# Supplementary material for: A FAK/HDAC5 signaling axis controls osteocyte mechanotransduction
Source: Nat Commun. 2020 Jul 1;11:3282. doi: 10.1038/s41467-020-17099-3 (PMC7329900; doi:10.1038/s41467-020-17099-3)
Supplement: Supplementary file 4 — Supplementary Data 1 [file 41467_2020_17099_MOESM4_ESM.xlsx]

## Sheet: DEGs from all comparisons
Gene names of DEGs from all comparisons
Fig 2E: FFSS vs STATIC	Fig 2F WT FFSS vs STATIC	Fig 2F DKO FFSS vs STATIC	Fig 3E WT FFSS vs STATIC	Fig 3E FAK KO FFSS vs STATIC	Fig 4D FAK inhibitor vs DMSO	Fig 3E WT vs FAK KO (static)
Ankrd37	Gimap6	Tnfaip6	Ly6g5b	Slc6a4	Gm15353	Shroom2
Gpr35	Prss27	Acta1	Tnfsf11	Gm11400	Gm10702	Cyfip2
BC090627	Gm17375	Wnt11	Gm13705	Gm12966	RP23-455J20.1	Vat1l
Egln3	Chad	Il1rl1	Mir3074-1	9330160F10Rik	A630014C17Rik	Sdk1
Adm	Gm17395	Bcl3	Dmp1	Rpl23a	Gpr68	Slc47a1
Adamtsl1	D430018E03Rik	Apln	Il1rl1	4732444A12Rik	Gm17549	Akr1c12
Apln	Ccl20	Ddit4	Sfrp4	Gm14399	Sla	Ighg2c
Hspa1b	Gm7162	Narf	Klhdc8a	Comtd1	Plin4	Fras1
Selenbp2	Gm16624	Pfkl	Cd160	Cd244	Gm9958	Ighm
Slc2a1	Gm16184	Smtnl2	Gm10047	Tmem221	Synpo2l	Sema6a
Ak4	Gm15775	Selenbp1	Syt12	Fam55d	Foxl1	Srgn
Nos2	Htatip2	Slc2a1	Gm10497	Tmem71	Zfp493	Gimap6
Nat8l	Gm16896	Adamtsl1	D330041H03Rik	Myh7b	RP24-201C14.6	Tesc
Slc16a3	4930515G01Rik	Bnip3	Fgf2	Cda	Gm17690	Efhd1
Pfkl	Gm17080	Ak4	6330512M04Rik	Egln3	Gm16067	Pou2f3
8430408G22Rik	Smoc1	Edn2	Wnt10a	Pla2g3	AC027184.1	Olfml1
Bnip3	Ccdc64b	8430408G22Rik	Abca8a	Ankrd37	Tmem40	Samsn1
Hspb1	Gm16755	Egln3	Aqp5	Adamtsl1	Rgs9bp	Klhl33
Cyp26b1	SNORD101	Ankrd37	Foxl1	Slc30a2	Slc25a43	Cntfr
Selenbp1	Gm16172	Gpr35	9330161L09Rik		Gm16046	Card14
Synpo2	Pabpc1l		2010015M23Rik		Ism1	Abca8a
Serpine1	Gm17022		Ptgir		2210020M01Rik	Slfn3
Rtkn2	SNORA4		Sorl1		Lrrc32	Chn1
Zfp395	Zfp941		Phkg1		1500002C15Rik	Wnt4
Nxph4	Gm15964		2310014L17Rik		Fbxo24	Gm13705
Dcaf4	Gm17574		Snord49a		Obfc2a	Slc7a7
Smtnl2	Cd93		Gm11717		Serpina3g	A730090N16Rik
Ndrg1	Dyrk4		Ereg		Sost	Cyp27a1
Krt80	Gm15834		4833422C13Rik		Adamts15	Fap
Fblim1	Ccdc78		2900052L18Rik		Efcab4a	Mro
Baiap2l2	Ndst3		Ank		Gm10676	Rab44
Narf	Mir24-2		Tnfsf18		Astn1	Wnt10a
Kbtbd11	Tmem200a		Angptl4		Zbtb3	C1ql4
Rasgef1a	Gm17632		Hspa1l		Vtn	Glt25d2
Csrnp1	Gm14378		Cd244		Rgs8	Sp110
Acvrl1	Gm14492		Gm13202		Gm11696	Ehf
Cyp4f39	Nipal1		Gm16062		Nudt18	Prokr1
Prickle2	1700056N10Rik		Sema4f		Gm11423	Sirpa
Wscd2	Ttyh1		BC030499		2310043M15Rik	Ptprv
Cacnb1	5830416P10Rik		Micalcl		Slc16a5	Ppapdc3
Prelid2	snoU83B		Myb		Gm10644	Gm13704
Gm15708	SNORA14		Grin3b		Slc10a3	Aknad1
Vegfa	Psors1c2		Slc7a7		Gm14168	Vash1
Lama5	Gm13562		Tll1		A930033H14Rik	Wfdc1
Msl3l2	Gm16601		Wnt11		Gm16197	Cygb
Rcor2	Dll3		Slc24a5		Chac1	Ppp1r1b
Ddit4	Gm15726		Ccdc19		Dmp1	A930018M24Rik
Prdm1	Nnat		Il11		A930018M24Rik	Mast1
Gdf1	Gm16153		Bcl3		Oas1c	Abcd2
Cables1	1700034H15Rik		Gm17259		Gm17568	Fmnl1
Glis1	Rassf6		Sphk1		Hoxd8	Slc23a3
Tmem119	D630044L22Rik		Gpr39		RP24-201C14.5	Gm10506
0610040F04Rik	Wisp3		Gm16675		Accn2	Scml4
Phlda1	Gm16144		B230216N24Rik		1700001K19Rik	B3galt1
Ppp1r3c	Snora31		Dgcr8		Hdhd3	Obscn
Murc	Cplx3		2610203C20Rik		Klhdc8a	Tal1
Amhr2	2610316D01Rik		Gm17468		Gm15663	Actn3
Bcl6	Mycbpap		Sema7a		Tmie	1700019B21Rik
Kcnj4	Gm17112		Galntl2		D230002A01Rik	Lhx4
Sost	Baiap2l1		A630014C17Rik		Il34	Csmd2
Ier3	SNORD5		Tmem86b		Nr1i3	Bglap-rs1
Nyap1	Nrcam		A930005I04Rik		B3galt6	Ina
Sik1	Cntnap4		Elovl6		Ttc30a1	Ly6g5b
Maff	Ptprcap		Lhx9		Myom3	43170
Cebpd	Gm17390		Gm10762		Gpr35	Sorl1
Tgfa	Gm14827		Kcnk10		Abcg8	Lrp3
Dlg4	Gm11717		Ccl7		9930014A18Rik	Arhgap20
Mpp2	Snord49a		Lrrc32		D030028A08Rik	Raet1d
Pdgfb	A330023F24Rik		Rep15		2810430I11Rik	Tlx1
Mxi1	Gm13372		Socs1		Ribc1	Apcdd1
Ano1	D330041H03Rik		Il17d		Rfx5	Ifitm1
Chd2	Dnahc6		Spp1		2810021B07Rik	E330013P04Rik
Pgam1	Gdpd2		2010002N04Rik		Senp8	Ccbp2
Lrp5	Mx1		Nacad		2010317E24Rik	Prg4
Osr2	Ccdc88b		Mmp13		Oxct2a	1700017G19Rik
Bhlhe40	Gm12258		Hmga2		Aatk	2310014L17Rik
Ppp1r13l	2700073G19Rik		2210403K04Rik		Gm12355	2810432L12Rik
Cxcr7	Zfp13		Gm16425		Ptgir	A830039N20Rik
Pgm2	Zfp167		Inhbb		3110083C13Rik	Tnfrsf19
Il6ra	Gm14508		Syt6		7SK	Col22a1
Zfp618	Gm7153		Lef1		Wnt10a	Scarf1
Hdac11	Mir3074-1		Foxs1		9530052C20Rik	Phkg1
2310030G06Rik	5031434O11Rik		Gm11458		Gm10425	Gm17393
Rasl11a	1700001K19Rik		Slc4a4		3425401B19Rik	D330041H03Rik
Pdk1	Cmah		Plekha2		Bbs12	Pla2g3
Hey1	Mpp4		Elfn1		Gm16767	Nfe2
Slc27a3	Gm12276		Zc3h6		Jrk	Slc16a5
Snta1	Cabyr		Pick1		Gm16825	Ppfibp2
Klf5	Mir31		Gm15676		Fem1a	Hist1h2ai
Smim6	Mast1		Jag2		Fzd9	Kcnu1
Plekhn1	Gm13199		1500011K16Rik		Gm266	Mlph
Arid5b	Msln		Cxcr7		Gm16529	Cd160
Cmklr1	Snord69		Pls1		Cttnbp2	1700008I05Rik
Sap30	H2-M5		Sh3yl1		5_8S_rRNA	Slc9a2
Synpo2l	Fam83c		Slc27a3		Tmem53	Chrna1
Fam131a	Arhgap4		Sirt5		Shc2	Art3
Aldoa	Il16		Prdm9		1700010H22Rik	1700020C07Rik
Nexn	Gm16278		Nampt		9030407P20Rik	Hist1h3g
Hdac7	SNORA18		Psrc1		B4galnt4	1700003M02Rik
Rnf217	Smyd1		Ntng2		Gm17725	Mmp16
P4ha1	Sorl1		Fbxo24		Ovol2	4933417D19Rik
Ihh	Ovgp1		Scn3a		Synpo2	Sdsl
Ip6k3	Kif5a		Clmn		4921530D09Rik	Gng3
Lag3	Csf1r		Msi1		Wdr54	Slc30a2
Prss57	Gm15551		Iigp1		Six5	Hoxb7
Whrn	Gm9392		Tgfa		Vsig10l	Papln
Tead3	Megf11		Ppp1r3c		Klhl30	Zfp940
Erf	Sh2d6		Mfsd7c		Zfp324	Espnl
Lypd1	8430408G22Rik		Eepd1		4632427E13Rik	Ptpn7
Runx3	Gm15751		Atxn1		Zfp964	Pitpnm3
Plxdc1	snoZ40		Atl1		Wisp2	Cyp27b1
Tcea3	Gm13752		Loxl4		C030014I23Rik	Cys1
Larp6	8030451A03Rik		Armc2		9230116N13Rik	Tm6sf1
Jmjd6	Accn3		Hk2		Gm17518	Pacsin1
Nuak1	Gm12198		Agl		Srcrb4d	Ism1
Nfil3	6330403K07Rik		2210020M01Rik		4930594M22Rik	Tmem204
Rara	Slc12a1		Fam55d		Tbcc	Atp2a1
Zfp524	Gm13704		Cyr61		Mutyh	Pdzd2
Fstl3	Klhl33		Klhl30		Dnajc30	Fbxo31
Hsph1	D930030I03Rik		Cdh3		Rin1	Tspan32
Akap8l	Gm15760		Tnfsf9		Gm14167	Stk32a
Ncf1	Gp5		2600006K01Rik		Gadl1	Fam53b
1700018L02Rik	Ccdc147		Lzts1		Cbln1	Tbx6
Zfp768	Nrip2		Lass1		Trim56	1700102P08Rik
Actg1	Akr1c13		Nostrin		1110017F19Rik	Foxj1
Gadd45b	Vgf		Rufy4		Wdr5b	Kcnk6
Arl4d	Ereg		Kdm6b		Pik3ip1	Pdzrn3
Vwa1	Ttn		Tmem169		Ncf1	Aox1
Tnfaip3	Lrrc39		Ulk1		6330512M04Rik	Phf21b
Plekhf1	Sh3bgrl2		Apba1		Btbd19	Lrrc16b
Zbtb12	2410076I21Rik		Hilpda		Sfrp4	Rimbp3
Cebpb	Ucn2		Rassf4		Chst13	Mdga1
Arhgap29	Gm15222		Rerg		Preb	Gm16332
Fam180a	2900053O20Rik		Nxph4		Zfp90	Daam2
Plekha2	A3galt2		Fam188b		4930556M19Rik	Gbgt1
Ulk1	Gm15344		1700010H22Rik		4930432K21Rik	4930524L23Rik
Npepps	Gm12352		Sap30		8430429K09Rik	1600021P15Rik
Itpk1	snoU6-77		Arhgef9		1200009I06Rik	Gm12454
Atoh8	B130046B21Rik		Grip2		Acad12	Kcnab1
4930539J05Rik	Chst8		Dpysl5		Gm17717	Angptl4
Rora	Gm11739		Vegfa		Rep15	Grin3b
Msi1	Pde8b		Jph1		Tspyl4	snoZ40
Hey2	Gm17371		Nek1		Micalcl	1700001K19Rik
Rgs8	Fgf2		Ccdc88c		Slc2a4	C920006O11Rik
Samd9l	Gm11839		Foxo6		B930082K07Rik	Extl1
1500017E21Rik	Ankrd42		Kif21b		Gm15853	4930438A08Rik
Pkp1	Gm12992		Amhr2		Bsn	Pvrl1
Ccdc85c	Myo15		Sema4g		Gm10047	Zfyve28
Gys1	1700055D18Rik		Actg1		Oas2	Txnip
Zfp365	L1cam		Ovol2		Pacsin1	4930473A02Rik
1810026B05Rik	Gm9917		6430598A04Rik		Gm16880	Nkd2
Leprel1	Rsph10b2		Wdr19		Cacna2d2	Syt12
Ankrd6	Espnl		Whrn		Gm15998	Spata13
Klhl30	Ankrd61		Il28ra		Marveld1	Psd3
Gpi1	B230216G23Rik		Ptprr		Btla	Gm11717
Tgfb1i1	Gm15445		Stard8		Mettl1	Flrt2
Banp	Aig1		Gm10710		6330403L08Rik	Bai2
Gpr39	Gzmc		Glyctk		4833418N02Rik	Unc5c
Arrb1	Gng3		Cacna1h		Cdh3	Nmnat2
Hk1	Slamf8		Clcn3		A330035P11Rik	Trim14
Dusp1	0610040B10Rik		Mxi1		Gltpd1	Gm17274
Atf3	D230004N17Rik		Egln1		Fzd8	Elovl6
Acrbp	Gpr63		Tex15		Gmppb	Pkp1
Jag2	4930438A08Rik		Armcx1		Zfp27	Arl5c
Ajuba	1700024P16Rik		Trim69		Gm15672	Cabp1
Mypop	A230103J11Rik		Pkp2		Bhlha15	Tbkbp1
Snhg12	Ccdc24		Gadl1		Ints6	Ckb
Kdm3a	Dio3		Kdm3a		Tmem202	Svil
Sox9	Prkg1		Synpo2		Sgsh	Onecut3
Atn1	Gm15122		Gm16880		Cd200	Cacna2d2
Zfp358	Gpr85		Bhlhe40		Gm16704	Tnfrsf13c
1110007C09Rik	Traf1		Inpp5d		Spn	Nlgn3
Gpr146	Slfn2		Hk1		Slco1a5	Col24a1
Tinagl1	Nod2		Asb10		Fam203a	Ggt7
Id2	Lime1		Robo1		Suv420h2	Pdcd4
Tmem45a	Cdh1		Leprel1		Ptpro	Klhdc8b
Myom2	2900005J15Rik		Kdm4b		C630043F03Rik	Lef1
Bcorl1	Tbc1d10c		Gm10644		A4galt	Rbks
Gpsm1	5730480H06Rik		C3		BB557941	Wnt6
D4Wsu53e	Gm5111		Aipl1		Chchd8	Pkdcc
Notch3	A930007I19Rik		Acvrl1		Il12rb1	Gm12359
Itgb3	Gm16091		Hyal1		Mmachc	Cerk
Rab11fip4	Sdpr		Ankrd13d		Ptprb	Rhd
Pnrc1	Clec10a		Clic5		Gm962	Vax2os1
Lmcd1	Epha1		2900006K08Rik		Tubd1	S100b
Axin2	Tstd1		Hcn3		Plekhg2	Mapt
Pim1	SNORA32		Prickle2		Hyal1	Lrrc39
Bcar3	Gm9900		Rgs11		Ccrl1	Dnahc2
Gadd45g	Hic1		Adam19		P2rx5	Chn2
Tmtc1	Kcnab1		Erbb3		1810049H13Rik	Col13a1
Sox6	SNORA25		Mpeg1		Ikbke	Tbc1d10c
Nup62-il4i1	Slc6a7		Mipol1		Pars2	Grrp1
Irx5	Ces1g		Bcl11b		n-R5-8s1	Lhx1
Fam211a	Nsun7		Ip6k3		E430018J23Rik	Smpdl3b
Dlx2	Plcxd1		Gm4524		Hyi	Snord91a
Snx25	9330161L09Rik		Tmem71		Col6a4	F8
LOC101243624	Npas1		Ppp1r3b		Zfp786	Nat14
Irf2bp2	9530056K15Rik		Ier3		Rab11fip4	Bmf
Igdcc4	Gm17453		Tppp		Gm13483	Xkrx
Plekha6	Gm17300		Plxdc1		Myl3	Thbs3
Gyg	Dnahc10		Kcnj4		Zfp626	Mfsd7a
Gm7694	Foxn1		Creb5		Epn3	Tmem44
Fam188b	Mylk2		Tmtc1		Dars2	Gm9929
Fhl2	Gm16279		AW011738		2810002D19Rik	Eif4g3
Wnt6	Spnb3		Tnfaip3		Oas1b	Msx2
Egln1	2900002K06Rik		Itgal		9130023H24Rik	Gm10676
Brpf3	Prdm16		Tmem119		1810014B01Rik	A130049A11Rik
Rlf	Gm17262		Akap6		Pdf	Celf5
Srf	Gm14230		Wscd2		Btbd6	Cd14
Raph1	Izumo4		Efhc1		Arfgap1	Arl4c
Cdkn1a	6230400D17Rik		Hdac11		Mpv17l	Pdzd7
Ptgs2	Gm13427		Igdcc4		Tnxb	Gpr124
Palm	Pik3r5		Siglecg		Zfp446	Galr2
Eepd1	Fam169b		Ppargc1a		Fgd2	Dtx4
Hspg2	Gm9752		Ano1		Gapdhs	Ankrd34a
Smad7	Syt13		Gm5506		Gm17055	Enox1
Tmem184a	Fscn2		Ncf1		Zfp93	Grin2c
Npas2	Gm16185		Gnaz		Fam164c	Grik5
Rgl3	Ptprb		Tbc1d30		Zfp72	Pcdhb20
Dusp8	P2rx3		Synpo2l		Krtap1-5	Ypel3
Notch1	Ptprv		Cngb1		Sla2	Gm10615
Dok5	Aoc3		Jph2		Kcnn1	Abca1
Gse1	Cacng4		Krt12		Zbtb26	Hexim2
Cyr61	Gm13204		Lypd1		Gm17552	Trim63
Chac1	Zfp458		Rnf144a		Gm15850	SNORD5
Rusc2	Pcdhb12		Ankrd6		Tgfb1i1	Gpd1
Zyx	Gm17638		Murc		Mrvi1	Gm12352
Psrc1	Plag1		Selenbp1		Celsr3	6230400D17Rik
B430319G15Rik	Snx22		Tspan33		C330011M18Rik	Gm13427
Trib3	Cntf		Nova2		4833403I15Rik	Cpt1a
Slc39a13	Noxo1		Gm14290		4930547M16Rik	Lca5l
Wdr54	Tslp		Hoxb2		Lrrc46	Tmem86b
1500012F01Rik	Has3		Fam131a		C330018A13Rik	Ank
Ppp1r3b	Ptgir		Msl3l2		Gm15559	Plb1
Cd200	Gdap10		Rcor2		Dennd2d	Ddx25
Dact3	9330154J02Rik		Ddit4		Irgm2	Kcnip3
Bcl9l	Gm5834		Prelid2		2900041M22Rik	Tmem25
Pvr	Gm10143		Krt80		Arhgap24	Myl4
Gab2	Slc24a5		Gm12758		Nanog	Tmem191c
Ttc7b	P2rx2		Tktl1		Slc13a5	Pi16
Ahdc1	E230016M11Rik		1110017F19Rik		Rtkn	Fgd2
Atp6v0a4	2900052L18Rik		Klhdc1		Dlx6	Espn
Hectd2	Dok3		Zfp365		Pcdh10	Snord69
Stbd1	1110018N20Rik		Hey2		BC039966	Tmem91
Rfx2	Gm10606		Adh1		Rasip1	Kcnma1
Hr	A430057M04Rik		Inpp5j		Tril	Cpxm1
Rab3ip	Gm16907		Trerf1		Alyref2	Car1
Pfkm	Gm15601		Arhgap29		Slc46a3	D930048N14Rik
Capn5	Hoxb5		Tceal1		Dnase1	Tekt2
Usp11	Mtmr7		Plekha6		Cml1	Fhod3
Trim46	4933417D19Rik		Slc2a4		Fam64a	Dusp27
Fosl2	A030003K02Rik		Sdk2		Ranbp3l	Hyal3
Tpi1	Lama3		Rnf152		E130208F15Rik	D930028M14Rik
Klhl17	Ccdc19		Mbp		2310026L22Rik	Nr1h3
Adam19	C4a		Wdr54		AI429214	B230369F24Rik
Nab2	Gm17703		Podxl		Bbs1	Gm13845
Dnajb1	Apol8		1700003E16Rik		Gm9776	Ggnbp1
Iqsec2	4930579G18Rik		Cmklr1		Artn	Serpinf1
Atf5	Il18rap		Dok5		Sdk2	Hist1h1c
Plin2	SNORA8		Tet1		Mir5115	Nr1i3
Zfp703	Tnfsf9		Pdk1		Rufy4	Bcat1
Atxn7l1	Stard8		Gbx1		Slc9a2	Colq
Nfkbia	Itih2		Rgs8		A930004D18Rik	Ntn5
Camk2d	Il1rn		Hdac9		Rhbdd2	Hdx
Arhgap33	Atp8b4		Fam65b		Amigo1	D230002A01Rik
Zfp36l1	Ly6f		Gm1141		6430571L13Rik	Rab39b
Map3k1	Tmod4		Pgm2		Harbi1	Scara3
Loxl4	Rbm47		Lrp2bp		9430002A10Rik	Armcx4
Rragd	0610010K14Rik		Gm6377		B3galt4	Gm15751
Fosl1	Wfikkn1		Hpx		Slc25a35	Csdc2
Rgcc	Cldn15		Gm15353		C920006O11Rik	4930518I15Rik
Mbd6	Chrna1		Kcnb1		Zfp593	Catsperg1
F3	Gm17393		Kbtbd11		B230208H11Rik	Comp
Pcgf2	Gm17717		Dcaf4		Tcf23	Wnt11
Icosl	4930524L23Rik		Ptpro		Slc29a2	SNORA18
Twf1	9830144P21Rik		Paqr9		D11Wsu47e	Ptgfr
Sfrs18	Neu2		Mal		Tubb2b	Fam55d
Lss	Ilk		Prdm1		AI854703	2810030E01Rik
Gt(ROSA)26Sor	Pbp2		Ache		Adamts18	SNORA32
Scara3	Mal		Pfkl		Rapgefl1	Celsr2
Hlcs	Naprt1		Txlnb		Dyx1c1	Rps12
Trappc2	Oas1g		Bnip3		Hnrnpd	Spn
Ndufaf4	Ranbp3l		Rab11fip4		Cyp4f17	Myl10
Arrdc2	1500016L03Rik		Irg1		Mlh3	Snora2b
Slc33a1	A230083G16Rik		Sik1		4632404H12Rik	Ccdc24
Egr1	Plk-ps1		3110057O12Rik		4931414P19Rik	2900052L18Rik
Egr2	Tmem40		Gys1		Gm16295	Gm9566
Gm17066	AI428936		Zfp395		Gm17399	1700020L24Rik
Ccrl1	Npy1r		Mpp2		Mrpl17	Otud1
Cpt1b	Gm15265		Nexn		Tmem214	Acaa2
Armcx5	1500011B03Rik		Bhlha15		B3gnt9-ps	Stard8
Uri1	Gm12603		5430407P10Rik		Stard8	Ccrl1
Srsf6	Fam101a		Cd28		Ovca2	Plcd4
Ankrd49	G530011O06Rik		Arhgap6		Agtr1a	Chl1
0610007P14Rik	Tm6sf2		Samd9l		Mpz	Gm14322
Slc25a32	Cryba4		Baiap2l2		Loxl4	Pate2
Flrt2	Trim66		Vipr1		Peg12	Ovgp1
Zranb2	Nfkbid		BB557941		2810029C07Rik	RP23-455J20.1
L3mbtl2	Gm15832		Gm16767		D330041H03Rik	1110050K14Rik
Snn	Pitpnm3		Lmod1		Tmem221	Ccr10
Fdps	Entpd3		Ndrg1		Ccdc56	St3gal1
Slc10a3	Mir5125		Stc1		Plin3	Bambi
Pik3r3	Alpk2		Aldh1a1		Cdkn3	4933430I17Rik
Zfp119a	Rnf182		Rasgef1a		Fads6	Rhob
Leng8	B230216N24Rik		Gc		Car7	8030451A03Rik
Spp1	Slc23a3		Epm2a		Leng9	Rnf207
Srsf2	Upk1a		Aire		Zfp775	Matk
Zfp963	9930014A18Rik		Gm12868		Nudt12	Camsap3
Zfp85-rs1	Hs3st3a1		Baiap2l1		2210021J22Rik	2700046G09Rik
Aacs	Gm16957		Cyp4f39		Eid2b	Aatk
Vash2	Rxfp3		Ldb3		AW011738	Traf3ip3
Tgtp2	Kcnk10		Slc16a3		Tmco4	A630014C17Rik
Cisd2	Gm17254		Cyp2a5		Abcb8	Apobr
Spsb2	Sp110		Smtnl2		Fadd	AI428936
Adamts5	Gm16704		Apoc1		Il4i1	Lgals4
Srsf1	Mrvi1		Gsta3		Ihh	Gstt2
BC016423	Gap43		Sost		Sh3bgrl2	Gm12279
Lrp8	Golga7b		Mrvi1		C130050O18Rik	Enpp6
Mmab	Rltpr		Pah		4833417C18Rik	Prtg
Recql	1700123M08Rik		Fga		Rap1gap2	Gm10785
Acat2	Sirpa		Apob		Susd3	Glul
Gtf2a1	Ptpro		Cyp26b1		Apc2	A830082K12Rik
Tm7sf2	Tnfsf15		Alb		Gm12359	Car3
Cyp51	F10		Apoc3		Tmem186	Arrdc4
Idh1	Tnfsf18		Myom2		Plp1	Fat3
Hoxb7	Slfn3		Ak4		Pigw	Slc25a27
5930430L01Rik	Dnahc17		Cyp2e1		9530082P21Rik	1700034H15Rik
Mvd	Lmod3		Apoa2		Lrrc14	Shank1
Slc25a16	Col4a2		Rtkn2		Tspan32	Gm14378
Pctp	Dkk1		Serpine1		Hist2h2be	4921530D09Rik
Gm14432	Gm6407		Nat8l		D17H6S53E	Nr2f1
Klhdc8a	Tnfrsf4		Cps1		BC024978	Gm17552
Dgcr8	Il11		Ahsg		Elavl3	Kifc2
Slc20a2	Itgbl1		Atp7b		Ccr10	Tubb3
Hsd17b7	Ogdhl		Slc2a1		Kcna7	Pnpla7
Etv5	Nlgn3		Ugt2b36		Ric8	Gdf9
Nsdhl	Myl3		Pzp		Dph1	9230112E08Rik
Sqle	Gm11658		Apoa1		Nadsyn1	Sult2b1
Gm3219	Arsj		Uox		A530084C06Rik	Fez1
Ldlr	Gm14168		Cyp3a11		5930434B04Rik	SNORA25
Apcdd1	Tnfsf11		Aldob		1700019L03Rik	Omd
Ccdc39	Gm6634		Tdo2		AI462493	2610305D13Rik
Mvk	Ear11		Ambp		Fam176b	Tmem200b
Ntn4	Gm266		Ugt2b5		Dcaf17	Dhcr24
2610203C20Rik	Adm2		Ttr		Hemk1	Dpep2
Ublcp1	Sfrp4		Adamtsl1		Grin3b	Gm6611
AU041133	Adam8		Arhgef15		Msto1	Il4i1
Stard4	B130055M24Rik		Fgb		0610040B10Rik	Gm15998
Cbr4	Gm17275		Mat1a		D14Abb1e	Oplah
Srcrb4d	Gm12097		Apln		Pigg	Adam1a
Sc4mol	Bhlha15		Nos2		Exoc8	Ednra
Zfp229	Prkcc		Kcns2		Pdlim2	Prox2
Tomt	2310014L17Rik		Egln3		Xbp1	Atp1b2
9330133O14Rik	Shank2		Adm		9630013D21Rik	Gm1614
Dhcr24	Snora68		Edn2		Gm10643	Rtn2
Zfp433	Lrp2bp		Vtn		Lamc2	Nfia
Sgsh	Arhgef15		Gpr35		Mrps2	Rhebl1
Mir22hg	BY080835		Fgg		Slx1b	Fbxo31
Gm15760	Slco2a1		Igkc		Xaf1	Ablim2
Hist1h1c	9030407P20Rik		Ankrd37		Gtpbp3	Enho
Srsf5	Tmc4		Serpina3k		Fbxo47	Cd97
Insig1	Gm10615		Cyp2a4		Gm10516	Gm12992
Idi1	Nup210l				Gm4262	Gata6
Hmgcs1	Dhrs9				Lyrm7	Mmp2
Oaz1-ps	F13a1				Tnfrsf11b	Creb3l4
Mir5114	Dnase1				Zswim3	Snord49a
Dmp1	Gm14148				1810031K17Rik	Rftn1
Elovl6	D930048N14Rik				Scnm1	Steap3
Mir21	Aloxe3				Fam136a	E030010A14Rik
	Gm12537				2310002L13Rik	Spag1
	1110017F19Rik				9330161L09Rik	Gm17638
	Ptges				Zfp455	Myzap
	Qrfp				Psmc3ip	Hoxc5
	Obscn				Kcnk2	Tas1r1
	Snora2b				Panx3	Gm17523
	6720401G13Rik				Tas1r3	Ica1
	Gadl1				Agbl5	C130050O18Rik
	Wnt7b				Ttll11	Flt3l
	Gm4908				Orai3	2810001G20Rik
	Il15ra				Fgf9	4930555I21Rik
	Btbd17				Ccdc96	Grk4
	A730011C13Rik				Dusp18	Gm5834
	Zcchc5				BC065397	Heatr7b1
	Atp7b				Ptrh1	Dlx4
	Myom2				Tigd5	Gm16854
	Hoxc12				Lpin3	A930017M01Rik
	Gm16046				Slc25a10	Col23a1
	Kcns2				E130306D19Rik	Inhbb
	1810059H22Rik				Tfcp2	Gm3906
	Edn2				Egr3	Tha1
	Adamts15				Hoxc12	Hist1h2bc
	Prokr1				Colq	Hs3st3b1
	Cox8b				Zfp719	A930005I04Rik
	Gdf5				9330133O14Rik	Gm10143
	Vipr1				Tmc3	1700001G17Rik
	Lrrc32				Zfp414	Ppap2b
	Gm11515				Thbd	Plxna2
	Car8				Zfp768	Cnrip1
	1700010H22Rik				Dolk	BY080835
	Cubn				Gm17435	Aoc2
	Ush1g				Slc16a8	Gm17408
	Alkbh1				Usp27x	Rin2
	Ptprz1				B130034C11Rik	Noxo1
	Grip2				Arsg	Psd
	Slc1a6				Mx2	Rinl
	Sema4f				Trmt61a	B130034C11Rik
	Gpr68				Invs	C130036L24Rik
	Asb10				Thtpa	Dbndd1
	Ikzf2				Dok5	Nmb
	Rassf4				Egr2	9330175E14Rik
	Adam1a				Mrpl41	Wfikkn1
	Abca3				2310046O06Rik	Mmp28
	Gm17396				Tmem177	Cilp2
	Rasgrp3				Crebzf	Qrfp
	Gpr39				Ptpn7	Slc36a1
	Cxcr5				Zfp41	Dnaic2
	Il18bp				Chpf2	Airn
	Creb5				Paox	Rnf125
	Acsbg1				Lrrc15	Prph
	Mir17hg				Duoxa1	Gm9828
	2900089D17Rik				Acacb	Cbfa2t3
	Inpp5d				Bcl2l2	Il18bp
	1110002E22Rik				Tmem203	E2f2
	RP23-181K4.1				1700086O06Rik	Plscr4
	Grin3b				Orc5	Bcl2l11
	Hfe2				Ccdc14	Tcf23
	Zfp697				2500004C02Rik	Fgfbp3
	Mx2				Wbscr27	Fam18a
	Zfp618				4933421O10Rik	Dnm1
	Lypd1				Gm17393	Plk-ps1
	Tll1				Rpusd1	Trim67
	Slc2a4rg-ps				6530402F18Rik	Gm12940
	Rsad2				Tchh	Khdrbs3
	Mtcp1				Anxa8	Gm9900
	Dpep2				Cklf	Clasp2
	Foxl1				Chmp6	Tmem37
	Slc2a4				Zfp113	Fam63a
	Paqr9				Prkg2	4932415G12Rik
	Krt12				Rgs3	Ryr1
	Acvrl1				Zfp108	BC028528
	Fgf21				Trpt1	Tcn2
	Vsig10l				2610021K21Rik	Synj2
	Styk1				Rspo2	Rab36
	2810430I11Rik				Zbtb22	Kcnh3
	Col13a1				Cd244	Lmbr1l
	Naaladl1				Srsf3	Map3k6
	Gsg1				Fam83h	Pax6
	Serpina3g				Gsdmd	2010015M23Rik
	Trpm1				Cyb5rl	1700055D18Rik
	Oas1b				Nfkbie	Slc2a6
	Siglecg				Dctd	Cfh
	Zfp521				Slc11a1	Slc25a23
	Gnaz				Smagp	Abca3
	Serpinb9b				Fahd1	Snord16a
	Syt12				Scly	Tnik
	Scube1				Robo1	Taf4b
	Rps6				Cmklr1	D4Wsu53e
	Prtg				Ints3	Gm15398
	Gm17282				Entpd3	Gm15772
	Bmf				Cyp4f39	Cyp2t4
	Slco1a5				Cadm1	5730559C18Rik
	Txlnb				Gnb1l	Col20a1
	Rgs8				Vwa1	Rab7l1
	Gm17443				2610015P09Rik	F7
	Lipc				Galnt4	Gm12216
	Rhoj				5430403G16Rik	Slc16a14
	4933439C10Rik				Pla2g4c	Ager
	Elfn1				Ttc30b	Amigo3
	E130317F20Rik				Slc35b2	Aldh3a1
	Kcnk6				Fancf	Gm11827
	Ch25h				Nanos1	Caskin2
	Prdm1				Pusl1	Mst1
	Robo1				4732491K20Rik	Crip1
	Dqx1				Fam65c	H1fx
	Ncrna00085				Iqcc	Kif19a
	Aire				Fkrp	43344
	Efnb3				Grrp1	Ssbp4
	Apbb3				Rad9	Hist2h2be
	Adm				Gm9905	Zfp109
	Rasgef1a				Bcs1l	2210408F21Rik
	Fam116b				Myl4	Enpp5
	A830039N20Rik				Jph2	3110056K07Rik
	Nos2				Fv1	C530028O21Rik
	Asb4				Rab7l1	Gli2
	Ccl7				Pgbd5	Dab2ip
	Gdf15				Gm15398	3010003L21Rik
	Pi15				Snapin	Bglap
	Aoc2				Slc39a13	5830428H23Rik
	Epm2a				Agphd1	Gnal
	1700019L03Rik				Crebl2	Slc43a2
	Efr3b				Akna	Mpz
	AI480526				Gm17586	Gramd3
	Podxl				Pcdha4	Tshz1
	Zdhhc14				Cenpb	Mppe1
	Cadm1				Ngef	Gm20036
	Rufy4				3110045C21Rik	Gm16586
	Angptl4				Oma1	S1pr1
	Il1rl1				Sigirr	1700067K01Rik
	Fosb				Zfp764	Map3k8
	Rnf144a				Prg4	Gm13889
	Actg2				Lekr1	Glb1l
	Cmklr1				Spnb1	9330020H09Rik
	Uggt2				Zfp524	Gm10159
	Pkp1				2810006K23Rik	Efna2
	Gm4524				F630040L22Rik	Ptch2
	Rpl5				Eme2	Cspg5
	Tmod1				2310011J03Rik	Ngfr
	Adamtsl2				Foxd2	Adamts10
	Col20a1				Rapgef3	P2rx3
	Ada				Il1rl1	Zfp14
	Cpne5				Prpf31	Tbx2
	Fhdc1				Ankrd27	Agap2
	Fbn1				Abcf3	Fam169a
	2210403K04Rik				Ptpn6	Dnahc17
	Itga2b				Ppp1r10	Scn1b
	Cd28				Ssu72	Ppp1r3d
	Plek2				Mvk	Pde4d
	Tmtc1				Slc27a4	Lpin1
	Tmem171				Pomgnt1	Efcab5
	Apoe				Mks1	Prss50
	Gcnt2				Gm14410	Dpysl3
	Edn1				4930427A07Rik	Gdpd3
	Acan				Tsga14	AI467606
	Gbp2				Gm16244	Slc1a5
	Scn1a				Gm9828	Ppm1l
	Ltbp2				Thnsl2	Scube1
	Oasl1				Slco2a1	Hoxa5
	2310046A06Rik				Synpo	Ly9
	Gbp3				Adam11	Slc26a10
	Hdac9				A930024E05Rik	Eme2
	Ccl5				Pih1d2	Unc13b
	Plek				Btbd17	Atp2a3
	Ifit1				Slc2a6	1700019G17Rik
	Dok5				Gm17480	Agt
	Cxcl10				Mxd3	Zfp473
	Eme2				A430105I19Rik	P2rx2
	Odf3l1				mmu-mir-689-2	Rgl1
	Clic5				Pmpca	Arhgdib
	Tnfrsf25				Gm14137	A930005H10Rik
	Ifih1				Coq4	A430110L20Rik
	Efna3				Flad1	Sbk1
	Hbegf				4933404O12Rik	Trim2
	Ttll3				9330159F19Rik	Gdf11
	5430407P10Rik				Fam122a	Bglap2
	Parp14				Ddx60	Dnd1
	Cdk6				Tbl3	A730011C13Rik
	Fam65b				Btg2	Vash2
	Foxo6				9130008F23Rik	Hap1
	Pappa				3110009E18Rik	Nrip2
	Nuak2				Rnf113a1	AU021092
	Ifi44				Rgs11	Dnase1l2
	Col7a1				Prdm9	Gm10492
	Fuz				Apol6	9330161L09Rik
	Nfkbie				Abi3	Ccl25
	C130050O18Rik				Tnfsf9	Jam3
	Ano1				2310030G06Rik	Gm10101
	Ptgis				Zfp953	Lysmd2
	2310030G06Rik				Ring1	Kbtbd8
	Lmx1b				Creb3	Slc12a8
	Cyp4f39				4933430I17Rik	Atp6v1g2
	Lmbr1l				Recql5	Ifngr1
	Hmga1				Tmem198b	1700009P17Rik
	Pappa2				2700046G09Rik	Susd1
	Zfp57				D17H6S56E-5	Has3
	Gm16586				Krcc1	Asb13
	Cxadr				Myh7b	Gpr173
	Peli3				1110038F14Rik	Nrtn
	Twist2				Trim45	Inpp5j
	Vcam1				D330023K18Rik	Pdk2
	Fam131a				Isca2	Camk2a
	Etv4				Ankrd34a	Pygm
	Slc40a1				6030419C18Rik	Epb4.9
	Sphk1				Rgs4	Sds
	Plvap				4930513N10Rik	Calhm2
	Cd34				Slc52a2	Gm16765
	Ntng2				Gm20544	Pdf
	Col24a1				Adck4	E130102H24Rik
	Plscr2				Ccdc94	Hapln4
	Lrrc17				Rom1	Pcyox1l
	Gng4				Rpl13a-ps1	Cyb5rl
	Map3k6				Cyfip2	Spsb4
	Frmd5				Mus81	Slc16a4
	Pde4b				Atp6v0a4	Trim7
	Ptprr				Kcnk10	Polr2l
	Gabre				Ggnbp1	Irx3
	Ndrg2				Gm10762	9930005F22Rik
	Il4ra				Pigm	Slmo1
	Fam59a				Stc2	Limd1
	Dhrs3				Thap6	2810021J22Rik
	Atp6v0a4				Wdr73	Avil
	Sema7a				Ppp1r11	D030028A08Rik
	Sgca				Acad11	Gpd1l
	2010002N04Rik				B4galnt3	Dnm3os
	Gm14290				Prickle3	Abtb1
	Jam2				Sdf2l1	Arhgap24
	Trib1				Flot1	Tktl1
	Btla				Gemin6	Megf10
	Ankrd16				Bmp4	Adrb1
	Clcf1				Pnrc2	C920021L13Rik
	Msl3l2				Tdrkh	Gm15265
	Elovl6				Arhgap33	Twf2
	Kcnj4				Plek	Itgb8
	3425401B19Rik				Spns2	2610109H07Rik
	Slc13a4				Tbc1d10c	Gm14131
	Vit				Kank1	Slc2a13
	Rab11fip4				Fam20c	Gm11408
	Scn3a				Clec2d	Gatsl2
	Dnm3os				Chtf18	Cdnf
	Fam188b				C030006K11Rik	Pfkfb4
	Nfkbiz				Sorbs3	Ddn
	Cyp26b1				Gorasp1	Mal
	AW011738				Lipt2	Nipal3
	Npr3				Efs	B630005N14Rik
	Ihh				RP23-181K4.1	Sulf2
	Pygl				Serpinb1a	Myl9
	Dock8				Tst	Aebp1
	Ngef				Tlr5	Rpl23a
	Igdcc4				Neil1	Cables1
	Icosl				2310079F23Rik	Itpr1
	Cables1				Pcgf1	Sh3kbp1
	6530402F18Rik				Fkbpl	Tctn1
	Tmie				Gm17259	Ccni
	Prelid2				Bid	Lbx1
	Nrg1				Grip2	D8Ertd82e
	Zfp524				Dbnl	Rasgef1a
	Ccl2				Hcn3	Arhgef5
	Kcnma1				Gdap1l1	Iqcb1
	Fam189a2				Dnase2a	6030419C18Rik
	2210020M01Rik				Cyb5r1	Rgs11
	Cd300lb				Cd28	Gstt1
	Ube2ql1				Ptprr	Rell1
	Xist				Slc46a1	Gm4604
	Ccnd2				Adamts17	Mkrn2
	Spon2				Agap2	Ngef
	Hivep3				Tap1	Gyg
	8430419L09Rik				Tmem171	Larp1b
	Klhdc8a				Ccdc51	AY036118
	Grhl3				P2ry1	Oit3
	Hmga2				Armcx1	Ccdc58
	Asrgl1				Carns1	Magi3
	Dusp6				4930524L23Rik	Galnt12
	Ppp1r3c				E130317F20Rik	Fam131a
	Smtnl2				Zfp467	Map2k1
	Ppp1r3b				Commd5	Junb
	9430008C03Rik				2210016F16Rik	Twsg1
	Podnl1				Tgtp2	Krt14
	Fabp3				Narfl	Mllt3
	Tmem229b				Ndor1	43354
	Lpar3				C030034I22Rik	Glrb
	Pcdh19				Snx33	9930111J21Rik2
	Nkd2				Stard5	Procr
	Osmr				Sirt5	Trpc1
	2610203C20Rik				Zfp672	Dip2c
	Fam81a				Afap1l2	Anxa2
	Fmn1				Slc12a8	Cdc7
	Trib2				Alkbh7	Col11a1
	Hspa1b				Erlin2	Dennd2a
	Hrc				Prmt6	Mpp6
	AU021092				Hpdl	Frmd5
	Hspb2				Zfp71-rs1	Tead4
	Cmya5				Sema4f	Tmx4
	Rtn4rl1				Zfp239	Cbr2
	Mdn1				Gatsl3	Prelid1
	Ankrd37				Nat8l	Sh3gl3
	Adam19				Tmem42	Cpne2
	Fam46c				Zfp358	Agrn
	Lgals2				Ppapdc2	Dkk3
	Akap12				A730011L01Rik	Stard5
	Asap2				Armc2	E130012A19Rik
	Cbfa2t3				2610029I01Rik	Lpcat2
	Tead1				Tyk2	Exoc3l
	Hapln1				D2Wsu81e	Lpin2
	Eepd1				Pbx2	Slc1a4
	Sgk1				Zfp934	Flrt3
	Ppm1e				Ano1	Mipol1
	Plxdc1				Obscn	Relt
	Adamts18				Brca2	Gstk1
	Cd200				Gm8017	Fmnl2
	Sox6				2010110K18Rik	Ahr
	Synpo2l				Zmat2	Eya2
	Sipa1l2				Tysnd1	Ecm2
	Eln				Ap4m1	Fos
	Col15a1				Pter	Pcdh19
	Rpl10a				Mgam	Fhdc1
	Cdo1				1110021J02Rik	Nckap5
	Ankrd6				Oxsm	Ppfibp1
	Rnf144b				Atg10	Anln
	Nat8l				Chst15	Radil
	Npas2				Gm15676	Zyx
	Vgll3				Lyrm4	Arntl2
	Hr				Creld1	Snx25
	Slc25a37				Pex10	Postn
	Leng8				Chrnb2	Dnajc21
	Afap1l2				Ctu2	C1rl
	Bcar3				Zfp111	Camk4
	Lrch1				3110082D06Rik	Cacna1b
	Ankrd1				Htra2	Lass6
	Narf				Zfp14	1810037I17Rik
	Ankrd52				B3gnt8	Mid1
	Baiap2l2				Bckdk	1190002H23Rik
	Col22a1				AI314976	Ccdc111
	BC016423				Elfn1	Hspb6
	Fgf7				Gemin8	Them4
	Adamtsl1				Gpr116	Oxsr1
	Tspan11				Zfp397	Tshz3
	Sncaip				Paqr9	Kdm3a
	Jag2				Spice1	Atxn1
	Mgst3				Mmab	Tlr5
	Amhr2				Zdhhc12	Il33
	Adamts12				Cep57l1	Sfrp2
	Aldoc				Sdhaf1	9130008F23Rik
	Phospho1				AW209491	AI854703
	Rtkn2				Zfp458	Nampt
	Dcaf4				Traf3ip3	Figf
	Dixdc1				Styk1	Naalad2
	Tns1				Gm12609	Lamb3
	Sema5a				Hectd3	Ogfrl1
	Sorcs2				Lca5l	Palm3
	Sybu				Pnpo	Ndufv3
	Malat1				Psrc1	Rhoj
	Prkg2				Pafah2	Lipc
	Slc16a3				Mavs	Tanc2
	Ttc7b				Tmem229b	Gpr133
	Zfp365				Tasp1	1300014I06Rik
	Murc				Atg4d	Fosl2
	Bambi				Mettl4	A830007P12Rik
	Sap30				Tcta	Gm16880
	Slit3				Hoxa13	Ctgf
	Srsf5				2310015A10Rik	Thoc6
	Msi1				Cd300lb	Rad54b
	Ak4				Shank1	Ddit4
	Slc8a3				BC026590	Odz4
	Dlx3				Nat2	Prkar2b
	BC046404				Cdnf	2310042D19Rik
	Tmem45a				Gm17311	Tbc1d1
	Klf2				Zfp532	Gm12419
	Cxcr7				Lrfn3	Fam96b
	Sema3d				Rsl1	Nptx1
	Mgll				Acy3	Dock9
	Nxph4				BC053749	Apol9a
	Tagln				Rdbp	Rpl22l1
	Leprel1				Mblac2	Cep290
	Pik3ip1				1810062G17Rik	Cmpk2
	Ctgf				Rhot2	Hipk2
	Tgfa				Slc2a13	Kcnk2
	Gpr35				Sfxn3	Nfkbiz
	Rerg				Hspb7	Wwc1
	Whrn				Vat1l	Col7a1
	Prex1				Cybasc3	Rgnef
	Mxi1				Sema6b	Snx18
	Ddit4				Flt3l	Foxc1
	Ncf1				Fbf1	Mitf
	Selenbp1				Baiap2l2	Sgcb
	Cspg4				9330104G04Rik	Pvr
	Ramp1				Endog	Map3k1
	Ell2				Rhobtb1	Cited2
	Wscd2				Cog1	Smox
	Zfp395				Gm8116	Shc4
	Kdm4b				Trmt12	Lipt2
	Serpine2				1600012F09Rik	Me1
	Ifitm5				Rpp40	Paox
	Insc				Gm17501	Lhx2
	Neat1				BC006779	Mboat1
	Slc27a3				Sox12	Scamp1
	Kbtbd11				Pcdhb16	Gm5474
	Fam132a				Zfand1	Tpm4
	Gpr133				Extl1	Rps6ka2
	Hspb7				Nat6	Hspa4l
	Cercam				Nudt1	Palm2
	Fam180a				Setmar	Lyst
	Insig2				Wdr55	Cacna1c
	Cfh				1810009A15Rik	Cacna1a
	Irx5				1600014C10Rik	Ets2
	Swap70				Sync	Trim69
	Apln				Rgp1	1110067D22Rik
	Bnip3				Klf2	Fbxl4
	Slc13a5				Zkscan3	Cachd1
	Smpd3				Usp18	Htra3
	Klhl30				1700049G17Rik	Ly75
	Wif1				6330408A02Rik	Eef1e1
	Foxo1				Mfhas1	Atp8b4
	Kdm3a				2810030E01Rik	Lrrc1
	Prss35				Apeh	Ank1
	Fzd5				Abcd1	Wnt9a
	Pdk1				4930547N16Rik	Ttll6
	Satb2				Cyb561d2	Fzd2
	Fam46a				Znhit6	Slc12a2
	Nampt				Ska1	Csrnp1
	Tinagl1				Zfp526	Lfng
	Csf1				Suox	4930556M19Rik
	Snta1				Tk2	Rab32
	Gprc5c				Ofd1	Arhgap44
	Loxl4				Slc33a1	Lrp2bp
	Rcor2				AW146154	Gm3222
	Nuak1				Rtp4	Gm12758
	Acta2				Trpm4	Gm11658
	Egln3				C85492	Nck2
	Cdkn1a				Lynx1	Ccnd1
	Gtf2i				Rrp8	Adamtsl3
	Slc2a1				Zfp128	Cyp26b1
	Ndufa4l2				Poli	Map3k13
	Mef2c				Rad51c	Dusp1
	Col11a2				Swap70	Sap30
	Pfkl				Hoxa1	Gstm7
	Sp7				9930111J21Rik2	Nedd4l
	Pcsk6				Zfp688	Zfp618
	Pth1r				B4galnt2	Pkm2
	P4ha2				1110032A03Rik	Fblim1
	Egln1				D2Ertd750e	Plekhg4
	Klf4				Rnf144b	Tfr2
	Bhlhe40				Snx21	Afap1
	Ndrg1				Afmid	Ulk1
	P4ha1				Tlcd1	Gm8773
	Panx3				Ccdc106	Mum1l1
	2310022B05Rik				Mtmr11	Homer1
	Tmem119				Mlst8	Sh3bgrl2
	Ibsp				Katnal2	3110057O12Rik
	Col1a1				Galnt3	Ltbp2
					Gm166	Ptpdc1
					4932415G12Rik	Samd4
					Thg1l	Gadd45b
					Tatdn3	Tiam1
					Kcnf1	Zfp395
					Tmem106a	Rhou
					2410066E13Rik	Zfp184
					Arl16	Nav3
					Stk36	Aim2
					Taf6	Ankrd29
					Nat9	Gm7809
					1500011K16Rik	Prdm9
					Parp14	Gm9164
					Fibin	Celf4
					Foxq1	Sh3bp2
					Zfp329	Vopp1
					Rcor3	Zfp185
					Gm17703	Swap70
					Rfesd	Dlx2
					Phf7	Epb4.1l4a
					2700089E24Rik	Tnfaip6
					Cspg4	Epb4.1l4b
					Soat2	Adamtsl2
					A130010J15Rik	Slc24a3
					Bbs10	Porcn
					Lrrn4cl	Poln
					Mocs3	Sema3a
					Zbtb42	Inpp5d
					Dscc1	Plekhh2
					Lyrm2	Rbpsuh-rs3
					Dennd4b	Naip2
					Jagn1	Fam132a
					Gm14295	Camk2d
					Sirt6	Gm12439
					Fam86	2500002B13Rik
					Gys1	Lgals3
					E230016M11Rik	3110053B16Rik
					Carf	1700001L05Rik
					AI467606	Tubb2a
					Rtkn2	Pitx2
					Tmem185b	Rpp40
					Msi1	1110007C09Rik
					Rad9b	Adh1
					Mgea5	Nsg1
					Gm6419	Ppap2a
					Tmx4	Unc13a
					Dusp8	Oasl1
					Polr2a	Hopx
					BC057022	6430598A04Rik
					6430527G18Rik	Loxl4
					Snord69	Ada
					5730480H06Rik	Chrnb1
					Gp1bb	Gmpr
					Lman1l	St3gal6
					Slc25a42	Fah
					Gm17401	Ero1lb
					Ier5l	Ugcg
					Ccdc73	Zfp518b
					Jun	Asph
					Lrch4	Fbln2
					Pnp2	Ddit3
					Ttc14	C430049B03Rik
					Nrip2	Rap1gap2
					Acsl3	Usp18
					Npff	Foxo1
					Gm17468	5730508B09Rik
					Vax2os1	Gadd45a
					Gm13204	Mblac2
					Snx22	Ano1
					Hoxb8	Ldhd
					Vps37b	Lama5
					Dbndd1	Clmn
					Tom1	Dact1
					Gm15122	Klhl5
					Pnma1	Hpx
					Nutf2	Ly6e
					1700056N10Rik	Gbp3
					Lag3	Ssbp2
					Gm12940	Chmp4c
					Etohd2	Cnksr1
					Wnt4	Slc13a5
					2310014L17Rik	Serping1
					Fermt3	Sh3rf2
					Aoc2	Gm6377
					Gm11641	Duoxa1
					Gan	Slco1a5
					Cabyr	Duox2
					Pik3r3	Ugdh
					Ovgp1	Tiam2
					Sesn3	Dclk1
					Bcl2l11	Mt2
					B230216G23Rik	Tnfrsf21
					Gm12097	9930014A18Rik
					Slc45a4	Serpinb9
					Il20rb	Fam71f2
					Gm16091	Pdlim5
					Gm13372	AK129341
					Gm9752	Gm4117
					Ephx4	Parp8
					Fhdc1	Sdf2l1
					Gm16724	C1s
					Gm9982	Gpnmb
					Prtg	Fam59b
					4921530L18Rik	Rnf217
					Mir3074-1	Frs3
					1700013G23Rik	Slc27a3
					Slc7a3	Crim1
					Gm17408	2310008H04Rik
					Wfikkn1	Gm1840
					Riiad1	Tceal1
					Ccdc39	Tgfb2
					Ly6g5b	Micall2
					Gm17275	Cxcl16
					Plekhg6	Bcl11b
					Klhl32	Gm10364
					E030030I06Rik	Hivep1
					BC100451	Nuak2
					Dusp16	Gm5863
					Fbxl22	Gng11
					Pde4b	Foxs1
					2410076I21Rik	Lpin3
					Gm14378	Btla
					4933413J09Rik	Ddx60
					Hist1h2bc	Elovl7
					Zfp36l3	Has2as
					Gnrh1	Sdc4
					Esam	3110082D06Rik
					Cyp26a1	Myo1h
					D130007C19Rik	Gm16310
					Tmem79	Gpi1
					SNORA17	Cdkn2b
					AA986860	Homer2
					Tlcd2	Ldb3
					1700109H08Rik	Car6
					Rbm15	Rhobtb1
					Wnt9a	Id2
					Mir5125	Gale
					Gm15832	Amotl2
					MSS51(Zmynd17)	Gadd45g
					Fam151b	Agl
					Cntf	Magi1
					AA474408	Mical2
					Nr4a2	Osbpl6
					Gm4604	Dnajb5
					Gm14057	Ppp1r3c
					Gp5	Rsad2
					Gm12352	Ier3
					4933408B17Rik	Erg
					Hoxb5	Jak3
					Zfp422-rs1	Dusp10
					Shd	Me3
					4930579C15Rik	Gm11818
					Gm12905	Bach2
					Gm5176	Id1
					Gm17274	Adamts1
					A530099J19Rik	Gbp6
					Gm4952	Emp1
						4930583H14Rik
						Gbp2
						Flnc
						Plekhn1
						Btbd8
						Cdk18
						Fhl1
						P4ha3
						Ptges
						Prickle2
						1110002E22Rik
						Baiap2l2
						Gys1
						Nanog
						Pak3
						Col12a1
						3830403N18Rik
						Galk1
						Etv4
						Gm266
						Zfp365
						Cpne8
						P4ha1
						Wscd2
						Tnfrsf10b
						Slc38a3
						Pcgf5
						Igsf10
						Csf2rb
						Klf5
						Il1rn
						Gm5507
						Cryab
						Ppp4r4
						Mmp9
						Spry4
						Gm17311
						Cd74
						Gch1
						Sgk1
						Podxl
						Amigo2
						Bhlhe40
						Pknox2
						Phlda1
						8430423G03Rik
						Nfe2l3
						5330426P16Rik
						Hk1
						Elfn1
						Lmcd1
						Tspan33
						Hdac11
						Arhgef9
						Rapsn
						Golga7b
						Rab11fip4
						Slc1a2
						Reps2
						Kif5c
						1700007G11Rik
						Gm16754
						Hmga1
						Ugt1a6a
						Gm12403
						Deptor
						Fam107b
						Gm5187
						Zfp462
						Dusp5
						Dlk2
						Plxdc2
						Ldha
						Glis3
						Eno1
						Fbxo24
						Foxq1
						Hilpda
						Arrb1
						Gm7150
						Cyp2a5
						Cgn
						Gm11214
						Gnaz
						Dcaf4
						Slpi
						Tmem184a
						Ttc38
						Slco3a1
						Hoxa13
						Efr3b
						Ip6k3
						Gm5506
						Robo1
						Hoxb2
						Ghr
						Acap1
						Ncf1
						Fndc7
						Prss23
						Gm11185
						Tspan2
						Tnfrsf12a
						Tpd52l1
						Inhba
						Gc
						Cacng4
						Hcfc1r1
						Gm7808
						Pde1b
						Alb
						Heph
						Mn1
						Gm15663
						Spns3
						Nid2
						Kctd7
						Sytl2
						Lox
						Apoa1
						Krtap1-5
						Cacna1h
						Plau
						Ccdc102a
						4833403I15Rik
						Steap2
						Pappa2
						9330154J02Rik
						Ablim1
						Gm12017
						Gm10293
						Cdon
						Cav2
						Pstpip2
						Mapkapk3
						Iigp1
						Tmeff1
						Notch3
						Veph1
						Lrig1
						Ngf
						Rhobtb3
						AW011738
						Gm12537
						Tpi1
						Plxnc1
						Mif
						Zfp57
						Cdsn
						Gm11816
						Gm7251
						Rph3al
						Nell2
						Trerf1
						Osr2
						9530026P05Rik
						C3
						Steap1
						Pion
						Gm15850
						Artn
						Gm13699
						Actg2
						Igfbp7
						Tmem40
						Gabre
						Gsg1
						Micalcl
						Col4a5
						Apob
						Kirrel3
						Gm16046
						Msi1
						Rin1
						Tmtc1
						Gm8055
						Gm8174
						Enc1
						Fst
						Fbn1
						Efna5
						Pawr
						Med12l
						Amhr2
						Gm12266
						Pls1
						Cdh3
						Bhlha15
						Ptk2
						Gm14488
						Insl6
						Layn
						Higd1a
						Hapln1
						Clybl
						Tdo2
						Cdk6
						Gm12286
						Tpd52
						Soat1
						Aldoa
						Myh7b
						Mrgprf
						Cbln3
						Gm13668
						Pik3cd
						Odf3l1
						Ddah1
						Nxph4
						Lamc2
						Ikzf2
						Ephb6
						Pgam1
						Pde3b
						Trib1
						Gm12634
						Slc6a4
						Epn3
						Osmr
						Ifi204
						Mfap3l
						Hcn1
						Gm15050
						Plxdc1
						Vegfa
						Epm2a
						Fgb
						Ifi203
						Iglon5
						Nfil3
						AI607873
						Gm10567
						F11r
						Gfra1
						Gm14148
						Angpt1
						Ccnd2
						Sema3c
						Cyp2a4
						Samd9l
						Pgm2
						Egln1
						Ogn
						Tctn2
						Col6a5
						Gcnt4
						Col6a4
						Gm16767
						Ly6c1
						Zbp1
						Murc
						Gm3200
						Man1a
						Flt1
						Agtr1a
						Syt6
						Gm4908
						Pzp
						P4ha2
						Arhgap28
						Npas2
						Asb4
						Pfkl
						Dpysl5
						Creb5
						Tppp
						Mboat2
						S100a3
						Slc7a2
						Ndrg1
						Ly6f
						Tnfaip3
						Pfkp
						Shroom3
						Fam84b
						Cyp3a11
						Tinagl1
						Gm1673
						Paqr9
						Gm17568
						Tusc1
						Siglecg
						Prkg1
						Parvb
						Prdm6
						Ttyh3
						Ptgs2
						Mecom
						Igkc
						Cxcr7
						Adra2a
						Uchl1
						Gapdh
						Thbs2
						Maff
						Mnda
						Eif4e3
						Spp1
						Egfr
						Ptprr
						Plin4
						Serpinb8
						Gm10290
						Basp1
						Fmo1
						Ccl5
						Sh3yl1
						F5
						Casp4
						Hmga2
						Gfod1
						Isg20
						Vwf
						Styk1
						Sod3
						Slc6a17
						Slc27a1
						Vgll3
						Mgst1
						Mmp13
						Serpina3k
						Slc13a4
						Eps8
						C230036H16Rik
						Evi2a
						Gpm6b
						Mpp2
						Arrdc3
						D130017N08Rik
						Gbe1
						Rasgef1b
						Cyp2e1
						A930033H14Rik
						Dlk1
						Ank3
						Rasgrp3
						Ero1l
						Tmem74
						Fam162a
						Ttr
						Pdgfb
						Irf5
						Tmem45a
						Rtkn2
						Serpina3g
						Cyr61
						Ambp
						C030037D09Rik
						Kif26b
						Prkg2
						Fam38b
						Cps1
						Baalc
						Cxcl10
						Sntg1
						Mtus2
						2310002L13Rik
						Aldob
						Lman1l
						Loxl2
						Ly6a
						Gm4524
						Dusp4
						Podn
						5430407P10Rik
						Has2
						Selenbp1
						Jazf1
						Raet1c
						Tph1
						Gramd1c
						4930550L24Rik
						Arhgef15
						Egfl7
						Rab3b
						Cd80
						Susd2
						Pcdh10
						Slc16a3
						Atp1b1
						Ereg
						Stbd1
						Mafb
						Kcns2
						Pla1a
						Npas3
						Gm11557
						Lrrc32
						Dusp8
						Ccl9
						Nexn
						Cd68
						Gem
						Sik1
						Pgk1
						Ror1
						Fabp5
						Gm17068
						Fam125b
						Angpt4
						Fgf5
						Gm2694
						Adra1b
						Rbm47
						Gpr126
						Clec2d
						Serpine2
						Cxcl1
						Vcan
						Gadl1
						Cd300lb
						Ak4
						Bdh2
						Hspb7
						Timp3
						Klf15
						Leprel1
						Col9a1
						Foxa1
						Car12
						Smoc2
						Fgf7
						Gpr176
						Mat1a
						Cd28
						A630033H20Rik
						Rspo3
						Slc1a3
						Cyp4f39
						Chrna5
						Vtn
						Ugt2b36
						Hk2
						Pag1
						Cda
						Rgs4
						Aldh1a1
						Auts2
						Vwa1
						Prelid2
						Zfp951
						Ankrd37
						Tbc1d30
						Sost
						Fabp4
						Nos2
						Ptprb
						Cmklr1
						Ifi44
						Hdac9
						Tes
						Rnf152
						Fosl1
						Gdnf
						Arhgap22
						Piwil2
						Car8
						Nxf3
						Ptk2b
						Atp6v0a4
						Ptprk
						Plscr2
						Fyb
						Aff3
						Cbln1
						Dner
						Apbb1ip
						Rspo2
						Pdk1
						Abca8b
						Igf1
						Uox
						Plcb4
						Snap91
						Igfbp5
						Vav3
						Nebl
						Cox8b
						Cd34
						Tmem171
						Wnk3-ps
						Eda2r
						Ugt2b5
						Aspn
						Alcam
						Masp1
						Apln
						Gsta4
						Hmcn1
						Lama3
						Smtnl2
						Pkp2
						Cxadr
						Bdnf
						Atp7b
						Gdf6
						Lipg
						Abi3bp
						Gm2115
						Apoc3
						Aire
						Ppargc1a
						Kng1
						Rbp4
						Itga6
						Ear11
						Synpo2
						Dact2
						Arxes2
						Ndrg2
						Tubb2b
						Hoxd8
						Svep1
						Ccdc19
						Mndal
						Synpo2l
						Ggta1
						Igfbp2
						Megf6
						Rgs17
						Gm12824
						Bnip3
						Gpr116
						Wisp2
						Ankrd1
						Adamtsl1
						Hey2
						Nipsnap1
						Cttnbp2
						Tnn
						6330406I15Rik
						Tspan7
						Vcam1
						Slc2a1
						Rcan2
						Met
						Gm6634
						Ptx3
						Ddc
						Slc4a4
						Aqp5
						F2r
						Kif1a
						Akr1c14
						Npr3
						Ndufa4l2
						Cav1
						Nat8l
						Syt8
						Lpar4
						Edn2
						Fndc1
						Enpp2
						Adm
						St6galnac2
						Myom2
						Rassf4
						Nrn1
						Arhgap29
						Edn1
						Dtna
						Prr5
						Egln3
						Gm17443
						Col3a1
						Ptger4
						Klf12
						Sp8
						Serpine1
						Gm12868
						Fam110b
						Epha4
						Ifi205
						Krt80
						Col5a3
						Btc
						Slc6a15
						Tnfrsf9
						Pdlim4
						Rbpms
						Emb
						Tnfsf11
						Pygl
						Ccl2
						Nov
						Gsc
						Arsj
						Runx1t1
						Hs3st1
						Ddit4l
						Kitl
						P2ry1
						Zfp521
						Ust
						Gpr35
						Slc22a17
						Hs6st2
						Nrg1
						Ace
						Zfp239
						Mark1
						Car9
						Sema3e
						Hoxa11as
						Tox
						Itm2a
						Fam190a
						Vegfc
						Zfpm2
						Olfr930
						Parm1
						Stac
						Aldoc
						Rgs8
						Ccl7
						Gstt3
						Zfhx4
						Rnf144a
						Spock2
						Cdh17
						Epha7
						Susd4
						Gap43
						Serpinb9b
						Arap2
						Lrch2
						Celf2
						Lonrf3
						Cadm2
						Arhgap6
						Il13ra1
						Thsd7a
						Nts
						Stc1
						9330159F19Rik
						Gpr64
						Tex15
						Mtap2
						Tll1
						Flt4
						Il1rl1
						Odz3
						Lphn3
						Acan
						Xist
						Psd4
						Edil3
						Galnt13
						Dock11
						6330407J23Rik
						Hoxa11
						Xylt1
						Tcfl5
						Epb4.1l3
						Bhlhb9
						Morc4

## Sheet: Fig 2E FFSS vs STATIC
ID	Name	Length	STATIC-NT1	STATIC-NT2	FFSS-NT1	FFSS-NT2	logFC	FDR
ENSMUSG00000077222	SNORA66	131	0	0	0.328841	0.294888	5.70311	0.00603696
ENSMUSG00000054123	Gm9936	2924	0	0	0.375818	0.196592	5.58818	0.0138353
ENSMUSG00000020068	Pbld2	2469	0	0	0.281864	0.24574	5.46711	0.0178983
ENSMUSG00000040065	Pfpl	3117	0	0	0.187909	0.294888	5.33361	0.0309715
ENSMUSG00000047867	Gimap6	3254	0	0	0.234886	0.24574	5.33308	0.0301521
ENSMUSG00000027315	Spint1	2756	0	0	0.234886	0.24574	5.33308	0.030083
ENSMUSG00000071893	Vmn1r4	1629	0	0	0.140932	0.294888	5.18594	0.0531012
ENSMUSG00000067158	Col4a4	9107	0	0	0.187909	0.24574	5.18523	0.0505223
ENSMUSG00000020617	1700012B07Rik	2198	0	0	0.234886	0.196592	5.18479	0.0523483
ENSMUSG00000010142	Tnfrsf13b	2885	0	0	0.328841	0.0982959	5.1832	0.0552561
ENSMUSG00000090661	Gm17724	1831	0	0	0.0469773	0.344036	5.02406	0.102356
ENSMUSG00000087439	Gm15788	1032	0	0	0.234886	0.147444	5.01935	0.0919256
ENSMUSG00000073491	Pydc4	4183	0	0	0.328841	0.049148	5.01764	0.0931346
ENSMUSG00000047307	Pcdhb13	3692	0	0	0.0469773	0.294888	4.83965	0.193647
ENSMUSG00000069170	Gpr98	25128	0	0	0.0469773	0.294888	4.8367	0.161617
ENSMUSG00000081070	Gm13181	1068	0	0	0.0469773	0.294888	4.836	0.155636
ENSMUSG00000005800	Mmp8	2443	0	0	0.140932	0.196592	4.83413	0.152139
ENSMUSG00000046618	Olfml2a	5571	0	0	0.140932	0.196592	4.83412	0.151808
ENSMUSG00000047246	Hist1h2be	4659	0	0	0.140932	0.196592	4.83395	0.146067
ENSMUSG00000090819	Gm17603	1170	0	0	0.187909	0.147444	4.83351	0.147944
ENSMUSG00000090030	A430072P03Rik	1226	0	0	0.187909	0.147444	4.83339	0.153521
ENSMUSG00000091488	Gm6225	1698	0	0	0.234886	0.0982959	4.83282	0.150683
ENSMUSG00000035298	Klhl35	2564	0	0	0.234886	0.0982959	4.8328	0.150811
ENSMUSG00000048709	Gm8666	291	0	0	0.234886	0.0982959	4.83261	0.153521
ENSMUSG00000081611	Gm13651	1109	0	0	0.281864	0.049148	4.83147	0.156597
ENSMUSG00000026841	Fibcd1	4744	0	0	0.0939546	0.196592	4.62308	0.325308
ENSMUSG00000084686	SNORA19	126	0	0	0.0469773	0.24574	4.62145	0.253669
ENSMUSG00000062808	Hist1h3d	1248	0	0	0.0469773	0.24574	4.62112	0.250371
ENSMUSG00000088564	5S_rRNA	119	0	0	0.0939546	0.196592	4.62087	0.259018
ENSMUSG00000041929	Gm6363	889	0	0	0.0939546	0.196592	4.62075	0.256485
ENSMUSG00000030413	Pglyrp1	678	0	0	0.0939546	0.196592	4.62056	0.252475
ENSMUSG00000081679	Gm11874	129	0	0	0.0939546	0.196592	4.62046	0.250592
ENSMUSG00000052525	Spdya	2260	0	0	0.0939546	0.196592	4.62039	0.249153
ENSMUSG00000086022	Rad51ap2	3172	0	0	0.0939546	0.196592	4.62033	0.248002
ENSMUSG00000089818	Gm15950	1972	0	0	0.0939546	0.196592	4.62031	0.247803
ENSMUSG00000021898	Asb14	2609	0	0	0.140932	0.147444	4.61977	0.249089
ENSMUSG00000082494	Gm13687	281	0	0	0.187909	0.0982959	4.61911	0.250318
ENSMUSG00000082144	Gm12788	307	0	0	0.187909	0.0982959	4.61909	0.250594
ENSMUSG00000083121	Gm6341	872	0	0	0.187909	0.0982959	4.6188	0.257379
ENSMUSG00000054957	Gm9959	388	0	0	0	0.24574	4.37435	0.452247
ENSMUSG00000091393	5330438I03Rik	2844	0	0	0.0469773	0.196592	4.37112	0.436427
ENSMUSG00000029517	Ankrd7	1187	0	0	0.0469773	0.196592	4.36979	0.413411
ENSMUSG00000093482	RP23-360N5.1	2883	0	0	0.0469773	0.196592	4.36959	0.410466
ENSMUSG00000046240	Hepacam	3320	0	0	0.0469773	0.196592	4.36943	0.408626
ENSMUSG00000036211	Hist1h1t	908	0	0	0.0469773	0.196592	4.36936	0.40776
ENSMUSG00000085191	Gm16847	2865	0	0	0.0939546	0.147444	4.36929	0.433099
ENSMUSG00000085195	6430562O15Rik	5689	0	0	0.0469773	0.196592	4.36925	0.40671
ENSMUSG00000045657	Pcdhb10	2840	0	0	0.0939546	0.147444	4.36891	0.414362
ENSMUSG00000081680	Gm14473	556	0	0	0.0939546	0.147444	4.36886	0.412009
ENSMUSG00000084050	Gm14439	886	0	0	0.0939546	0.147444	4.36885	0.411774
ENSMUSG00000091378	Gm4219	2141	0	0	0.0939546	0.147444	4.36885	0.41158
ENSMUSG00000088226	7SK	315	0	0	0.0939546	0.147444	4.36882	0.410659
ENSMUSG00000059249	Gm12350	461	0	0	0.0939546	0.147444	4.36879	0.409679
ENSMUSG00000054579	9130219A07Rik	3204	0	0	0.0939546	0.147444	4.36877	0.408626
ENSMUSG00000081888	Gm14045	680	0	0	0.0939546	0.147444	4.36877	0.408626
ENSMUSG00000026673	Sh2d1b1	2484	0	0	0.0939546	0.147444	4.36872	0.407306
ENSMUSG00000015342	Xk	5073	0	0	0.0939546	0.147444	4.36871	0.407306
ENSMUSG00000029658	Wdr95	3342	0	0	0.140932	0.0982959	4.36812	0.407306
ENSMUSG00000035472	Slc25a21	4851	0	0	0.140932	0.0982959	4.36805	0.410466
ENSMUSG00000082947	Gm12587	426	0	0	0.140932	0.0982959	4.36803	0.410967
ENSMUSG00000093695	RP23-133P6.2	528	0	0	0.140932	0.0982959	4.368	0.41253
ENSMUSG00000028011	Tdo2	4066	0	0	0.140932	0.0982959	4.36797	0.414154
ENSMUSG00000027793	Ccna1	1557	0	0	0.140932	0.0982959	4.36796	0.414522
ENSMUSG00000023931	Efhb	2648	0	0	0.140932	0.0982959	4.36796	0.414522
ENSMUSG00000064036	Mro	2890	0	0	0.140932	0.0982959	4.36796	0.414522
ENSMUSG00000042684	Npl	1391	0	0	0.187909	0.049148	4.36734	0.409809
ENSMUSG00000049414	Gm5417	382	0	0	0.187909	0.049148	4.36692	0.415901
ENSMUSG00000071280	Gm10322	335	0	0	0	0.196592	4.07431	0.793845
ENSMUSG00000046991	Wdr27	2565	0	0	0	0.196592	4.0723	0.755413
ENSMUSG00000014852	Adamts13	5210	0	0	0	0.196592	4.06972	0.714808
ENSMUSG00000085612	Gm15868	518	0	0	0	0.196592	4.06842	0.694815
ENSMUSG00000087503	Gm11459	419	0	0	0.0469773	0.147444	4.06579	0.685309
ENSMUSG00000024939	Fam89b	1949	0	0	0.0469773	0.147444	4.06555	0.679016
ENSMUSG00000031394	Opn1mw	1691	0	0	0.0469773	0.147444	4.0655	0.677831
ENSMUSG00000080759	Gm15573	539	0	0	0.0469773	0.147444	4.06522	0.67165
ENSMUSG00000087091	4930509E16Rik	1176	0	0	0	0.196592	4.06519	0.66412
ENSMUSG00000026395	Ptprc	7127	0	0	0.0469773	0.147444	4.06497	0.668475
ENSMUSG00000082183	Gm15994	401	0	0	0.0469773	0.147444	4.06478	0.667129
ENSMUSG00000041624	Gucy1a2	5273	0	0	0.0469773	0.147444	4.06477	0.667013
ENSMUSG00000020872	Tac4	1247	0	0	0.0469773	0.147444	4.06476	0.666959
ENSMUSG00000085711	Gm15163	2521	0	0	0.0469773	0.147444	4.06469	0.666208
ENSMUSG00000063286	Gm8995	1129	0	0	0.0469773	0.147444	4.06464	0.665566
ENSMUSG00000087320	Gm16613	1259	0	0	0.0469773	0.147444	4.06464	0.665566
ENSMUSG00000080846	Gm13379	620	0	0	0.0469773	0.147444	4.06455	0.664412
ENSMUSG00000058441	Panx2	3140	0	0	0.0469773	0.147444	4.06454	0.664326
ENSMUSG00000065453	Mirlet7d	102	0	0	0.0469773	0.147444	4.06451	0.663887
ENSMUSG00000001076	C1ql4	872	0	0	0.0469773	0.147444	4.06434	0.661413
ENSMUSG00000084259	Gm12040	536	0	0	0.0939546	0.0982959	4.06386	0.667726
ENSMUSG00000029236	Nmu	948	0	0	0.0939546	0.0982959	4.06386	0.667402
ENSMUSG00000064140	Trim38	1410	0	0	0.0939546	0.0982959	4.06386	0.667402
ENSMUSG00000056078	Lipm	2691	0	0	0.0939546	0.0982959	4.06386	0.667402
ENSMUSG00000070891	Gm12689	791	0	0	0.0939546	0.0982959	4.06386	0.667402
ENSMUSG00000085099	Gm16288	366	0	0	0.0939546	0.0982959	4.06386	0.666967
ENSMUSG00000085012	Gm15492	603	0	0	0.0939546	0.0982959	4.06386	0.666934
ENSMUSG00000086340	1810059C17Rik	484	0	0	0.0939546	0.0982959	4.06386	0.666596
ENSMUSG00000086566	2810429I04Rik	7212	0	0	0.0939546	0.0982959	4.06386	0.666562
ENSMUSG00000082005	Gm7189	428	0	0	0.0939546	0.0982959	4.06385	0.666452
ENSMUSG00000070271	Gm13268	873	0	0	0.0939546	0.0982959	4.06385	0.666208
ENSMUSG00000082651	Gm14001	246	0	0	0.0939546	0.0982959	4.06385	0.66554
ENSMUSG00000092915	CT010508.1	119	0	0	0.0939546	0.0982959	4.06385	0.665027
ENSMUSG00000038408	1700018A04Rik	2062	0	0	0.0939546	0.0982959	4.06385	0.664851
ENSMUSG00000085145	Gm11614	734	0	0	0.0939546	0.0982959	4.06385	0.664695
ENSMUSG00000080364	SNORA77	125	0	0	0.0939546	0.0982959	4.06384	0.662677
ENSMUSG00000086754	Gm16098	794	0	0	0.0939546	0.0982959	4.06384	0.662059
ENSMUSG00000050014	Apol10b	1982	0	0	0.0939546	0.0982959	4.06384	0.659676
ENSMUSG00000087700	Gm15283	1444	0	0	0.140932	0.049148	4.06329	0.662291
ENSMUSG00000086357	1700112J16Rik	2212	0	0	0.140932	0.049148	4.0632	0.663887
ENSMUSG00000091728	Gm8705	810	0	0	0.140932	0.049148	4.06319	0.663887
ENSMUSG00000085214	0610005C13Rik	3317	0	0	0.140932	0.049148	4.06319	0.663887
ENSMUSG00000008482	Rnf151	1185	0	0	0.140932	0.049148	4.063	0.666583
ENSMUSG00000045104	Gm5514	305	0	0	0.140932	0.049148	4.06288	0.667402
ENSMUSG00000083988	Gm15633	491	0	0	0.140932	0.049148	4.06282	0.667726
ENSMUSG00000087567	Gm4755	2644	0	0	0.140932	0.049148	4.06275	0.668475
ENSMUSG00000024347	Psd2	4926	0	0	0.140932	0.049148	4.06272	0.668945
ENSMUSG00000079051	Gm14025	1857	0	0	0.140932	0.049148	4.06231	0.677344
ENSMUSG00000090309	Gm17506	443	0	0	0.140932	0.049148	4.06231	0.677344
ENSMUSG00000092038	Gm17369	991	0	0	0.140932	0.049148	4.06228	0.677831
ENSMUSG00000065843	U6	107	0	0	0.140932	0.049148	4.06211	0.682471
ENSMUSG00000063254	B230325K18Rik	2622	0	0	0.187909	0	4.06067	0.677831
ENSMUSG00000092831	AC114668.1	288	0	0	0.187909	0	4.05311	0.809505
ENSMUSG00000048107	Kctd12	3803	0	0	0.187909	0	4.05012	0.883782
ENSMUSG00000074365	Crxos1	3088	0	0	0	0.147444	3.68774	1
ENSMUSG00000081303	Gm16011	2661	0	0	0	0.147444	3.68773	1
ENSMUSG00000031450	Grk1	7418	0	0	0	0.147444	3.68538	1
ENSMUSG00000085205	Gm13185	942	0	0	0	0.147444	3.68537	1
ENSMUSG00000021187	Tc2n	6457	0	0	0	0.147444	3.68493	1
ENSMUSG00000075224	Lrrc55	4076	0	0	0	0.147444	3.68482	1
ENSMUSG00000078606	Gm4070	9598	0	0	0	0.147444	3.6848	1
ENSMUSG00000092346	Gm20424	618	0	0	0	0.147444	3.6848	1
ENSMUSG00000022014	Epsti1	1881	0	0	0	0.147444	3.68428	1
ENSMUSG00000015890	Amdhd1	2412	0	0	0	0.147444	3.68276	1
ENSMUSG00000027880	4930443G12Rik	1998	0	0	0	0.147444	3.68275	1
ENSMUSG00000087596	Gm11715	692	0	0	0	0.147444	3.6805	1
ENSMUSG00000032595	Cdhr4	3105	0	0	0	0.147444	3.68047	1
ENSMUSG00000083242	Gm15659	340	0	0	0	0.147444	3.6803	1
ENSMUSG00000083241	Gm13259	455	0	0	0	0.147444	3.68021	1
ENSMUSG00000039672	Kcne2	1764	0	0	0	0.147444	3.67961	1
ENSMUSG00000029195	Klb	3459	0	0	0	0.147444	3.67945	1
ENSMUSG00000015476	Prrt1	2302	0	0	0	0.147444	3.67917	1
ENSMUSG00000088891	SNORA76	123	0	0	0	0.147444	3.67914	1
ENSMUSG00000079357	Gm11100	2128	0	0	0	0.147444	3.67905	1
ENSMUSG00000086850	Gm13257	663	0	0	0	0.147444	3.679	1
ENSMUSG00000044258	Ctla2a	1368	0	0	0	0.147444	3.67841	1
ENSMUSG00000082051	Gm16072	2376	0	0	0.0469773	0.0982959	3.67834	1
ENSMUSG00000078160	Gm16503	3282	0	0	0.0469773	0.0982959	3.67816	1
ENSMUSG00000081850	Gm15667	781	0	0	0.0469773	0.0982959	3.67815	1
ENSMUSG00000079339	Gm14446	4404	0	0	0.0469773	0.0982959	3.67815	1
ENSMUSG00000079965	Gm14853	548	0	0	0.0469773	0.0982959	3.67809	1
ENSMUSG00000027584	Oprl1	3933	0	0	0.0469773	0.0982959	3.67809	1
ENSMUSG00000035686	Thrsp	1275	0	0	0.0469773	0.0982959	3.67809	1
ENSMUSG00000049694	BC048671	1457	0	0	0.0469773	0.0982959	3.67809	1
ENSMUSG00000060777	Gm10087	661	0	0	0.0469773	0.0982959	3.67809	1
ENSMUSG00000059854	Hydin	16424	0	0	0.0469773	0.0982959	3.67808	1
ENSMUSG00000049908	Gja8	1641	0	0	0.0469773	0.0982959	3.67802	1
ENSMUSG00000045440	Insm2	3101	0	0	0.0469773	0.0982959	3.67802	1
ENSMUSG00000085893	Gm12091	829	0	0	0.0469773	0.0982959	3.67802	1
ENSMUSG00000074516	Gm10709	482	0	0	0.0469773	0.0982959	3.67801	1
ENSMUSG00000090422	Gm17272	2213	0	0	0.0469773	0.0982959	3.67801	1
ENSMUSG00000031329	Tsx	805	0	0	0.0469773	0.0982959	3.678	1
ENSMUSG00000077285	SNORA42	114	0	0	0.0469773	0.0982959	3.67799	1
ENSMUSG00000081968	Rpl23a-ps2	473	0	0	0.0469773	0.0982959	3.67796	1
ENSMUSG00000089742	Gm15898	624	0	0	0.0469773	0.0982959	3.67792	1
ENSMUSG00000086464	Gm15835	354	0	0	0.0469773	0.0982959	3.67784	1
ENSMUSG00000079666	1700015F17Rik	1195	0	0	0.0469773	0.0982959	3.67784	1
ENSMUSG00000032110	Acrv1	1091	0	0	0.0469773	0.0982959	3.67783	1
ENSMUSG00000089639	Gm2862	327	0	0	0.0469773	0.0982959	3.67782	1
ENSMUSG00000045350	1700030F18Rik	5632	0	0	0.0469773	0.0982959	3.67781	1
ENSMUSG00000022371	Col14a1	6961	0	0	0.0469773	0.0982959	3.6778	1
ENSMUSG00000035277	Arx	3159	0	0	0.0469773	0.0982959	3.6778	1
ENSMUSG00000061728	Btnl7	1754	0	0	0.0469773	0.0982959	3.6778	1
ENSMUSG00000092065	Gm17241	338	0	0	0.0469773	0.0982959	3.6778	1
ENSMUSG00000044317	Gpr4	2882	0	0	0.0469773	0.0982959	3.67778	1
ENSMUSG00000048779	P2ry6	1935	0	0	0.0469773	0.0982959	3.67778	1
ENSMUSG00000091188	2700016F22Rik	3603	0	0	0.0469773	0.0982959	3.67778	1
ENSMUSG00000005672	Kit	5973	0	0	0.0469773	0.0982959	3.67772	1
ENSMUSG00000070345	Hsf5	4152	0	0	0.0469773	0.0982959	3.67766	1
ENSMUSG00000071217	Gm2022	1717	0	0	0.0469773	0.0982959	3.67763	1
ENSMUSG00000086775	5730588L14Rik	4081	0	0	0.0469773	0.0982959	3.67763	1
ENSMUSG00000085855	Gm16520	464	0	0	0.0469773	0.0982959	3.67763	1
ENSMUSG00000091444	2010300F17Rik	2804	0	0	0.0469773	0.0982959	3.67761	1
ENSMUSG00000020717	Pecam1	5241	0	0	0.0469773	0.0982959	3.6776	1
ENSMUSG00000037406	Htra4	1786	0	0	0.0469773	0.0982959	3.6776	1
ENSMUSG00000082990	Gm14052	1030	0	0	0.0469773	0.0982959	3.67759	1
ENSMUSG00000064919	U6	104	0	0	0.0469773	0.0982959	3.67757	1
ENSMUSG00000035964	Tmem59l	1474	0	0	0.0469773	0.0982959	3.67752	1
ENSMUSG00000026875	Traf1	5897	0	0	0.0939546	0.049148	3.67697	1
ENSMUSG00000083468	Gm9431	1050	0	0	0.0939546	0.049148	3.67696	1
ENSMUSG00000000385	Tmprss2	3145	0	0	0.0939546	0.049148	3.67694	1
ENSMUSG00000005493	Msh4	4441	0	0	0.0939546	0.049148	3.67693	1
ENSMUSG00000030786	Itgam	6327	0	0	0.0939546	0.049148	3.67689	1
ENSMUSG00000085514	9530048J24Rik	658	0	0	0.0939546	0.049148	3.67689	1
ENSMUSG00000016349	Eef1a2	2459	0	0	0.0939546	0.049148	3.67688	1
ENSMUSG00000091047	4930532G15Rik	697	0	0	0.0939546	0.049148	3.67686	1
ENSMUSG00000047671	Tctex1d4	929	0	0	0.0939546	0.049148	3.67682	1
ENSMUSG00000067399	Trim43a	2265	0	0	0.0939546	0.049148	3.67681	1
ENSMUSG00000081340	Gm12275	306	0	0	0.0939546	0.049148	3.67679	1
ENSMUSG00000082357	Gm13542	636	0	0	0.0939546	0.049148	3.67679	1
ENSMUSG00000073067	9130019P16Rik	5283	0	0	0.0939546	0.049148	3.67678	1
ENSMUSG00000013338	Fer1l4	6808	0	0	0.0939546	0.049148	3.67678	1
ENSMUSG00000089959	Gm16268	1154	0	0	0.0939546	0.049148	3.67677	1
ENSMUSG00000081436	Gm5912	1437	0	0	0.0939546	0.049148	3.67674	1
ENSMUSG00000065429	Mir345	95	0	0	0.0939546	0.049148	3.67671	1
ENSMUSG00000082265	Gm15547	332	0	0	0.0939546	0.049148	3.67665	1
ENSMUSG00000029368	Alb	2028	0	0	0.0939546	0.049148	3.67664	1
ENSMUSG00000074207	Adh1	2222	0	0	0.0939546	0.049148	3.67661	1
ENSMUSG00000093543	Gm8473	1884	0	0	0.0939546	0.049148	3.67661	1
ENSMUSG00000025938	Slco5a1	13692	0	0	0.0939546	0.049148	3.67661	1
ENSMUSG00000082450	Mageb7-ps	1040	0	0	0.0939546	0.049148	3.67661	1
ENSMUSG00000069962	Gm5356	617	0	0	0.0939546	0.049148	3.67661	1
ENSMUSG00000081543	Gm12733	766	0	0	0.0939546	0.049148	3.67661	1
ENSMUSG00000082043	Gm12848	840	0	0	0.0939546	0.049148	3.67661	1
ENSMUSG00000086474	9130204K15Rik	1964	0	0	0.0939546	0.049148	3.67661	1
ENSMUSG00000084778	Gm16743	1153	0	0	0.0939546	0.049148	3.67659	1
ENSMUSG00000025219	Fgf8	1811	0	0	0.0939546	0.049148	3.67659	1
ENSMUSG00000049130	C5ar1	4912	0	0	0.0939546	0.049148	3.67659	1
ENSMUSG00000086049	Gm12735	649	0	0	0.0939546	0.049148	3.67658	1
ENSMUSG00000064288	Hist1h4k	311	0	0	0.0939546	0.049148	3.67653	1
ENSMUSG00000082109	Rpl19-ps12	590	0	0	0.0939546	0.049148	3.67651	1
ENSMUSG00000081238	Gm15836	792	0	0	0.0939546	0.049148	3.67651	1
ENSMUSG00000092085	Gm17224	498	0	0	0.0939546	0.049148	3.67649	1
ENSMUSG00000083192	Gm7689	374	0	0	0.0939546	0.049148	3.67646	1
ENSMUSG00000066383	Iqcf1	631	0	0	0.0939546	0.049148	3.6763	1
ENSMUSG00000073846	Gm12526	613	0	0	0.0939546	0.049148	3.6763	1
ENSMUSG00000087327	Gm15884	640	0	0	0.0939546	0.049148	3.67614	1
ENSMUSG00000090656	Gm17559	1785	0	0	0.140932	0	3.67591	1
ENSMUSG00000000317	Bcl6b	3710	0	0	0.140932	0	3.67589	1
ENSMUSG00000021922	Itih4	3411	0	0	0.140932	0	3.67589	1
ENSMUSG00000060093	Hist1h4a	538	0	0	0.140932	0	3.67582	1
ENSMUSG00000080816	Gm12447	469	0	0	0.140932	0	3.67564	1
ENSMUSG00000035131	Fam5c	6123	0	0	0.140932	0	3.67544	1
ENSMUSG00000078966	Fam81b	1522	0	0	0.140932	0	3.67538	1
ENSMUSG00000050424	Pnma5	3123	0	0	0.140932	0	3.67536	1
ENSMUSG00000080714	Gm14602	339	0	0	0.140932	0	3.67513	1
ENSMUSG00000087449	Gm12971	509	0	0	0.140932	0	3.67503	1
ENSMUSG00000081402	Gm15455	5573	0	0	0.140932	0	3.67437	1
ENSMUSG00000051537	Gm5124	3568	0	0	0.140932	0	3.67433	1
ENSMUSG00000086890	1700021J08Rik	573	0	0	0.140932	0	3.67428	1
ENSMUSG00000031995	St14	4131	0	0	0.140932	0	3.67421	1
ENSMUSG00000084401	Gm12586	1312	0	0	0.140932	0	3.6742	1
ENSMUSG00000083411	Rpl30-ps10	779	0	0	0.140932	0	3.6742	1
ENSMUSG00000081078	Gm12568	623	0	0	0.140932	0	3.67408	1
ENSMUSG00000026166	Ccl20	1546	0	0	0.140932	0	3.67341	1
ENSMUSG00000068129	Cst7	982	0	0	0.140932	0	3.67304	1
ENSMUSG00000086609	5830432E09Rik	4491	0	0	0.140932	0	3.67265	1
ENSMUSG00000032936	Camkv	3020	0	0	0.140932	0	3.67205	1
ENSMUSG00000071860	2900055J20Rik	722	0	0	0.140932	0	3.67177	1
ENSMUSG00000035699	Osta	1591	0	0	0.140932	0	3.66988	1
ENSMUSG00000090293	Gm17034	2227	0	0	0.140932	0	3.66945	1
ENSMUSG00000083471	Gm12118	531	0	0	0.140932	0	3.66944	1
ENSMUSG00000073407	Gm6034	1630	0	0	0.140932	0	3.66943	1
ENSMUSG00000092484	Gm20487	414	0	0	0.140932	0	3.66604	1
ENSMUSG00000086687	4930547E08Rik	537	0	0	0.140932	0	3.66604	1
ENSMUSG00000053268	Dspp	2909	0	0	0.140932	0	3.66603	1
ENSMUSG00000032769	Trpa1	4236	0	0.0499242	0.234886	0.540627	3.65739	0.00896435
ENSMUSG00000087566	C920006O11Rik	1440	0.0495909	0	0.422796	0.344036	3.65476	0.00813075
ENSMUSG00000086321	Gm11413	1458	0	0.0499242	0.234886	0.49148	3.56505	0.0128172
ENSMUSG00000083083	Gm15382	536	0	0.0499242	0.140932	0.49148	3.36509	0.0442113
ENSMUSG00000071714	Csf2rb2	6550	0.0495909	0	0.281864	0.344036	3.36118	0.0312132
ENSMUSG00000020327	Fgf22	769	0	0.0499242	0.328841	0.294888	3.3606	0.031755
ENSMUSG00000039954	Stk32a	3767	0.0991818	0.199697	0.939546	2.21166	3.34202	7.03093e-07
ENSMUSG00000092081	Gm17360	4229	0.0495909	0	0.140932	0.442332	3.24941	0.0505907
ENSMUSG00000084904	Gm14827	3085	0.0495909	0	0.234886	0.344036	3.24833	0.0507189
ENSMUSG00000044951	Mylk4	6649	0	0.0499242	0.422796	0.147444	3.2449	0.0590478
ENSMUSG00000080797	Gm15760	282	0.0991818	0.0499242	0.563727	0.933811	3.21814	9.0788e-05
ENSMUSG00000021492	F12	2148	0	0	0	0.0982959	3.15496	1
ENSMUSG00000030154	Klrb1f	1814	0	0	0	0.0982959	3.15495	1
ENSMUSG00000031786	Ccdc135	2814	0	0	0	0.0982959	3.15495	1
ENSMUSG00000033200	Tpsg1	1510	0	0	0	0.0982959	3.15494	1
ENSMUSG00000056128	Gm9991	1205	0	0	0	0.0982959	3.15494	1
ENSMUSG00000063681	Crb1	10915	0	0	0	0.0982959	3.15493	1
ENSMUSG00000064609	SNORA36	130	0	0	0	0.0982959	3.15492	1
ENSMUSG00000066936	Gm10188	719	0	0	0	0.0982959	3.15491	1
ENSMUSG00000081710	Gm13240	564	0	0	0	0.0982959	3.15491	1
ENSMUSG00000076903	Traj26	59	0	0	0	0.0982959	3.15491	1
ENSMUSG00000081904	Gm13419	180	0	0	0	0.0982959	3.1549	1
ENSMUSG00000084213	Hspe1-ps5	296	0	0	0	0.0982959	3.15489	1
ENSMUSG00000084875	4930570D08Rik	194	0	0	0	0.0982959	3.15489	1
ENSMUSG00000084558	U6	107	0	0	0	0.0982959	3.15489	1
ENSMUSG00000084918	Gm12708	1330	0	0	0	0.0982959	3.15488	1
ENSMUSG00000085731	Gm16229	1230	0	0	0	0.0982959	3.15488	1
ENSMUSG00000086365	4930593C16Rik	580	0	0	0	0.0982959	3.15488	1
ENSMUSG00000086621	Gm13348	684	0	0	0	0.0982959	3.15487	1
ENSMUSG00000088153	7SK	239	0	0	0	0.0982959	3.15487	1
ENSMUSG00000087652	Gm15918	687	0	0	0	0.0982959	3.15487	1
ENSMUSG00000086957	Gm13869	1052	0	0	0	0.0982959	3.15487	1
ENSMUSG00000090648	Gm17446	3803	0	0	0	0.0982959	3.15487	1
ENSMUSG00000092887	Snord53	77	0	0	0	0.0982959	3.15437	1
ENSMUSG00000035121	Neil2	2239	0	0	0	0.0982959	3.15412	1
ENSMUSG00000033837	Foxh1	1303	0	0	0	0.0982959	3.15328	1
ENSMUSG00000029026	Trp73	8594	0	0	0	0.0982959	3.15245	1
ENSMUSG00000047977	Synb	4052	0	0	0	0.0982959	3.15245	1
ENSMUSG00000046856	Gpr1	1937	0	0	0	0.0982959	3.15244	1
ENSMUSG00000054435	Gimap4	1881	0	0	0	0.0982959	3.15244	1
ENSMUSG00000082487	Gm11628	170	0	0	0	0.0982959	3.15244	1
ENSMUSG00000081314	Gm14132	1718	0	0	0	0.0982959	3.15244	1
ENSMUSG00000090826	Gm17285	37	0	0	0	0.0982959	3.15243	1
ENSMUSG00000088901	Mir1943	72	0	0	0	0.0982959	3.15243	1
ENSMUSG00000092134	Gm17089	1390	0	0	0	0.0982959	3.15243	1
ENSMUSG00000025900	Rp1	12436	0	0	0	0.0982959	3.15237	1
ENSMUSG00000035606	Ky	5972	0	0	0	0.0982959	3.15236	1
ENSMUSG00000085664	4930556N08Rik	2015	0	0	0	0.0982959	3.15236	1
ENSMUSG00000088069	7SK	266	0	0	0	0.0982959	3.15236	1
ENSMUSG00000080788	Gm7841	1628	0	0	0	0.0982959	3.15236	1
ENSMUSG00000029546	Uncx	3633	0	0	0	0.0982959	3.15234	1
ENSMUSG00000083538	Gm16016	549	0	0	0	0.0982959	3.15233	1
ENSMUSG00000070448	Vmn2r89	3224	0	0	0	0.0982959	3.15233	1
ENSMUSG00000090560	Gm17190	848	0	0	0	0.0982959	3.15233	1
ENSMUSG00000092437	Gm5227	572	0	0	0	0.0982959	3.15232	1
ENSMUSG00000087057	Gm11730	825	0	0	0	0.0982959	3.15218	1
ENSMUSG00000058183	Mmel1	3539	0	0	0	0.0982959	3.15194	1
ENSMUSG00000074978	Actg-ps1	407	0	0	0	0.0982959	3.15194	1
ENSMUSG00000080334	AC159266.1	120	0	0	0	0.0982959	3.15193	1
ENSMUSG00000019787	Trdn	4562	0	0	0	0.0982959	3.15175	1
ENSMUSG00000032303	Chrna3	3117	0	0	0	0.0982959	3.15171	1
ENSMUSG00000049741	Rxfp4	1244	0	0	0	0.0982959	3.15122	1
ENSMUSG00000031481	Tpte	2727	0	0	0	0.0982959	3.15095	1
ENSMUSG00000047674	Pdha2	2351	0	0	0	0.0982959	3.15092	1
ENSMUSG00000081231	Tcp1-ps1	1464	0	0	0	0.0982959	3.15091	1
ENSMUSG00000074261	Gm7092	908	0	0	0	0.0982959	3.15088	1
ENSMUSG00000009292	Trpm2	12123	0	0	0	0.0982959	3.15082	1
ENSMUSG00000032671	A930018P22Rik	820	0	0	0	0.0982959	3.15081	1
ENSMUSG00000061833	Gm6311	661	0	0	0	0.0982959	3.1508	1
ENSMUSG00000064081	Gm8973	314	0	0	0	0.0982959	3.15067	1
ENSMUSG00000057899	Gpr111	3278	0	0	0	0.0982959	3.15058	1
ENSMUSG00000081748	Gm14870	155	0	0	0	0.0982959	3.15055	1
ENSMUSG00000082141	Gm11212	612	0	0	0	0.0982959	3.14986	1
ENSMUSG00000087369	Gm14696	3971	0	0	0	0.0982959	3.14986	1
ENSMUSG00000002992	Apoc2	1189	0	0	0	0.0982959	3.1497	1
ENSMUSG00000064938	SNORA58	135	0	0	0	0.0982959	3.1497	1
ENSMUSG00000086868	Gm15883	1686	0	0	0	0.0982959	3.1497	1
ENSMUSG00000027420	Bfsp1	2382	0	0	0	0.0982959	3.14959	1
ENSMUSG00000039691	Tspan10	2355	0	0	0	0.0982959	3.14951	1
ENSMUSG00000064262	Gimap8	3694	0	0	0	0.0982959	3.1495	1
ENSMUSG00000082057	Gm15789	1356	0	0	0	0.0982959	3.1495	1
ENSMUSG00000091139	Gm6190	772	0	0	0	0.0982959	3.14949	1
ENSMUSG00000073429	C130040N14Rik	1108	0	0	0	0.0982959	3.14945	1
ENSMUSG00000062438	Adam1b	2883	0	0	0	0.0982959	3.14944	1
ENSMUSG00000022490	Ppp1r1a	1288	0	0	0	0.0982959	3.14928	1
ENSMUSG00000087207	Gm13147	1413	0	0	0	0.0982959	3.14919	1
ENSMUSG00000089296	U6	102	0	0	0	0.0982959	3.14913	1
ENSMUSG00000087019	4930593A02Rik	2016	0	0	0	0.0982959	3.14912	1
ENSMUSG00000092526	Gm17907	709	0	0	0	0.0982959	3.14911	1
ENSMUSG00000091881	Gm17146	370	0	0	0	0.0982959	3.14905	1
ENSMUSG00000082925	Gm13135	3120	0	0	0	0.0982959	3.14905	1
ENSMUSG00000081024	Gm14627	566	0	0	0	0.0982959	3.14905	1
ENSMUSG00000087429	Gm16235	476	0	0	0	0.0982959	3.14892	1
ENSMUSG00000077505	SNORA26	121	0	0	0	0.0982959	3.14886	1
ENSMUSG00000001027	Scn4a	7015	0	0	0	0.0982959	3.14885	1
ENSMUSG00000040653	Ppp1r14c	2520	0	0	0	0.0982959	3.14885	1
ENSMUSG00000084951	Gm15919	608	0	0	0	0.0982959	3.14882	1
ENSMUSG00000054976	9430031J16Rik	12501	0	0	0	0.0982959	3.14879	1
ENSMUSG00000073682	Gm10563	250	0	0	0	0.0982959	3.14878	1
ENSMUSG00000082596	Gm14227	628	0	0	0	0.0982959	3.14876	1
ENSMUSG00000022818	Cyp2ab1	2712	0	0	0	0.0982959	3.14875	1
ENSMUSG00000025020	Slit1	6526	0	0	0	0.0982959	3.14875	1
ENSMUSG00000082002	Gm6568	696	0	0	0	0.0982959	3.14875	1
ENSMUSG00000082608	Gm7670	640	0	0	0	0.0982959	3.1487	1
ENSMUSG00000084217	Gm15488	677	0	0	0	0.0982959	3.14869	1
ENSMUSG00000047728	BC025446	1468	0	0	0	0.0982959	3.14865	1
ENSMUSG00000083339	Gm11693	563	0	0	0	0.0982959	3.14852	1
ENSMUSG00000090931	4632411P08Rik	3235	0	0	0	0.0982959	3.14843	1
ENSMUSG00000086148	Gm15271	2107	0	0	0	0.0982959	3.14841	1
ENSMUSG00000082999	Gm13238	779	0	0	0	0.0982959	3.14837	1
ENSMUSG00000048924	Ccdc125	2692	0	0	0	0.0982959	3.14833	1
ENSMUSG00000090653	Gm17645	1162	0	0	0	0.0982959	3.14826	1
ENSMUSG00000043753	Dmrta1	4191	0	0	0.0469773	0.049148	3.14768	1
ENSMUSG00000089780	Gm16306	174	0	0	0.0469773	0.049148	3.14767	1
ENSMUSG00000030787	Lyve1	2601	0	0	0.0469773	0.049148	3.14765	1
ENSMUSG00000086572	Gm16962	1435	0	0	0.0469773	0.049148	3.14765	1
ENSMUSG00000081416	Gm14383	385	0	0	0.0469773	0.049148	3.14765	1
ENSMUSG00000020396	Nefh	5897	0	0	0.0469773	0.049148	3.14765	1
ENSMUSG00000072966	Gprasp2	4480	0	0	0.0469773	0.049148	3.14765	1
ENSMUSG00000086064	4930439A04Rik	858	0	0	0.0469773	0.049148	3.14765	1
ENSMUSG00000063428	Ddo	8576	0	0	0.0469773	0.049148	3.14765	1
ENSMUSG00000085234	Gm15614	1533	0	0	0.0469773	0.049148	3.14765	1
ENSMUSG00000087414	Gm16720	2784	0	0	0.0469773	0.049148	3.14765	1
ENSMUSG00000048939	Atp13a5	5579	0	0	0.0469773	0.049148	3.14765	1
ENSMUSG00000029530	Ccr9	3170	0	0	0.0469773	0.049148	3.14765	1
ENSMUSG00000082164	Gm13360	798	0	0	0.0469773	0.049148	3.14764	1
ENSMUSG00000091267	Gm17322	2167	0	0	0.0469773	0.049148	3.14764	1
ENSMUSG00000068629	Gm6155	681	0	0	0.0469773	0.049148	3.14764	1
ENSMUSG00000053442	4930597O21Rik	982	0	0	0.0469773	0.049148	3.14764	1
ENSMUSG00000082726	Gm11424	828	0	0	0.0469773	0.049148	3.14764	1
ENSMUSG00000073598	1700066B19Rik	2833	0	0	0.0469773	0.049148	3.14764	1
ENSMUSG00000084015	Gm14175	240	0	0	0.0469773	0.049148	3.14764	1
ENSMUSG00000047696	Ccdc144b	4949	0	0	0.0469773	0.049148	3.14764	1
ENSMUSG00000054889	Dsp	10047	0	0	0.0469773	0.049148	3.14764	1
ENSMUSG00000087393	1700023C21Rik	386	0	0	0.0469773	0.049148	3.14764	1
ENSMUSG00000064960	SNORA2	127	0	0	0.0469773	0.049148	3.14764	1
ENSMUSG00000050114	Prdx6b	2884	0	0	0.0469773	0.049148	3.14764	1
ENSMUSG00000086322	E130218I03Rik	2090	0	0	0.0469773	0.049148	3.14764	1
ENSMUSG00000083741	Gm15297	288	0	0	0.0469773	0.049148	3.14764	1
ENSMUSG00000082250	Gm12181	530	0	0	0.0469773	0.049148	3.14764	1
ENSMUSG00000038641	Akr1d1	3019	0	0	0.0469773	0.049148	3.14764	1
ENSMUSG00000058398	Prss43	1984	0	0	0.0469773	0.049148	3.14764	1
ENSMUSG00000029158	Yipf7	1208	0	0	0.0469773	0.049148	3.14764	1
ENSMUSG00000091353	Gm13285	1555	0	0	0.0469773	0.049148	3.14764	1
ENSMUSG00000054753	AU018091	3635	0	0	0.0469773	0.049148	3.14764	1
ENSMUSG00000030325	Klrb1c	4891	0	0	0.0469773	0.049148	3.14764	1
ENSMUSG00000032028	Fam55b	4876	0	0	0.0469773	0.049148	3.14764	1
ENSMUSG00000086383	Gm16630	4422	0	0	0.0469773	0.049148	3.14764	1
ENSMUSG00000092301	Gm6887	481	0	0	0.0469773	0.049148	3.14764	1
ENSMUSG00000081123	Gm11469	495	0	0	0.0469773	0.049148	3.14764	1
ENSMUSG00000082626	Gm12270	455	0	0	0.0469773	0.049148	3.14764	1
ENSMUSG00000083979	Gm12527	563	0	0	0.0469773	0.049148	3.14764	1
ENSMUSG00000089581	U6	96	0	0	0.0469773	0.049148	3.14763	1
ENSMUSG00000081838	Gm13038	458	0	0	0.0469773	0.049148	3.14763	1
ENSMUSG00000036304	Zdhhc23	1652	0	0	0.0469773	0.049148	3.14763	1
ENSMUSG00000020467	Efemp1	2140	0	0	0.0469773	0.049148	3.14763	1
ENSMUSG00000061816	Myl1	2020	0	0	0.0469773	0.049148	3.14763	1
ENSMUSG00000047490	4932411E22Rik	2661	0	0	0.0469773	0.049148	3.14763	1
ENSMUSG00000067015	Gm10193	230	0	0	0.0469773	0.049148	3.14763	1
ENSMUSG00000071690	Gm10344	1418	0	0	0.0469773	0.049148	3.14763	1
ENSMUSG00000022040	Ephx2	2147	0	0	0.0469773	0.049148	3.14763	1
ENSMUSG00000057037	Cfhr1	1902	0	0	0.0469773	0.049148	3.14763	1
ENSMUSG00000091678	Gm17527	193	0	0	0.0469773	0.049148	3.14763	1
ENSMUSG00000086384	Gm12357	1051	0	0	0.0469773	0.049148	3.14763	1
ENSMUSG00000085463	9430024E24Rik	711	0	0	0.0469773	0.049148	3.14763	1
ENSMUSG00000026691	Fmo3	2284	0	0	0.0469773	0.049148	3.14763	1
ENSMUSG00000082364	Gm11955	469	0	0	0.0469773	0.049148	3.14763	1
ENSMUSG00000084404	Gm12513	351	0	0	0.0469773	0.049148	3.14763	1
ENSMUSG00000092224	Gm8815	616	0	0	0.0469773	0.049148	3.14763	1
ENSMUSG00000082503	Gm12229	467	0	0	0.0469773	0.049148	3.14763	1
ENSMUSG00000082497	Gm40	658	0	0	0.0469773	0.049148	3.14763	1
ENSMUSG00000082539	Gm15207	441	0	0	0.0469773	0.049148	3.14763	1
ENSMUSG00000092805	CT025673.1	298	0	0	0.0469773	0.049148	3.14763	1
ENSMUSG00000093026	AC116595.1	112	0	0	0.0469773	0.049148	3.14763	1
ENSMUSG00000075411	Bin2	1465	0	0	0.0469773	0.049148	3.14763	1
ENSMUSG00000030037	Mrpl53	816	0	0	0.0469773	0.049148	3.14763	1
ENSMUSG00000092443	CT009512.1	452	0	0	0.0469773	0.049148	3.14763	1
ENSMUSG00000087125	A230108P19Rik	2493	0	0	0.0469773	0.049148	3.14763	1
ENSMUSG00000056313	1810011O10Rik	1330	0	0	0.0469773	0.049148	3.14763	1
ENSMUSG00000021499	Catsper3	1533	0	0	0.0469773	0.049148	3.14763	1
ENSMUSG00000046826	Fam187b	2260	0	0	0.0469773	0.049148	3.14763	1
ENSMUSG00000079286	Gm11084	67	0	0	0.0469773	0.049148	3.14763	1
ENSMUSG00000011382	Dhdh	3670	0	0	0.0469773	0.049148	3.14763	1
ENSMUSG00000078487	E230028L10Rik	1316	0	0	0.0469773	0.049148	3.14763	1
ENSMUSG00000072423	Psmb11	4246	0	0	0.0469773	0.049148	3.14763	1
ENSMUSG00000065421	Mirlet7a-1	93	0	0	0.0469773	0.049148	3.14763	1
ENSMUSG00000077202	SNORA61	125	0	0	0.0469773	0.049148	3.14763	1
ENSMUSG00000084199	Gm12422	301	0	0	0.0469773	0.049148	3.14763	1
ENSMUSG00000084584	n-R5s15	110	0	0	0.0469773	0.049148	3.14763	1
ENSMUSG00000090387	Gm17056	2297	0	0	0.0469773	0.049148	3.14763	1
ENSMUSG00000090126	4930519F09Rik	1393	0	0	0.0469773	0.049148	3.14763	1
ENSMUSG00000086788	1700029M20Rik	1579	0	0	0.0469773	0.049148	3.14763	1
ENSMUSG00000081467	Gm13337	1593	0	0	0.0469773	0.049148	3.14763	1
ENSMUSG00000018844	Fndc8	2162	0	0	0.0469773	0.049148	3.14763	1
ENSMUSG00000064648	U1	151	0	0	0.0469773	0.049148	3.14763	1
ENSMUSG00000070980	Actl7b	1418	0	0	0.0469773	0.049148	3.14763	1
ENSMUSG00000039860	Srrm3	6532	0	0	0.0469773	0.049148	3.14763	1
ENSMUSG00000023033	Scn8a	11039	0	0	0.0469773	0.049148	3.14763	1
ENSMUSG00000081583	Gm14769	431	0	0	0.0469773	0.049148	3.14762	1
ENSMUSG00000092550	Gm20496	660	0	0	0.0469773	0.049148	3.14762	1
ENSMUSG00000090070	Gm16577	469	0	0	0.0469773	0.049148	3.14762	1
ENSMUSG00000077271	SNORA17	136	0	0	0.0469773	0.049148	3.14762	1
ENSMUSG00000075267	Dfnb59	1478	0	0	0.0469773	0.049148	3.14762	1
ENSMUSG00000065752	SNORD18	67	0	0	0.0469773	0.049148	3.14762	1
ENSMUSG00000063751	Gm13939	1344	0	0	0.0469773	0.049148	3.14762	1
ENSMUSG00000082743	Gm12988	477	0	0	0.0469773	0.049148	3.14762	1
ENSMUSG00000066475	Gm10268	603	0	0	0.0469773	0.049148	3.14762	1
ENSMUSG00000020774	Aspa	5612	0	0	0.0469773	0.049148	3.14762	1
ENSMUSG00000043468	Adam30	2361	0	0	0.0469773	0.049148	3.14762	1
ENSMUSG00000078616	Trim30c	1535	0	0	0.0469773	0.049148	3.14762	1
ENSMUSG00000040829	Zmynd15	3995	0	0	0.0469773	0.049148	3.14762	1
ENSMUSG00000086469	Gm16897	2486	0	0	0.0469773	0.049148	3.14762	1
ENSMUSG00000081511	Gm11475	475	0	0	0.0469773	0.049148	3.14762	1
ENSMUSG00000041193	Pla2g5	3145	0	0	0.0469773	0.049148	3.14762	1
ENSMUSG00000040264	Gbp5	4074	0	0	0.0469773	0.049148	3.14762	1
ENSMUSG00000039981	Zc3h12d	4082	0	0	0.0939546	0	3.14709	1
ENSMUSG00000091017	Fam71a	2233	0	0	0.0939546	0	3.14707	1
ENSMUSG00000058626	Capn11	3102	0	0	0.0939546	0	3.14687	1
ENSMUSG00000065431	Mir186	70	0	0	0.0939546	0	3.14686	1
ENSMUSG00000081480	Gm13608	1405	0	0	0.0939546	0	3.14683	1
ENSMUSG00000022803	Popdc2	3256	0	0	0.0939546	0	3.14676	1
ENSMUSG00000031104	Rab33a	1156	0	0	0.0939546	0	3.14676	1
ENSMUSG00000026768	Itga8	8962	0	0	0.0939546	0	3.14675	1
ENSMUSG00000010825	Grid2ip	4762	0	0	0.0939546	0	3.14673	1
ENSMUSG00000037405	Icam1	2533	0	0	0.0939546	0	3.14672	1
ENSMUSG00000065196	Snord85	72	0	0	0.0939546	0	3.14659	1
ENSMUSG00000083705	Gm8624	1098	0	0	0.0939546	0	3.14657	1
ENSMUSG00000087176	D230022J07Rik	1057	0	0	0.0939546	0	3.14655	1
ENSMUSG00000087739	SCARNA21	138	0	0	0.0939546	0	3.1465	1
ENSMUSG00000047085	Lrrc4b	2924	0	0	0.0939546	0	3.14649	1
ENSMUSG00000081656	Gm11246	344	0	0	0.0939546	0	3.14647	1
ENSMUSG00000091285	Gm17430	473	0	0	0.0939546	0	3.14647	1
ENSMUSG00000083159	Gm12180	660	0	0	0.0939546	0	3.14646	1
ENSMUSG00000023011	Faim2	4508	0	0	0.0939546	0	3.14646	1
ENSMUSG00000092495	Gm20405	227	0	0	0.0939546	0	3.14644	1
ENSMUSG00000089854	Gm16133	942	0	0	0.0939546	0	3.14629	1
ENSMUSG00000020548	1700086D15Rik	1089	0	0	0.0939546	0	3.1462	1
ENSMUSG00000048602	Morc2b	6790	0	0	0.0939546	0	3.14614	1
ENSMUSG00000080808	Gm12608	1712	0	0	0.0939546	0	3.1461	1
ENSMUSG00000083823	Amd-ps1	993	0	0	0.0939546	0	3.14609	1
ENSMUSG00000075529	BC028471	4106	0	0	0.0939546	0	3.14608	1
ENSMUSG00000026751	Nr5a1	5837	0	0	0.0939546	0	3.14607	1
ENSMUSG00000083978	Gm5060	598	0	0	0.0939546	0	3.14596	1
ENSMUSG00000087938	U6	107	0	0	0.0939546	0	3.14588	1
ENSMUSG00000082432	Gm11231	1705	0	0	0.0939546	0	3.14585	1
ENSMUSG00000023039	Krt7	7163	0	0	0.0939546	0	3.14583	1
ENSMUSG00000081861	Gm14441	539	0	0	0.0939546	0	3.14581	1
ENSMUSG00000081023	Gm15766	812	0	0	0.0939546	0	3.1458	1
ENSMUSG00000085613	5730420D15Rik	1177	0	0	0.0939546	0	3.14578	1
ENSMUSG00000084221	Hmgb1-ps4	634	0	0	0.0939546	0	3.14577	1
ENSMUSG00000024737	Slc15a3	3387	0	0	0.0939546	0	3.14577	1
ENSMUSG00000093346	AC109138.1	86	0	0	0.0939546	0	3.14558	1
ENSMUSG00000065623	U6	103	0	0	0.0939546	0	3.14555	1
ENSMUSG00000087604	4930452L02Rik	2862	0	0	0.0939546	0	3.14551	1
ENSMUSG00000020673	Tpo	3898	0	0	0.0939546	0	3.14538	1
ENSMUSG00000082187	Gm13670	459	0	0	0.0939546	0	3.14538	1
ENSMUSG00000091886	AW047730	2577	0	0	0.0939546	0	3.14532	1
ENSMUSG00000081880	Gm5385	1558	0	0	0.0939546	0	3.14476	1
ENSMUSG00000030617	Ccdc83	2734	0	0	0.0939546	0	3.14476	1
ENSMUSG00000053897	Slc39a8	7655	0	0	0.0939546	0	3.14461	1
ENSMUSG00000000706	Btn1a1	3925	0	0	0.0939546	0	3.14452	1
ENSMUSG00000076252	Mir302b	73	0	0	0.0939546	0	3.1445	1
ENSMUSG00000074092	Gm6181	671	0	0	0.0939546	0	3.1445	1
ENSMUSG00000085020	2310081O03Rik	757	0	0	0.0939546	0	3.14448	1
ENSMUSG00000080665	Mir1199	118	0	0	0.0939546	0	3.14432	1
ENSMUSG00000084146	Gm12104	978	0	0	0.0939546	0	3.14403	1
ENSMUSG00000062458	Gm8623	435	0	0	0.0939546	0	3.14323	1
ENSMUSG00000087387	Gm15420	380	0	0	0.0939546	0	3.14319	1
ENSMUSG00000057354	4930430O22Rik	538	0	0	0.0939546	0	3.14319	1
ENSMUSG00000027690	Slc2a2	2755	0	0	0.0939546	0	3.14318	1
ENSMUSG00000029335	Bmp3	3109	0	0	0.0939546	0	3.14282	1
ENSMUSG00000034641	Cd300ld	2641	0	0	0.0939546	0	3.14282	1
ENSMUSG00000092602	4931413I07Rik	762	0	0	0.0939546	0	3.14266	1
ENSMUSG00000082087	Gm12138	1018	0	0	0.0939546	0	3.14266	1
ENSMUSG00000055194	Actbl2	2736	0	0	0.0939546	0	3.14265	1
ENSMUSG00000077217	SNORA17	131	0	0	0.0939546	0	3.14265	1
ENSMUSG00000083555	Gm12035	622	0	0	0.0939546	0	3.14265	1
ENSMUSG00000069899	Gm12166	1739	0	0	0.0939546	0	3.14265	1
ENSMUSG00000086986	Gm12103	789	0	0	0.0939546	0	3.14265	1
ENSMUSG00000030226	Lmo3	6809	0	0	0.0939546	0	3.14264	1
ENSMUSG00000023216	Epb4.2	6402	0	0	0.0939546	0	3.14264	1
ENSMUSG00000081601	Gm13065	140	0	0	0.0939546	0	3.14264	1
ENSMUSG00000029618	Ocm	753	0	0	0.0939546	0	3.14264	1
ENSMUSG00000003452	Bicd1	14252	0	0	0.0939546	0	3.14264	1
ENSMUSG00000089902	Gm13625	478	0	0	0.0939546	0	3.14258	1
ENSMUSG00000089696	Gm4778	1206	0	0	0.0939546	0	3.14258	1
ENSMUSG00000082622	Gm12632	494	0	0	0.0939546	0	3.14257	1
ENSMUSG00000082220	Gm12943	209	0	0	0.0939546	0	3.14257	1
ENSMUSG00000083160	Gm15967	1115	0	0	0.0939546	0	3.14249	1
ENSMUSG00000085621	4930467K11Rik	721	0	0	0.0939546	0	3.14249	1
ENSMUSG00000086405	9330198N18Rik	1243	0	0	0.0939546	0	3.14249	1
ENSMUSG00000069391	Rps19-ps13	470	0	0	0.0939546	0	3.14248	1
ENSMUSG00000002190	Clgn	4109	0	0	0.0939546	0	3.14247	1
ENSMUSG00000059132	Gm9242	889	0	0	0.0939546	0	3.14225	1
ENSMUSG00000066632	Pgk1-rs7	1253	0	0	0.0939546	0	3.14206	1
ENSMUSG00000055202	Zfp811	1653	0	0	0.0939546	0	3.13984	1
ENSMUSG00000091519	Skor2	3132	0	0	0.0939546	0	3.13937	1
ENSMUSG00000091271	Gm17104	321	0	0	0.0939546	0	3.13936	1
ENSMUSG00000087748	5S_rRNA	118	0	0	0.0939546	0	3.13935	1
ENSMUSG00000090090	Mup-ps16	590	0	0	0.0939546	0	3.13935	1
ENSMUSG00000086480	Gm15287	749	0	0	0.0939546	0	3.13935	1
ENSMUSG00000085887	Gm11648	2725	0	0	0.0939546	0	3.13934	1
ENSMUSG00000085081	A430071A18Rik	1171	0	0	0.0939546	0	3.13933	1
ENSMUSG00000084674	7SK	267	0	0	0.0939546	0	3.13933	1
ENSMUSG00000084693	SNORA33	117	0	0	0.0939546	0	3.13932	1
ENSMUSG00000084115	Gm13566	1141	0	0	0.0939546	0	3.13932	1
ENSMUSG00000083346	Gm8260	352	0	0	0.0939546	0	3.13932	1
ENSMUSG00000082197	Gm8577	985	0	0	0.0939546	0	3.13931	1
ENSMUSG00000081890	Gm11243	393	0	0	0.0939546	0	3.13931	1
ENSMUSG00000078958	Atp6ap1l	1158	0	0	0.0939546	0	3.1393	1
ENSMUSG00000078666	Gm10973	76	0	0	0.0939546	0	3.13929	1
ENSMUSG00000078251	Gm16487	4035	0	0	0.0939546	0	3.13928	1
ENSMUSG00000077644	SNORA17	131	0	0	0.0939546	0	3.13928	1
ENSMUSG00000075752	U2	190	0	0	0.0939546	0	3.13927	1
ENSMUSG00000074895	Eif4e1b	2188	0	0	0.0939546	0	3.13927	1
ENSMUSG00000072754	Gm1679	681	0	0	0.0939546	0	3.13926	1
ENSMUSG00000065653	SNORA38	133	0	0	0.0939546	0	3.13925	1
ENSMUSG00000060343	Calm5	586	0	0	0.0939546	0	3.13925	1
ENSMUSG00000055891	Ubl4b	1375	0	0	0.0939546	0	3.13923	1
ENSMUSG00000047730	Fcgbp	9137	0	0	0.0939546	0	3.13923	1
ENSMUSG00000040950	Mgl2	1998	0	0	0.0939546	0	3.13921	1
ENSMUSG00000027870	Hao2	1984	0	0	0.0939546	0	3.13921	1
ENSMUSG00000028071	Sh2d2a	4751	0	0	0.0939546	0	3.1392	1
ENSMUSG00000020542	Myocd	9063	0	0	0.0939546	0	3.1392	1
ENSMUSG00000020143	Dock2	11370	0	0	0.0939546	0	3.13919	1
ENSMUSG00000071671	Gm10343	347	0	0.0499242	0.187909	0.344036	3.1256	0.0788211
ENSMUSG00000087479	Gm16835	2802	0	0.0499242	0.281864	0.24574	3.12466	0.0770721
ENSMUSG00000091164	Gm17716	2541	0.0495909	0	0.375818	0.147444	3.12372	0.0789974
ENSMUSG00000040367	4932412H11Rik	3048	0.0495909	0	0.375818	0.147444	3.12324	0.0841554
ENSMUSG00000046168	Kcnrg	854	0	0.0499242	0.0939546	0.393184	2.99326	0.135977
ENSMUSG00000074171	Gm6658	476	0.0495909	0	0.234886	0.24574	2.99071	0.125868
ENSMUSG00000064168	Hist1h2bh	435	0	0.0499242	0.234886	0.24574	2.99062	0.124456
ENSMUSG00000091088	4921514A10Rik	2114	0	0.0499242	0.234886	0.24574	2.99062	0.124242
ENSMUSG00000091448	Gm17388	1917	0	0.0499242	0.281864	0.196592	2.98997	0.128743
ENSMUSG00000083811	Gm13071	375	0.0991818	0.0998484	0.563727	1.08125	2.9654	0.000357856
ENSMUSG00000024575	Pde6a	3884	0.0495909	0	0.140932	0.294888	2.84363	0.198204
ENSMUSG00000050545	A830093I24Rik	2879	0	0.0499242	0.234886	0.196592	2.8423	0.195781
ENSMUSG00000072572	Slc39a2	2802	0	0.0499242	0.281864	0.147444	2.84148	0.201994
ENSMUSG00000035004	Igsf6	2127	0	0.0499242	0.328841	0.0982959	2.84115	0.196124
ENSMUSG00000032845	Alpk2	8238	0.0495909	0.0499242	0.422796	0.344036	2.80459	0.0248322
ENSMUSG00000090614	Gm17629	2536	0	0.0499242	0.0469773	0.344036	2.67971	0.302893
ENSMUSG00000021768	Dusp13	2758	0	0.0499242	0.140932	0.24574	2.67826	0.301335
ENSMUSG00000064970	U6	93	0	0.0499242	0.140932	0.24574	2.67817	0.297982
ENSMUSG00000050747	Trim15	2755	0	0.0499242	0.140932	0.24574	2.67806	0.293975
ENSMUSG00000064837	Snora75	132	0	0.0499242	0.187909	0.196592	2.6776	0.292143
ENSMUSG00000065047	Y_RNA	97	0.0495909	0	0.281864	0.0982959	2.67628	0.3034
ENSMUSG00000028182	Lrriq3	4049	0.148773	0.0499242	0.563727	0.737219	2.63328	0.00408772
ENSMUSG00000031428	Zcchc18	4897	0.148773	0.0499242	0.798614	0.49148	2.63063	0.00172543
ENSMUSG00000036466	Megf11	10251	0.0495909	0.0499242	0.234886	0.442332	2.61676	0.062839
ENSMUSG00000028836	Slc30a2	3685	0.0991818	0	0.375818	0.294888	2.61514	0.0619666
ENSMUSG00000033765	Calm4	914	0.148773	0	0.375818	0.589775	2.5922	0.0137754
ENSMUSG00000065265	SNORA32	99	0.0991818	0.149773	0.657682	0.835515	2.52473	0.000845355
ENSMUSG00000035983	Gm7008	1710	0.148773	0	0.657682	0.24574	2.51551	0.0221368
ENSMUSG00000089317	SNORD123	70	0.0495909	0.0499242	0.140932	0.49148	2.51311	0.0990377
ENSMUSG00000067626	Gm17245	6241	0.0991818	0	0.375818	0.24574	2.51007	0.0894728
ENSMUSG00000004609	Cd33	2564	0.0495909	0.0499242	0.375818	0.24574	2.50981	0.0943315
ENSMUSG00000041220	Elovl6	5946	13.7367	15.6263	70.6069	96.4283	2.50744	1.60515e-39
ENSMUSG00000080774	Gm9143	744	0.0495909	0	0.0939546	0.24574	2.49267	0.46018
ENSMUSG00000026712	Mrc1	5917	0	0.0499242	0.0939546	0.24574	2.49265	0.463788
ENSMUSG00000084989	E030010N08Rik	3127	0	0.0499242	0.0939546	0.24574	2.49245	0.45734
ENSMUSG00000072905	Gm5662	2838	0.0495909	0	0.0939546	0.24574	2.49204	0.444226
ENSMUSG00000021508	Cxcl14	1819	0.0495909	0	0.140932	0.196592	2.49182	0.458977
ENSMUSG00000052769	Gm9889	1575	0.0495909	0	0.140932	0.196592	2.4917	0.451124
ENSMUSG00000080465	SNORD94	136	0.0495909	0	0.187909	0.147444	2.49112	0.444992
ENSMUSG00000001155	Ftcd	3285	0.0495909	0	0.187909	0.147444	2.4911	0.4473
ENSMUSG00000033508	Asprv1	1528	0.0495909	0	0.187909	0.147444	2.4911	0.447516
ENSMUSG00000084230	Gm14388	476	0.0495909	0	0.187909	0.147444	2.49109	0.449107
ENSMUSG00000070667	Gm13004	792	0	0.0499242	0.187909	0.147444	2.49092	0.455309
ENSMUSG00000019890	Nts	1172	0.0495909	0	0.187909	0.147444	2.49091	0.47252
ENSMUSG00000036928	Stag3	5812	0.0495909	0	0.234886	0.0982959	2.4905	0.44921
ENSMUSG00000089657	Gm16585	609	0	0.0499242	0.234886	0.0982959	2.48974	0.468909
ENSMUSG00000021456	Fbp2	1318	0.148773	0.0998484	0.563727	0.884663	2.47873	0.00162749
ENSMUSG00000044948	Wdr96	6627	0.148773	0.0499242	0.51675	0.638923	2.4641	0.00664819
ENSMUSG00000029307	Dmp1	2758	37.1932	37.1935	204.022	206.077	2.46266	3.65889e-57
ENSMUSG00000079009	Gm14139	1724	0.0495909	0.0998484	0.328841	0.540627	2.44196	0.0299133
ENSMUSG00000086809	2610037D02Rik	4983	0.148773	0	0.563727	0.294888	2.43921	0.035304
ENSMUSG00000062470	5730577I03Rik	2673	0.297545	0.249621	2.02002	0.933811	2.41245	3.27313e-05
ENSMUSG00000086544	Gm13704	3239	0.0991818	0.0998484	0.375818	0.737219	2.40421	0.00931531
ENSMUSG00000082831	Gm12591	1174	0.0991818	0	0.187909	0.393184	2.39866	0.14025
ENSMUSG00000085286	1700121F15Rik	754	0.0991818	0	0.187909	0.393184	2.39857	0.138318
ENSMUSG00000086610	Gm15408	1375	0	0.0998484	0.187909	0.393184	2.39828	0.13582
ENSMUSG00000032327	Stra6	4789	0.0991818	0	0.234886	0.344036	2.39798	0.135977
ENSMUSG00000092412	Gm20507	2850	0	0.0998484	0.375818	0.196592	2.39585	0.150254
ENSMUSG00000085558	4930412C18Rik	6096	0.0991818	0	0.422796	0.147444	2.39559	0.145909
ENSMUSG00000091952	Gm17709	1433	0.0991818	0.0499242	0.610705	0.196592	2.35722	0.0476104
ENSMUSG00000087670	9530036M11Rik	1993	0.148773	0.0998484	0.798614	0.49148	2.32512	0.00551195
ENSMUSG00000091266	Gm17321	2775	0	0	0	0.049148	2.30602	1
ENSMUSG00000055235	Wdr86	3896	0	0	0	0.049148	2.3059	1
ENSMUSG00000086443	4933421A08Rik	1636	0	0	0	0.049148	2.30571	1
ENSMUSG00000089822	Gm15759	3717	0	0	0	0.049148	2.30566	1
ENSMUSG00000064652	SNORA31	127	0	0	0	0.049148	2.30561	1
ENSMUSG00000065007	U6	106	0	0	0	0.049148	2.30561	1
ENSMUSG00000062170	Fmr1nb	1281	0	0	0	0.049148	2.30561	1
ENSMUSG00000027965	Olfm3	4930	0	0	0	0.049148	2.30561	1
ENSMUSG00000060461	Dppa5a	616	0	0	0	0.049148	2.30561	1
ENSMUSG00000065130	U6	104	0	0	0	0.049148	2.30561	1
ENSMUSG00000064833	U1	159	0	0	0	0.049148	2.30561	1
ENSMUSG00000061959	Ces1e	2346	0	0	0	0.049148	2.3056	1
ENSMUSG00000061115	Gm17113	169	0	0	0	0.049148	2.3056	1
ENSMUSG00000065254	7SK	320	0	0	0	0.049148	2.3056	1
ENSMUSG00000029917	C130060K24Rik	2629	0	0	0	0.049148	2.3056	1
ENSMUSG00000029044	4930584F24Rik	758	0	0	0	0.049148	2.3056	1
ENSMUSG00000061165	Olfr151	2250	0	0	0	0.049148	2.3056	1
ENSMUSG00000028307	Aldob	2382	0	0	0	0.049148	2.3056	1
ENSMUSG00000020383	Il13	1201	0	0	0	0.049148	2.3056	1
ENSMUSG00000056529	Ptafr	3635	0	0	0	0.049148	2.3056	1
ENSMUSG00000030068	Eif4e3	3988	0	0	0	0.049148	2.3056	1
ENSMUSG00000020609	Apob	13986	0	0	0	0.049148	2.3056	1
ENSMUSG00000021189	Atxn3	5519	0	0	0	0.049148	2.3056	1
ENSMUSG00000057726	Serpinb9g	1914	0	0	0	0.049148	2.3056	1
ENSMUSG00000056418	BC043934	1650	0	0	0	0.049148	2.3056	1
ENSMUSG00000054453	Sytl5	2284	0	0	0	0.049148	2.3056	1
ENSMUSG00000023070	Rgn	1600	0	0	0	0.049148	2.3056	1
ENSMUSG00000065505	Mir148a	98	0	0	0	0.049148	2.3056	1
ENSMUSG00000065369	U1	163	0	0	0	0.049148	2.3056	1
ENSMUSG00000025347	Mettl7b	1225	0	0	0	0.049148	2.3056	1
ENSMUSG00000060205	Olfr57	1079	0	0	0	0.049148	2.3056	1
ENSMUSG00000030162	Olr1	3562	0	0	0	0.049148	2.3056	1
ENSMUSG00000022595	Lypd2	472	0	0	0	0.049148	2.3056	1
ENSMUSG00000032484	Ngp	1213	0	0	0	0.049148	2.30559	1
ENSMUSG00000025081	Tdrd1	5416	0	0	0	0.049148	2.30559	1
ENSMUSG00000012428	Steap4	3135	0	0	0	0.049148	2.30559	1
ENSMUSG00000031738	Irx6	2734	0	0	0	0.049148	2.30559	1
ENSMUSG00000055826	1700008P20Rik	885	0	0	0	0.049148	2.30559	1
ENSMUSG00000066058	Cldn19	1962	0	0	0	0.049148	2.30559	1
ENSMUSG00000009734	Pou6f2	7404	0	0	0	0.049148	2.30559	1
ENSMUSG00000024225	Clps	774	0	0	0	0.049148	2.30559	1
ENSMUSG00000054351	4930553M12Rik	497	0	0	0	0.049148	2.30559	1
ENSMUSG00000056494	Cngb3	4690	0	0	0	0.049148	2.30559	1
ENSMUSG00000058099	Nfam1	5283	0	0	0	0.049148	2.30559	1
ENSMUSG00000033470	Cysltr2	1796	0	0	0	0.049148	2.30559	1
ENSMUSG00000032017	Grik4	6643	0	0	0	0.049148	2.30559	1
ENSMUSG00000042638	Gucy2c	3931	0	0	0	0.049148	2.30559	1
ENSMUSG00000053773	Rdh8	1444	0	0	0	0.049148	2.30559	1
ENSMUSG00000049548	Krt82	2086	0	0	0	0.049148	2.30559	1
ENSMUSG00000016200	Syt14	2226	0	0	0	0.049148	2.30559	1
ENSMUSG00000020226	Slc5a4b	3187	0	0	0	0.049148	2.30559	1
ENSMUSG00000043301	Kcnj6	5830	0	0	0	0.049148	2.30559	1
ENSMUSG00000048398	Gm5065	1434	0	0	0	0.049148	2.30559	1
ENSMUSG00000036013	Fam122c	985	0	0	0	0.049148	2.30559	1
ENSMUSG00000067860	Zic3	4258	0	0	0	0.049148	2.30559	1
ENSMUSG00000067338	Tuba3b	1770	0	0	0	0.049148	2.30559	1
ENSMUSG00000067571	Ms4a15	1770	0	0	0	0.049148	2.30559	1
ENSMUSG00000066270	Gm10157	680	0	0	0	0.049148	2.30559	1
ENSMUSG00000016283	H2-M2	2176	0	0	0	0.049148	2.30559	1
ENSMUSG00000069044	Usp9y	8051	0	0	0	0.049148	2.30558	1
ENSMUSG00000044129	Gm5870	284	0	0	0	0.049148	2.30558	1
ENSMUSG00000009670	Tex11	3593	0	0	0	0.049148	2.30558	1
ENSMUSG00000036887	C1qa	1037	0	0	0	0.049148	2.30558	1
ENSMUSG00000066378	Gm10160	204	0	0	0	0.049148	2.30558	1
ENSMUSG00000050994	9130014G24Rik	6059	0	0	0	0.049148	2.30558	1
ENSMUSG00000053490	Trim60	3622	0	0	0	0.049148	2.30558	1
ENSMUSG00000006490	Prl8a9	920	0	0	0	0.049148	2.30558	1
ENSMUSG00000053044	Cd8b1	1412	0	0	0	0.049148	2.30558	1
ENSMUSG00000042064	Myo3b	7055	0	0	0	0.049148	2.30558	1
ENSMUSG00000051965	Nanos2	1438	0	0	0	0.049148	2.30558	1
ENSMUSG00000051480	A130050O07Rik	2103	0	0	0	0.049148	2.30558	1
ENSMUSG00000036949	Slc39a12	3082	0	0	0	0.049148	2.30558	1
ENSMUSG00000052384	Lrrc33	6381	0	0	0	0.049148	2.30558	1
ENSMUSG00000070074	Mir484	66	0	0	0	0.049148	2.30558	1
ENSMUSG00000071564	Gm5989	2075	0	0	0	0.049148	2.30558	1
ENSMUSG00000051769	Wfdc15a	485	0	0	0	0.049148	2.30558	1
ENSMUSG00000004341	Gpx6	1270	0	0	0	0.049148	2.30558	1
ENSMUSG00000051949	2010005H15Rik	344	0	0	0	0.049148	2.30558	1
ENSMUSG00000039533	Mmd2	3303	0	0	0	0.049148	2.30557	1
ENSMUSG00000039683	Sdk1	11214	0	0	0	0.049148	2.30557	1
ENSMUSG00000039179	Tekt5	1800	0	0	0	0.049148	2.30557	1
ENSMUSG00000071767	Rhox7	975	0	0	0	0.049148	2.30557	1
ENSMUSG00000038257	Glra3	5069	0	0	0	0.049148	2.30557	1
ENSMUSG00000074465	Gm10701	902	0	0	0	0.049148	2.30557	1
ENSMUSG00000074973	Gm11382	167	0	0	0	0.049148	2.30557	1
ENSMUSG00000074449	Gm15319	2512	0	0	0	0.049148	2.30557	1
ENSMUSG00000075097	Olfr1226	932	0	0	0	0.049148	2.30556	1
ENSMUSG00000077042	Mir574	77	0	0	0	0.049148	2.30556	1
ENSMUSG00000075725	SNORD50	71	0	0	0	0.049148	2.30556	1
ENSMUSG00000076281	mmu-mir-2134-4	56	0	0	0	0.049148	2.30556	1
ENSMUSG00000077527	SNORD41	69	0	0	0	0.049148	2.30555	1
ENSMUSG00000078618	4930456L15Rik	1181	0	0	0	0.049148	2.30555	1
ENSMUSG00000078956	Gm14221	337	0	0	0	0.049148	2.30555	1
ENSMUSG00000079584	Gm364	2139	0	0	0	0.049148	2.30554	1
ENSMUSG00000082217	Gm1401	771	0	0	0	0.049148	2.30554	1
ENSMUSG00000080356	Mir1247	81	0	0	0	0.049148	2.30554	1
ENSMUSG00000080929	Gm12891	239	0	0	0	0.049148	2.30554	1
ENSMUSG00000081046	Gm12846	1371	0	0	0	0.049148	2.30554	1
ENSMUSG00000079644	Gm1110	2373	0	0	0	0.049148	2.30554	1
ENSMUSG00000080408	AC121814.1	125	0	0	0	0.049148	2.30554	1
ENSMUSG00000082242	Gm12443	322	0	0	0	0.049148	2.30554	1
ENSMUSG00000082737	Gm12026	1023	0	0	0	0.049148	2.30554	1
ENSMUSG00000081230	Gm9097	879	0	0	0	0.049148	2.30554	1
ENSMUSG00000081360	Gm11718	536	0	0	0	0.049148	2.30554	1
ENSMUSG00000082874	Rpl15-ps1	563	0	0	0	0.049148	2.30554	1
ENSMUSG00000081383	Gm5742	504	0	0	0	0.049148	2.30553	1
ENSMUSG00000081539	Gm11990	896	0	0	0	0.049148	2.30553	1
ENSMUSG00000083804	Gm13676	590	0	0	0	0.049148	2.30553	1
ENSMUSG00000083387	Gm11860	1009	0	0	0	0.049148	2.30553	1
ENSMUSG00000083314	Gm11742	232	0	0	0	0.049148	2.30553	1
ENSMUSG00000082956	Naip3	4854	0	0	0	0.049148	2.30553	1
ENSMUSG00000082313	Gm11701	1140	0	0	0	0.049148	2.30553	1
ENSMUSG00000082945	Gm11540	777	0	0	0	0.049148	2.30553	1
ENSMUSG00000082453	Gm11502	1210	0	0	0	0.049148	2.30553	1
ENSMUSG00000081902	Gm12453	330	0	0	0	0.049148	2.30553	1
ENSMUSG00000080726	Gm15366	4236	0	0	0	0.049148	2.30553	1
ENSMUSG00000084034	Gm12617	380	0	0	0	0.049148	2.30553	1
ENSMUSG00000082735	Gm16394	673	0	0	0	0.049148	2.30553	1
ENSMUSG00000083300	Gm12309	181	0	0	0	0.049148	2.30553	1
ENSMUSG00000082152	Gm13655	744	0	0	0	0.049148	2.30553	1
ENSMUSG00000083903	Gm5405	608	0	0	0	0.049148	2.30553	1
ENSMUSG00000083998	Prdx2-rs3	592	0	0	0	0.049148	2.30553	1
ENSMUSG00000083075	Gm11980	985	0	0	0	0.049148	2.30553	1
ENSMUSG00000083414	Gm14840	593	0	0	0	0.049148	2.30553	1
ENSMUSG00000082500	Gm15195	262	0	0	0	0.049148	2.30552	1
ENSMUSG00000084039	Gm14551	255	0	0	0	0.049148	2.30552	1
ENSMUSG00000082701	Gm14460	638	0	0	0	0.049148	2.30552	1
ENSMUSG00000084300	Gm6954	224	0	0	0	0.049148	2.30552	1
ENSMUSG00000084453	U6	106	0	0	0	0.049148	2.30551	1
ENSMUSG00000084353	Gm15452	239	0	0	0	0.049148	2.30551	1
ENSMUSG00000084539	7SK	321	0	0	0	0.049148	2.30551	1
ENSMUSG00000084696	U6	103	0	0	0	0.049148	2.30551	1
ENSMUSG00000084814	9430076G02Rik	1771	0	0	0	0.049148	2.3055	1
ENSMUSG00000084860	2610204G07Rik	990	0	0	0	0.049148	2.3055	1
ENSMUSG00000084940	Gm15935	1068	0	0	0	0.049148	2.30549	1
ENSMUSG00000084963	Gm14936	2617	0	0	0	0.049148	2.30548	1
ENSMUSG00000084966	2810471M01Rik	1594	0	0	0	0.049148	2.30548	1
ENSMUSG00000085091	E230015J15Rik	4061	0	0	0	0.049148	2.30548	1
ENSMUSG00000085115	Gm11197	837	0	0	0	0.049148	2.30547	1
ENSMUSG00000085123	Gm15219	385	0	0	0	0.049148	2.30547	1
ENSMUSG00000085499	Gm15713	1541	0	0	0	0.049148	2.30547	1
ENSMUSG00000085429	Gm13485	654	0	0	0	0.049148	2.30547	1
ENSMUSG00000085524	Gm14224	862	0	0	0	0.049148	2.30546	1
ENSMUSG00000085738	Gm12335	613	0	0	0	0.049148	2.30546	1
ENSMUSG00000085785	4933425H06Rik	1236	0	0	0	0.049148	2.30546	1
ENSMUSG00000086315	4930555J06Rik	746	0	0	0	0.049148	2.30546	1
ENSMUSG00000085681	Gm13982	752	0	0	0	0.049148	2.30546	1
ENSMUSG00000086310	Gm12278	405	0	0	0	0.049148	2.30546	1
ENSMUSG00000085885	Gm11906	675	0	0	0	0.049148	2.30546	1
ENSMUSG00000091569	Gm8232	1397	0	0	0	0.049148	2.30546	1
ENSMUSG00000086770	Gm15351	844	0	0	0	0.049148	2.30545	1
ENSMUSG00000086052	Gm11802	649	0	0	0	0.049148	2.30545	1
ENSMUSG00000091229	Gm7177	539	0	0	0	0.049148	2.30545	1
ENSMUSG00000090778	Gm3235	693	0	0	0	0.049148	2.30545	1
ENSMUSG00000086831	Gm14280	1441	0	0	0	0.049148	2.30545	1
ENSMUSG00000087172	Gm12153	2502	0	0	0	0.049148	2.30545	1
ENSMUSG00000091906	1700099I09Rik	874	0	0	0	0.049148	2.30545	1
ENSMUSG00000090555	Gm8893	1238	0	0	0	0.049148	2.30545	1
ENSMUSG00000087255	Gm6985	539	0	0	0	0.049148	2.30545	1
ENSMUSG00000090147	Gm3329	555	0	0	0	0.049148	2.30545	1
ENSMUSG00000090508	Gm7957	395	0	0	0	0.049148	2.30545	1
ENSMUSG00000092000	Gm13272	1555	0	0	0	0.049148	2.30544	1
ENSMUSG00000089960	Ugt1a1	2219	0	0	0	0.049148	2.30544	1
ENSMUSG00000087000	Gm13395	1837	0	0	0	0.049148	2.30544	1
ENSMUSG00000087350	Gm16254	729	0	0	0	0.049148	2.30544	1
ENSMUSG00000088185	Scarna2	413	0	0	0	0.049148	2.30544	1
ENSMUSG00000092249	Gm5708	885	0	0	0	0.049148	2.30544	1
ENSMUSG00000087575	Gm12976	604	0	0	0	0.049148	2.30544	1
ENSMUSG00000089700	Gm2343	1041	0	0	0	0.049148	2.30544	1
ENSMUSG00000089753	Gm11709	1212	0	0	0	0.049148	2.30544	1
ENSMUSG00000092317	Gm6633	269	0	0	0	0.049148	2.30544	1
ENSMUSG00000088437	U6	107	0	0	0	0.049148	2.30544	1
ENSMUSG00000093654	AL845457.2	70	0	0	0	0.049148	2.30544	1
ENSMUSG00000089647	Gm2245	3369	0	0	0	0.049148	2.30544	1
ENSMUSG00000092460	Gm8878	1723	0	0	0	0.049148	2.30544	1
ENSMUSG00000089337	SNORA73	193	0	0	0	0.049148	2.30544	1
ENSMUSG00000088545	U6	100	0	0	0	0.049148	2.30544	1
ENSMUSG00000088250	U4	128	0	0	0	0.049148	2.30543	1
ENSMUSG00000088978	5S_rRNA	99	0	0	0	0.049148	2.30543	1
ENSMUSG00000093097	Mir3097	66	0	0	0	0.049148	2.30543	1
ENSMUSG00000089276	7SK	84	0	0	0	0.049148	2.30543	1
ENSMUSG00000093111	AC120136.1	190	0	0	0	0.049148	2.30543	1
ENSMUSG00000092950	AL662901.1	80	0	0	0	0.049148	2.30543	1
ENSMUSG00000092664	AC140340.1	92	0	0	0	0.049148	2.30543	1
ENSMUSG00000093441	AC159892.1	68	0	0	0	0.049148	2.30543	1
ENSMUSG00000093054	AC115933.1	99	0	0	0	0.049148	2.30543	1
ENSMUSG00000089346	U6	101	0	0	0	0.049148	2.30543	1
ENSMUSG00000093453	Vmn1r-ps146	524	0	0	0	0.049148	2.30543	1
ENSMUSG00000092814	AL928557.1	125	0	0	0	0.049148	2.30543	1
ENSMUSG00000093458	RP23-89G22.3	510	0	0	0	0.049148	2.30542	1
ENSMUSG00000063171	Rps4y2	942	0	0	0	0.049148	2.30513	1
ENSMUSG00000085791	Rpl30-ps9	777	0	0	0	0.049148	2.30513	1
ENSMUSG00000030047	Arhgap25	4986	0	0	0	0.049148	2.30476	1
ENSMUSG00000030054	Gp9	809	0	0	0	0.049148	2.30476	1
ENSMUSG00000082669	Gm5393	271	0	0	0	0.049148	2.30475	1
ENSMUSG00000088506	U1	151	0	0	0	0.049148	2.30475	1
ENSMUSG00000089943	Ugt1a5	2198	0	0	0	0.049148	2.30475	1
ENSMUSG00000093256	AC134560.1	73	0	0	0	0.049148	2.30474	1
ENSMUSG00000092353	Gm20539	1379	0	0	0	0.049148	2.30474	1
ENSMUSG00000066363	Serpina3f	2283	0	0	0	0.049148	2.30469	1
ENSMUSG00000085464	Gm16208	468	0	0	0	0.049148	2.30459	1
ENSMUSG00000056155	Nanos3	728	0	0	0	0.049148	2.30456	1
ENSMUSG00000033993	1700018A14Rik	710	0	0	0	0.049148	2.30452	1
ENSMUSG00000020395	Itk	5336	0	0	0	0.049148	2.30452	1
ENSMUSG00000081282	Gm13836	564	0	0	0	0.049148	2.30452	1
ENSMUSG00000089595	U7	64	0	0	0	0.049148	2.30452	1
ENSMUSG00000089417	snoU90	342	0	0	0	0.049148	2.30452	1
ENSMUSG00000001670	Tat	2407	0	0	0	0.049148	2.3043	1
ENSMUSG00000009093	Gstt4	1266	0	0	0	0.049148	2.3043	1
ENSMUSG00000018479	1700125H20Rik	988	0	0	0	0.049148	2.3043	1
ENSMUSG00000035638	Muc20	4022	0	0	0	0.049148	2.3043	1
ENSMUSG00000038015	Prm2	616	0	0	0	0.049148	2.30429	1
ENSMUSG00000052749	Trim30b	5323	0	0	0	0.049148	2.30429	1
ENSMUSG00000062960	Kdr	6641	0	0	0	0.049148	2.30429	1
ENSMUSG00000057290	Gm15732	1036	0	0	0	0.049148	2.30429	1
ENSMUSG00000064936	SNORA33	129	0	0	0	0.049148	2.30429	1
ENSMUSG00000067941	Gm7168	1601	0	0	0	0.049148	2.30429	1
ENSMUSG00000064508	n-R5s96	123	0	0	0	0.049148	2.30429	1
ENSMUSG00000082610	Gm13829	137	0	0	0	0.049148	2.30428	1
ENSMUSG00000060087	Gm10074	271	0	0	0	0.049148	2.30428	1
ENSMUSG00000078436	Gm4767	1494	0	0	0	0.049148	2.30428	1
ENSMUSG00000086163	Gm14206	743	0	0	0	0.049148	2.30428	1
ENSMUSG00000081700	Gm14337	209	0	0	0	0.049148	2.30428	1
ENSMUSG00000088056	SNORA48	143	0	0	0	0.049148	2.30428	1
ENSMUSG00000081192	Gm13243	564	0	0	0	0.049148	2.30428	1
ENSMUSG00000077387	U1	170	0	0	0	0.049148	2.30428	1
ENSMUSG00000087477	Gm13822	344	0	0	0	0.049148	2.30428	1
ENSMUSG00000093182	AC136021.1	316	0	0	0	0.049148	2.30428	1
ENSMUSG00000091469	4930525G20Rik	2866	0	0	0	0.049148	2.30428	1
ENSMUSG00000021797	9230112D13Rik	777	0	0	0	0.049148	2.30422	1
ENSMUSG00000054662	Ano9	2988	0	0	0	0.049148	2.30422	1
ENSMUSG00000026870	D730039F16Rik	2405	0	0	0	0.049148	2.30422	1
ENSMUSG00000059201	Lep	3350	0	0	0	0.049148	2.30421	1
ENSMUSG00000060499	Rpl10l	1020	0	0	0	0.049148	2.30421	1
ENSMUSG00000043050	Tnp2	547	0	0	0	0.049148	2.30421	1
ENSMUSG00000060791	Gmfg	2893	0	0	0	0.049148	2.30421	1
ENSMUSG00000081886	Gm6175	399	0	0	0	0.049148	2.30421	1
ENSMUSG00000045502	Niacr1	1937	0	0	0	0.049148	2.30421	1
ENSMUSG00000085051	Gm11542	1509	0	0	0	0.049148	2.3042	1
ENSMUSG00000083356	Gm11708	831	0	0	0	0.049148	2.3042	1
ENSMUSG00000086761	Gm11666	3003	0	0	0	0.049148	2.3042	1
ENSMUSG00000080711	Gm11686	332	0	0	0	0.049148	2.3042	1
ENSMUSG00000081569	Gm12490	559	0	0	0	0.049148	2.3042	1
ENSMUSG00000083709	Gm14688	302	0	0	0	0.049148	2.3042	1
ENSMUSG00000081167	Gm8880	453	0	0	0	0.049148	2.3042	1
ENSMUSG00000051054	1700014D04Rik	794	0	0	0	0.049148	2.3042	1
ENSMUSG00000050876	Fam75d3	4273	0	0	0	0.049148	2.3042	1
ENSMUSG00000062327	T	2307	0	0	0	0.049148	2.3042	1
ENSMUSG00000086820	Gm11465	433	0	0	0	0.049148	2.3042	1
ENSMUSG00000062813	Gm10121	475	0	0	0	0.049148	2.3042	1
ENSMUSG00000074911	Gm17362	625	0	0	0	0.049148	2.3042	1
ENSMUSG00000074311	Vmn1r139	1322	0	0	0	0.049148	2.3042	1
ENSMUSG00000085573	Gm15418	674	0	0	0	0.049148	2.3042	1
ENSMUSG00000091535	Gm17612	3613	0	0	0	0.049148	2.3042	1
ENSMUSG00000084370	Gm15442	1525	0	0	0	0.049148	2.3042	1
ENSMUSG00000093773	Gm18355	408	0	0	0	0.049148	2.3042	1
ENSMUSG00000065775	U6	106	0	0	0	0.049148	2.3042	1
ENSMUSG00000075779	U4	140	0	0	0	0.049148	2.3042	1
ENSMUSG00000074999	Gm10797	2221	0	0	0	0.049148	2.3042	1
ENSMUSG00000093578	A430110C17Rik	4347	0	0	0	0.049148	2.3042	1
ENSMUSG00000086591	6030455H03Rik	857	0	0	0	0.049148	2.3042	1
ENSMUSG00000086275	1700121C08Rik	673	0	0	0	0.049148	2.3042	1
ENSMUSG00000075520	Gm13318	958	0	0	0	0.049148	2.3042	1
ENSMUSG00000079101	Gm2904	1694	0	0	0	0.049148	2.3042	1
ENSMUSG00000088066	U6	103	0	0	0	0.049148	2.30419	1
ENSMUSG00000089085	U1	177	0	0	0	0.049148	2.30419	1
ENSMUSG00000092366	Gm17782	276	0	0	0	0.049148	2.30419	1
ENSMUSG00000048992	Prss32	1827	0	0	0	0.049148	2.30414	1
ENSMUSG00000074342	I830077J02Rik	1322	0	0	0	0.049148	2.30414	1
ENSMUSG00000081398	Gm7657	665	0	0	0	0.049148	2.30414	1
ENSMUSG00000085925	Rtl1	6355	0	0	0	0.049148	2.30414	1
ENSMUSG00000070424	Art5	2145	0	0	0	0.049148	2.30411	1
ENSMUSG00000083111	Gm14421	1955	0	0	0	0.049148	2.30407	1
ENSMUSG00000019848	Popdc3	2077	0	0	0	0.049148	2.304	1
ENSMUSG00000024039	Cbs	3975	0	0	0	0.049148	2.304	1
ENSMUSG00000039196	Orm1	769	0	0	0	0.049148	2.304	1
ENSMUSG00000009075	Cabp7	2623	0	0	0	0.049148	2.304	1
ENSMUSG00000021081	Serpina1f	3466	0	0	0	0.049148	2.304	1
ENSMUSG00000001622	Csn3	4218	0	0	0	0.049148	2.304	1
ENSMUSG00000043346	Gm6741	995	0	0	0	0.049148	2.304	1
ENSMUSG00000044574	5031434C07Rik	2892	0	0	0	0.049148	2.30399	1
ENSMUSG00000064491	U6	106	0	0	0	0.049148	2.30399	1
ENSMUSG00000069996	Gm7125	272	0	0	0	0.049148	2.30399	1
ENSMUSG00000070834	Gm13015	203	0	0	0	0.049148	2.30399	1
ENSMUSG00000071890	4921528O07Rik	2934	0	0	0	0.049148	2.30398	1
ENSMUSG00000072978	Gm5830	316	0	0	0	0.049148	2.30398	1
ENSMUSG00000073534	Gm10532	2297	0	0	0	0.049148	2.30398	1
ENSMUSG00000078490	C030017K20Rik	3614	0	0	0	0.049148	2.30398	1
ENSMUSG00000081528	Gm12924	317	0	0	0	0.049148	2.30398	1
ENSMUSG00000073795	6430531B16Rik	1921	0	0	0	0.049148	2.30398	1
ENSMUSG00000082245	Gm6292	1094	0	0	0	0.049148	2.30397	1
ENSMUSG00000083693	Gm11971	287	0	0	0	0.049148	2.30397	1
ENSMUSG00000082828	Gm16106	293	0	0	0	0.049148	2.30397	1
ENSMUSG00000078598	Skint5	4530	0	0	0	0.049148	2.30397	1
ENSMUSG00000085861	1700016G14Rik	861	0	0	0	0.049148	2.30397	1
ENSMUSG00000087066	Gm15518	2105	0	0	0	0.049148	2.30397	1
ENSMUSG00000093197	AC156032.1	228	0	0	0	0.049148	2.30397	1
ENSMUSG00000093387	Mir30d	683	0	0	0	0.049148	2.30397	1
ENSMUSG00000054679	Srsf12	3250	0	0	0	0.049148	2.30385	1
ENSMUSG00000058745	Gm9174	257	0	0	0	0.049148	2.30377	1
ENSMUSG00000092524	Olfr756-ps1	927	0	0	0	0.049148	2.30377	1
ENSMUSG00000086206	Gm13783	730	0	0	0	0.049148	2.3037	1
ENSMUSG00000055396	D830050J10Rik	493	0	0	0	0.049148	2.30367	1
ENSMUSG00000067192	Olfr91	938	0	0	0	0.049148	2.30367	1
ENSMUSG00000083772	Gm15566	589	0	0	0	0.049148	2.30366	1
ENSMUSG00000093740	Gm18417	647	0	0	0	0.049148	2.30366	1
ENSMUSG00000047657	Crry-ps	482	0	0	0	0.049148	2.30361	1
ENSMUSG00000085541	Gm16010	4717	0	0	0	0.049148	2.3036	1
ENSMUSG00000082971	Gm13517	1494	0	0	0	0.049148	2.30359	1
ENSMUSG00000036502	Fam70a	4480	0	0	0	0.049148	2.30359	1
ENSMUSG00000090695	Gm17379	40	0	0	0	0.049148	2.30359	1
ENSMUSG00000028963	Uts2	534	0	0	0	0.049148	2.30351	1
ENSMUSG00000087730	U6	102	0	0	0	0.049148	2.3035	1
ENSMUSG00000044306	4930500M09Rik	696	0	0	0	0.049148	2.30346	1
ENSMUSG00000022132	Cldn10	2622	0	0	0	0.049148	2.30346	1
ENSMUSG00000047798	Cd300lf	5142	0	0	0	0.049148	2.30346	1
ENSMUSG00000088402	U2	83	0	0	0	0.049148	2.30346	1
ENSMUSG00000085789	4732419C18Rik	3035	0	0	0	0.049148	2.30346	1
ENSMUSG00000050108	Bpifc	2831	0	0	0	0.049148	2.30346	1
ENSMUSG00000079140	Gm6374	1572	0	0	0	0.049148	2.30346	1
ENSMUSG00000054763	Defb42	2429	0	0	0	0.049148	2.30346	1
ENSMUSG00000069554	I830134H01Rik	2644	0	0	0	0.049148	2.30345	1
ENSMUSG00000082405	Gm16021	218	0	0	0	0.049148	2.30345	1
ENSMUSG00000066392	Nrxn3	11016	0	0	0	0.049148	2.30345	1
ENSMUSG00000027790	Sis	6890	0	0	0	0.049148	2.30345	1
ENSMUSG00000085610	Gm14747	983	0	0	0	0.049148	2.30344	1
ENSMUSG00000086286	Gm15138	377	0	0	0	0.049148	2.30344	1
ENSMUSG00000087105	Gm16952	2478	0	0	0	0.049148	2.30344	1
ENSMUSG00000041358	BC125332	3724	0	0	0	0.049148	2.30342	1
ENSMUSG00000079710	Gm3417	628	0	0	0	0.049148	2.30342	1
ENSMUSG00000080396	Snord111	88	0	0	0	0.049148	2.30341	1
ENSMUSG00000089239	SNORD63	66	0	0	0	0.049148	2.30341	1
ENSMUSG00000083548	Gm11514	431	0	0	0	0.049148	2.30341	1
ENSMUSG00000064975	U6	106	0	0	0	0.049148	2.30337	1
ENSMUSG00000086341	Gm15932	509	0	0	0	0.049148	2.30335	1
ENSMUSG00000083373	Gm13392	149	0	0	0	0.049148	2.30334	1
ENSMUSG00000092268	Gm20540	797	0	0	0	0.049148	2.30334	1
ENSMUSG00000018924	Alox15	2556	0	0	0	0.049148	2.30334	1
ENSMUSG00000092482	Gm20531	1371	0	0	0	0.049148	2.30334	1
ENSMUSG00000008658	Rbfox1	4213	0	0	0	0.049148	2.30333	1
ENSMUSG00000018595	Glra4	2001	0	0	0	0.049148	2.30333	1
ENSMUSG00000008489	Elavl2	11068	0	0	0	0.049148	2.30329	1
ENSMUSG00000018865	Sult4a1	2476	0	0	0	0.049148	2.30329	1
ENSMUSG00000071193	Gm4938	407	0	0	0	0.049148	2.30329	1
ENSMUSG00000082075	Gm13104	1445	0	0	0	0.049148	2.30329	1
ENSMUSG00000092512	Gm4152	258	0	0	0	0.049148	2.30329	1
ENSMUSG00000085523	Gm15945	808	0	0	0	0.049148	2.30328	1
ENSMUSG00000015962	1700016C15Rik	762	0	0	0	0.049148	2.30328	1
ENSMUSG00000070806	Zmynd12	1983	0	0	0	0.049148	2.30321	1
ENSMUSG00000021255	Esrrb	6037	0	0	0	0.049148	2.30307	1
ENSMUSG00000092634	AC164093.1	125	0	0	0	0.049148	2.30302	1
ENSMUSG00000085764	Gm16621	1159	0	0	0	0.049148	2.30301	1
ENSMUSG00000043972	Opn5	1817	0	0	0	0.049148	2.303	1
ENSMUSG00000053550	Shisa7	11355	0	0	0	0.049148	2.30296	1
ENSMUSG00000083860	Gm13313	1071	0	0	0	0.049148	2.30295	1
ENSMUSG00000051401	Kctd16	1282	0	0	0	0.049148	2.30287	1
ENSMUSG00000063689	Hist2h2ab	443	0	0	0	0.049148	2.30283	1
ENSMUSG00000082520	Gm13349	410	0	0	0	0.049148	2.30281	1
ENSMUSG00000086504	4930511F01Rik	493	0	0	0	0.049148	2.30281	1
ENSMUSG00000030000	Add2	3103	0	0	0	0.049148	2.30275	1
ENSMUSG00000065374	U1	146	0	0	0	0.049148	2.30275	1
ENSMUSG00000078907	Fam186b	3179	0	0	0	0.049148	2.30272	1
ENSMUSG00000092191	Gm7211	1116	0	0	0	0.049148	2.30272	1
ENSMUSG00000010086	Rnf112	4258	0	0	0	0.049148	2.30272	1
ENSMUSG00000082149	Gm13002	681	0	0	0	0.049148	2.30271	1
ENSMUSG00000085727	4930471M09Rik	1109	0	0	0	0.049148	2.30271	1
ENSMUSG00000025172	Ankrd2	1091	0	0	0	0.049148	2.30271	1
ENSMUSG00000083830	Gm8839	1644	0	0	0	0.049148	2.30271	1
ENSMUSG00000061082	Plac1	2282	0	0	0	0.049148	2.30271	1
ENSMUSG00000078087	Gm15887	494	0	0	0	0.049148	2.30271	1
ENSMUSG00000081373	Gm16436	1605	0	0	0	0.049148	2.30271	1
ENSMUSG00000082571	Gm8737	641	0	0	0	0.049148	2.3027	1
ENSMUSG00000089308	SNORD121A	80	0	0	0	0.049148	2.30267	1
ENSMUSG00000056895	Hist3h2ba	619	0	0	0	0.049148	2.30267	1
ENSMUSG00000027520	Zdbf2	12855	0	0	0	0.049148	2.30267	1
ENSMUSG00000082195	Gm13034	4359	0	0	0	0.049148	2.30266	1
ENSMUSG00000082139	Gm16463	719	0	0	0	0.049148	2.30266	1
ENSMUSG00000090954	Gm17345	92	0	0	0	0.049148	2.30266	1
ENSMUSG00000041710	Trpc5	5003	0	0	0	0.049148	2.30266	1
ENSMUSG00000055069	Rab39	2969	0	0	0	0.049148	2.30266	1
ENSMUSG00000092188	Gm20471	624	0	0	0	0.049148	2.30266	1
ENSMUSG00000055424	Gm9970	557	0	0	0	0.049148	2.30266	1
ENSMUSG00000062760	1810041L15Rik	5910	0	0	0	0.049148	2.30265	1
ENSMUSG00000080778	Gm7199	1484	0	0	0	0.049148	2.30265	1
ENSMUSG00000082402	Gm15621	363	0	0	0	0.049148	2.30265	1
ENSMUSG00000081114	Gm15390	737	0	0	0	0.049148	2.30264	1
ENSMUSG00000081317	Gm12757	799	0	0	0	0.049148	2.30264	1
ENSMUSG00000081104	Gm15989	497	0	0	0	0.049148	2.30264	1
ENSMUSG00000064927	U1	157	0	0	0	0.049148	2.30263	1
ENSMUSG00000032900	1700065I17Rik	1006	0	0	0	0.049148	2.30263	1
ENSMUSG00000028460	Sit1	1918	0	0	0	0.049148	2.30263	1
ENSMUSG00000081877	Gm8858	341	0	0	0	0.049148	2.30262	1
ENSMUSG00000087790	SNORD127	85	0	0	0	0.049148	2.30262	1
ENSMUSG00000024678	Ms4a4d	1506	0	0	0	0.049148	2.30261	1
ENSMUSG00000053244	Gm9901	993	0	0	0	0.049148	2.30261	1
ENSMUSG00000088439	7SK	287	0	0	0	0.049148	2.30261	1
ENSMUSG00000055114	Anxa13	938	0	0	0	0.049148	2.3026	1
ENSMUSG00000081228	Gm16089	335	0	0	0	0.049148	2.30259	1
ENSMUSG00000083915	Gm13932	609	0	0	0	0.049148	2.30259	1
ENSMUSG00000082855	Gm14537	597	0	0	0	0.049148	2.30258	1
ENSMUSG00000040471	Ggt6	2209	0	0	0	0.049148	2.30258	1
ENSMUSG00000081011	Gm11913	334	0	0	0	0.049148	2.30258	1
ENSMUSG00000065934	U1	161	0	0	0	0.049148	2.30258	1
ENSMUSG00000046145	1700018M17Rik	955	0	0	0	0.049148	2.30258	1
ENSMUSG00000025330	Padi4	4814	0	0	0	0.049148	2.30258	1
ENSMUSG00000088605	5S_rRNA	107	0	0	0	0.049148	2.30258	1
ENSMUSG00000030859	Fam24a	376	0	0	0	0.049148	2.30258	1
ENSMUSG00000030091	Nup210	8506	0	0	0	0.049148	2.30258	1
ENSMUSG00000045065	9930022D16Rik	2704	0	0	0	0.049148	2.30257	1
ENSMUSG00000034732	Pabpc5	2351	0	0	0	0.049148	2.30257	1
ENSMUSG00000081842	Rap1a-ps2	558	0	0	0	0.049148	2.30256	1
ENSMUSG00000039963	Ccdc40	6292	0	0	0	0.049148	2.30256	1
ENSMUSG00000053279	Aldh1a1	2040	0	0	0	0.049148	2.30253	1
ENSMUSG00000069919	Hba-a1	930	0	0	0	0.049148	2.30252	1
ENSMUSG00000064741	Snord14a	86	0	0	0	0.049148	2.30245	1
ENSMUSG00000087660	B230398E01Rik	1955	0	0	0	0.049148	2.30243	1
ENSMUSG00000020178	Adora2a	2531	0	0	0	0.049148	2.30243	1
ENSMUSG00000086245	Gm16170	3751	0	0	0	0.049148	2.30243	1
ENSMUSG00000015533	Itga2	4184	0	0	0	0.049148	2.30242	1
ENSMUSG00000092754	AC121599.1	106	0	0	0	0.049148	2.30242	1
ENSMUSG00000081819	Gm12722	492	0	0	0	0.049148	2.30242	1
ENSMUSG00000090714	Zscan4d	1988	0	0	0	0.049148	2.30241	1
ENSMUSG00000059309	Hist1h3f	1003	0	0	0	0.049148	2.30241	1
ENSMUSG00000084789	Gm12974	331	0	0	0	0.049148	2.30241	1
ENSMUSG00000091696	Gm17670	3427	0	0	0	0.049148	2.3024	1
ENSMUSG00000064930	SNORA41	131	0	0	0	0.049148	2.3024	1
ENSMUSG00000053675	Tgm5	3142	0	0	0	0.049148	2.3024	1
ENSMUSG00000015396	Cd83	2299	0	0	0	0.049148	2.3024	1
ENSMUSG00000085663	Gm15718	309	0	0	0	0.049148	2.3024	1
ENSMUSG00000034219	2018-09-14	1372	0	0	0	0.049148	2.3024	1
ENSMUSG00000008845	Cd163	4475	0	0	0	0.049148	2.30239	1
ENSMUSG00000091065	Gm17599	1272	0	0	0	0.049148	2.30239	1
ENSMUSG00000090113	Nhlrc4	2478	0	0	0	0.049148	2.30239	1
ENSMUSG00000081881	Gm14752	2070	0	0	0	0.049148	2.30239	1
ENSMUSG00000091852	4930534D22Rik	2713	0	0	0	0.049148	2.30238	1
ENSMUSG00000039956	Mrap	1459	0	0	0	0.049148	2.30238	1
ENSMUSG00000086664	B230209K01Rik	2750	0	0	0	0.049148	2.30238	1
ENSMUSG00000045709	1700023L04Rik	1040	0	0	0	0.049148	2.30238	1
ENSMUSG00000009378	Slc16a12	4044	0	0	0	0.049148	2.30237	1
ENSMUSG00000037989	Wnk2	7905	0	0	0	0.049148	2.30237	1
ENSMUSG00000081255	Gm5380	2135	0	0	0	0.049148	2.30237	1
ENSMUSG00000058818	Lilrb3	5578	0	0	0	0.049148	2.30236	1
ENSMUSG00000081189	Gm12725	1667	0	0	0	0.049148	2.30236	1
ENSMUSG00000031886	Ces2e	2687	0	0	0	0.049148	2.30232	1
ENSMUSG00000001986	Gria3	6707	0	0	0	0.049148	2.30232	1
ENSMUSG00000087397	Gm16256	917	0	0	0	0.049148	2.30231	1
ENSMUSG00000040896	Kcnd3	4994	0	0	0	0.049148	2.3023	1
ENSMUSG00000021998	Lcp1	9526	0	0	0	0.049148	2.3023	1
ENSMUSG00000046318	Ccbe1	9495	0	0	0	0.049148	2.3023	1
ENSMUSG00000060890	Arr3	2307	0	0	0	0.049148	2.30228	1
ENSMUSG00000033007	Accn4	3431	0	0	0	0.049148	2.30228	1
ENSMUSG00000041445	Mmrn2	3928	0	0	0	0.049148	2.30226	1
ENSMUSG00000083906	Gm15186	562	0	0	0	0.049148	2.30222	1
ENSMUSG00000051832	E230016K23Rik	2856	0	0	0	0.049148	2.30221	1
ENSMUSG00000085948	Gm16684	1017	0	0	0	0.049148	2.30221	1
ENSMUSG00000085272	Gm1078	3878	0	0	0	0.049148	2.3022	1
ENSMUSG00000086740	Gm17029	5966	0	0	0	0.049148	2.30217	1
ENSMUSG00000032105	Pdzd3	2170	0	0	0	0.049148	2.30215	1
ENSMUSG00000065439	Mir140	69	0	0	0	0.049148	2.30214	1
ENSMUSG00000090207	4930524O07Rik	1339	0	0	0	0.049148	2.30214	1
ENSMUSG00000045871	Slitrk6	4240	0	0	0.0469773	0	2.3016	1
ENSMUSG00000060509	Xcr1	4451	0	0	0.0469773	0	2.30159	1
ENSMUSG00000070687	Htr1d	3268	0	0	0.0469773	0	2.30158	1
ENSMUSG00000038670	Mybpc2	3584	0	0	0.0469773	0	2.30157	1
ENSMUSG00000070780	Rbm47	9723	0	0	0.0469773	0	2.30157	1
ENSMUSG00000047384	A730013G03Rik	1550	0	0	0.0469773	0	2.30156	1
ENSMUSG00000039838	Slc45a1	4386	0	0	0.0469773	0	2.30155	1
ENSMUSG00000086435	D930007P13Rik	1317	0	0	0.0469773	0	2.30154	1
ENSMUSG00000050875	A730017C20Rik	5623	0	0	0.0469773	0	2.30153	1
ENSMUSG00000038608	Dock10	8088	0	0	0.0469773	0	2.30152	1
ENSMUSG00000026729	4930562F07Rik	1251	0	0	0.0469773	0	2.30152	1
ENSMUSG00000028451	1700022I11Rik	4475	0	0	0.0469773	0	2.30151	1
ENSMUSG00000087606	Gm16121	2250	0	0	0.0469773	0	2.30149	1
ENSMUSG00000078497	Gm13145	1423	0	0	0.0469773	0	2.30147	1
ENSMUSG00000029862	Clcn1	5582	0	0	0.0469773	0	2.30145	1
ENSMUSG00000028392	Bspry	2320	0	0	0.0469773	0	2.30145	1
ENSMUSG00000087457	Gm7799	475	0	0	0.0469773	0	2.30144	1
ENSMUSG00000066158	AY512931	2776	0	0	0.0469773	0	2.30143	1
ENSMUSG00000085110	Gm13920	1661	0	0	0.0469773	0	2.30143	1
ENSMUSG00000092509	Gm20394	940	0	0	0.0469773	0	2.30142	1
ENSMUSG00000016194	Hsd11b1	3290	0	0	0.0469773	0	2.30142	1
ENSMUSG00000052759	Gpr25	1959	0	0	0.0469773	0	2.30141	1
ENSMUSG00000027674	Pex5l	6260	0	0	0.0469773	0	2.30141	1
ENSMUSG00000035407	Kank4	5061	0	0	0.0469773	0	2.30141	1
ENSMUSG00000026567	Adcy10	6165	0	0	0.0469773	0	2.30138	1
ENSMUSG00000052336	Cx3cr1	3727	0	0	0.0469773	0	2.30137	1
ENSMUSG00000029154	Cwh43	3153	0	0	0.0469773	0	2.30135	1
ENSMUSG00000064590	U6	106	0	0	0.0469773	0	2.30135	1
ENSMUSG00000054588	Gbp10	6100	0	0	0.0469773	0	2.30135	1
ENSMUSG00000082101	Slfn14-ps	4521	0	0	0.0469773	0	2.30135	1
ENSMUSG00000054659	Pm20d2	1827	0	0	0.0469773	0	2.30135	1
ENSMUSG00000034584	Exph5	10512	0	0	0.0469773	0	2.30134	1
ENSMUSG00000021206	D830046C22Rik	1039	0	0	0.0469773	0	2.30134	1
ENSMUSG00000029765	Plxna4	17206	0	0	0.0469773	0	2.30134	1
ENSMUSG00000082938	Gm2810	989	0	0	0.0469773	0	2.30134	1
ENSMUSG00000091953	Gm17710	1553	0	0	0.0469773	0	2.30134	1
ENSMUSG00000030858	1700007K09Rik	420	0	0	0.0469773	0	2.30133	1
ENSMUSG00000082646	Gm12732	179	0	0	0.0469773	0	2.30133	1
ENSMUSG00000083603	Gm14810	485	0	0	0.0469773	0	2.30133	1
ENSMUSG00000032098	Treh	2138	0	0	0.0469773	0	2.30133	1
ENSMUSG00000086918	4930429F24Rik	1517	0	0	0.0469773	0	2.30133	1
ENSMUSG00000085275	Gm14487	1256	0	0	0.0469773	0	2.30133	1
ENSMUSG00000084390	Gm15425	2709	0	0	0.0469773	0	2.30132	1
ENSMUSG00000022619	Mapk8ip2	5688	0	0	0.0469773	0	2.30132	1
ENSMUSG00000077400	SNORA17	130	0	0	0.0469773	0	2.30132	1
ENSMUSG00000081906	Rpl9-ps1	575	0	0	0.0469773	0	2.30131	1
ENSMUSG00000077345	Snord70	86	0	0	0.0469773	0	2.30131	1
ENSMUSG00000024743	Syt7	6984	0	0	0.0469773	0	2.3013	1
ENSMUSG00000087147	Gm14228	795	0	0	0.0469773	0	2.30129	1
ENSMUSG00000046219	C230012O17Rik	5308	0	0	0.0469773	0	2.30128	1
ENSMUSG00000040808	S100g	477	0	0	0.0469773	0	2.30128	1
ENSMUSG00000087272	Gm15409	518	0	0	0.0469773	0	2.30128	1
ENSMUSG00000041741	Pde3a	4740	0	0	0.0469773	0	2.30128	1
ENSMUSG00000018543	1700001P01Rik	621	0	0	0.0469773	0	2.30124	1
ENSMUSG00000084755	Gm16276	261	0	0	0.0469773	0	2.30122	1
ENSMUSG00000029372	Ppbp	1077	0	0	0.0469773	0	2.30121	1
ENSMUSG00000036117	Il5	1533	0	0	0.0469773	0	2.3012	1
ENSMUSG00000046378	Asphd1	1889	0	0	0.0469773	0	2.30119	1
ENSMUSG00000073174	Magi2	876	0	0	0.0469773	0	2.30119	1
ENSMUSG00000052281	Gm15024	970	0	0	0.0469773	0	2.30119	1
ENSMUSG00000091432	Gm17338	4274	0	0	0.0469773	0	2.30119	1
ENSMUSG00000054128	H2-T3	3710	0	0	0.0469773	0	2.30118	1
ENSMUSG00000001493	Meox1	2225	0	0	0.0469773	0	2.30117	1
ENSMUSG00000085601	Gm4969	4035	0	0	0.0469773	0	2.30117	1
ENSMUSG00000032493	Prss44	2379	0	0	0.0469773	0	2.30117	1
ENSMUSG00000054568	Dub1	2653	0	0	0.0469773	0	2.30116	1
ENSMUSG00000083841	Gm1947	909	0	0	0.0469773	0	2.30116	1
ENSMUSG00000088990	SCARNA1	164	0	0	0.0469773	0	2.30116	1
ENSMUSG00000024107	Lhcgr	2542	0	0	0.0469773	0	2.30116	1
ENSMUSG00000059179	Gm8991	900	0	0	0.0469773	0	2.30116	1
ENSMUSG00000030302	Atp2b2	11839	0	0	0.0469773	0	2.30116	1
ENSMUSG00000020589	Fam49a	4833	0	0	0.0469773	0	2.30116	1
ENSMUSG00000066362	Rps13-ps1	455	0	0	0.0469773	0	2.30116	1
ENSMUSG00000031112	2610018G03Rik	5363	0	0	0.0469773	0	2.30116	1
ENSMUSG00000093598	A730085K08Rik	2010	0	0	0.0469773	0	2.30116	1
ENSMUSG00000059408	Mrgprh	1808	0	0	0.0469773	0	2.30115	1
ENSMUSG00000082253	Gm14639	865	0	0	0.0469773	0	2.30114	1
ENSMUSG00000082398	Gm11927	757	0	0	0.0469773	0	2.30113	1
ENSMUSG00000091622	Gm17464	1347	0	0	0.0469773	0	2.30113	1
ENSMUSG00000085250	Gm15234	1056	0	0	0.0469773	0	2.30113	1
ENSMUSG00000083070	Gm13350	478	0	0	0.0469773	0	2.30113	1
ENSMUSG00000042377	Fam83g	6653	0	0	0.0469773	0	2.30113	1
ENSMUSG00000090881	Gm6904	892	0	0	0.0469773	0	2.30113	1
ENSMUSG00000034324	Tmem132c	4725	0	0	0.0469773	0	2.30113	1
ENSMUSG00000073529	F830208F22Rik	2763	0	0	0.0469773	0	2.30111	1
ENSMUSG00000045333	Zfp423	6289	0	0	0.0469773	0	2.3011	1
ENSMUSG00000044279	Crb3	1558	0	0	0.0469773	0	2.3011	1
ENSMUSG00000046372	Gm5590	344	0	0	0.0469773	0	2.3011	1
ENSMUSG00000087239	Gm7613	486	0	0	0.0469773	0	2.3011	1
ENSMUSG00000050824	Sstr5	2695	0	0	0.0469773	0	2.3011	1
ENSMUSG00000086881	Gm13594	474	0	0	0.0469773	0	2.3011	1
ENSMUSG00000080911	Gm11918	178	0	0	0.0469773	0	2.3011	1
ENSMUSG00000070166	SNORA21	132	0	0	0.0469773	0	2.3011	1
ENSMUSG00000065728	SNORA36	130	0	0	0.0469773	0	2.30109	1
ENSMUSG00000071262	Zfp957	5329	0	0	0.0469773	0	2.30109	1
ENSMUSG00000093500	RP23-354F11.3	1703	0	0	0.0469773	0	2.30109	1
ENSMUSG00000084678	U2	182	0	0	0.0469773	0	2.30109	1
ENSMUSG00000083928	Gm4991	1551	0	0	0.0469773	0	2.30109	1
ENSMUSG00000030109	Slc6a12	3035	0	0	0.0469773	0	2.30109	1
ENSMUSG00000072934	Gm15070	3581	0	0	0.0469773	0	2.30109	1
ENSMUSG00000047508	Mbd3l2	2077	0	0	0.0469773	0	2.30109	1
ENSMUSG00000071568	Gm5874	506	0	0	0.0469773	0	2.30109	1
ENSMUSG00000081783	Gm15599	773	0	0	0.0469773	0	2.30109	1
ENSMUSG00000043263	Pyhin1	3490	0	0	0.0469773	0	2.30109	1
ENSMUSG00000081138	Gm12834	2828	0	0	0.0469773	0	2.30108	1
ENSMUSG00000093342	AC122826.1	103	0	0	0.0469773	0	2.30108	1
ENSMUSG00000025573	6030468B19Rik	1065	0	0	0.0469773	0	2.30108	1
ENSMUSG00000064917	snoZ39	59	0	0	0.0469773	0	2.30108	1
ENSMUSG00000064672	SNORA2	135	0	0	0.0469773	0	2.30107	1
ENSMUSG00000089857	Zfp882	3646	0	0	0.0469773	0	2.30105	1
ENSMUSG00000093619	4930535L15Rik	532	0	0	0.0469773	0	2.30105	1
ENSMUSG00000085022	Gm5860	2817	0	0	0.0469773	0	2.30104	1
ENSMUSG00000084601	U6	104	0	0	0.0469773	0	2.30104	1
ENSMUSG00000084414	Gm11270	470	0	0	0.0469773	0	2.30104	1
ENSMUSG00000083670	Gm6829	359	0	0	0.0469773	0	2.30104	1
ENSMUSG00000083374	Gm11449	475	0	0	0.0469773	0	2.30104	1
ENSMUSG00000037446	Tulp1	6380	0	0	0.0469773	0	2.30104	1
ENSMUSG00000082258	Gm15289	243	0	0	0.0469773	0	2.30104	1
ENSMUSG00000044117	2900011O08Rik	2625	0	0	0.0469773	0	2.30104	1
ENSMUSG00000025002	Cyp2c55	1986	0	0	0.0469773	0	2.30104	1
ENSMUSG00000047021	Ccdc108	7579	0	0	0.0469773	0	2.30104	1
ENSMUSG00000085403	Gm13068	827	0	0	0.0469773	0	2.301	1
ENSMUSG00000081941	Gm11218	1213	0	0	0.0469773	0	2.301	1
ENSMUSG00000000682	Cd52	1183	0	0	0.0469773	0	2.30099	1
ENSMUSG00000075610	Tmem92	3166	0	0	0.0469773	0	2.30098	1
ENSMUSG00000090586	Gm17260	631	0	0	0.0469773	0	2.30098	1
ENSMUSG00000089879	4930448H16Rik	576	0	0	0.0469773	0	2.30097	1
ENSMUSG00000092394	Gm20445	564	0	0	0.0469773	0	2.30097	1
ENSMUSG00000019990	Pde7b	8920	0	0	0.0469773	0	2.30096	1
ENSMUSG00000086755	Gm11216	351	0	0	0.0469773	0	2.30095	1
ENSMUSG00000000381	Wap	2761	0	0	0.0469773	0	2.30095	1
ENSMUSG00000087312	Gm13833	715	0	0	0.0469773	0	2.30094	1
ENSMUSG00000074828	Gm10768	1925	0	0	0.0469773	0	2.30094	1
ENSMUSG00000083731	Gm16202	543	0	0	0.0469773	0	2.30094	1
ENSMUSG00000083626	Gm4459	467	0	0	0.0469773	0	2.30094	1
ENSMUSG00000072575	Eddm3b	1255	0	0	0.0469773	0	2.30093	1
ENSMUSG00000013523	Bcas1	4762	0	0	0.0469773	0	2.30093	1
ENSMUSG00000035566	Pcdh17	9505	0	0	0.0469773	0	2.30079	1
ENSMUSG00000022262	Dnahc5	15551	0	0	0.0469773	0	2.30079	1
ENSMUSG00000045551	Fpr1	1322	0	0	0.0469773	0	2.30076	1
ENSMUSG00000085974	4930444M15Rik	1654	0	0	0.0469773	0	2.30074	1
ENSMUSG00000085779	2310050B05Rik	2695	0	0	0.0469773	0	2.30071	1
ENSMUSG00000082374	Gm12741	555	0	0	0.0469773	0	2.30065	1
ENSMUSG00000012777	Acpt	1889	0	0	0.0469773	0	2.30061	1
ENSMUSG00000026514	Cnih3	3597	0	0	0.0469773	0	2.30055	1
ENSMUSG00000023926	Rhag	2329	0	0	0.0469773	0	2.30051	1
ENSMUSG00000089235	SCARNA17	139	0	0	0.0469773	0	2.30045	1
ENSMUSG00000088648	U7	60	0	0	0.0469773	0	2.30044	1
ENSMUSG00000083708	Gm13123	491	0	0	0.0469773	0	2.30044	1
ENSMUSG00000069273	Hist1h3e	835	0	0	0.0469773	0	2.30044	1
ENSMUSG00000079497	Gm13420	605	0	0	0.0469773	0	2.30044	1
ENSMUSG00000020098	Pcbd1	805	0	0	0.0469773	0	2.30044	1
ENSMUSG00000047220	Ccdc36	2852	0	0	0.0469773	0	2.30044	1
ENSMUSG00000022487	Gtsf1	1472	0	0	0.0469773	0	2.30044	1
ENSMUSG00000032103	Pus3	2751	0	0	0.0469773	0	2.30044	1
ENSMUSG00000083212	Gm12274	824	0	0	0.0469773	0	2.30039	1
ENSMUSG00000079177	4930417G10Rik	2996	0	0	0.0469773	0	2.30039	1
ENSMUSG00000037157	Il22ra1	2562	0	0	0.0469773	0	2.30039	1
ENSMUSG00000087698	Gm13031	920	0	0	0.0469773	0	2.30033	1
ENSMUSG00000086121	Gm16068	501	0	0	0.0469773	0	2.30033	1
ENSMUSG00000087704	Gm14978	300	0	0	0.0469773	0	2.30032	1
ENSMUSG00000082307	Gm13418	943	0	0	0.0469773	0	2.30032	1
ENSMUSG00000080518	SNORD111	75	0	0	0.0469773	0	2.30032	1
ENSMUSG00000022085	Pebp4	1040	0	0	0.0469773	0	2.3003	1
ENSMUSG00000036872	Abcc12	6617	0	0	0.0469773	0	2.3003	1
ENSMUSG00000045019	Acer1	2423	0	0	0.0469773	0	2.3003	1
ENSMUSG00000078963	Hsbp1l1	1246	0	0	0.0469773	0	2.3003	1
ENSMUSG00000085719	4933424L21Rik	1182	0	0	0.0469773	0	2.3003	1
ENSMUSG00000064802	U1	155	0	0	0.0469773	0	2.30029	1
ENSMUSG00000088373	Mir1956	64	0	0	0.0469773	0	2.30029	1
ENSMUSG00000066407	Gm10263	209	0	0	0.0469773	0	2.30029	1
ENSMUSG00000085318	Gm12524	1581	0	0	0.0469773	0	2.30029	1
ENSMUSG00000093772	4931403E22Rik	664	0	0	0.0469773	0	2.30028	1
ENSMUSG00000087446	4930578M01Rik	903	0	0	0.0469773	0	2.30028	1
ENSMUSG00000082527	Gm8200	221	0	0	0.0469773	0	2.30025	1
ENSMUSG00000068167	Csnka2ip	1335	0	0	0.0469773	0	2.30025	1
ENSMUSG00000087242	C78197	3415	0	0	0.0469773	0	2.30025	1
ENSMUSG00000005640	Insrr	6185	0	0	0.0469773	0	2.30025	1
ENSMUSG00000074569	Gcnt7	3189	0	0	0.0469773	0	2.30024	1
ENSMUSG00000086131	BC048594	393	0	0	0.0469773	0	2.30024	1
ENSMUSG00000090305	Gm5459	812	0	0	0.0469773	0	2.30024	1
ENSMUSG00000092138	Gm8607	995	0	0	0.0469773	0	2.30018	1
ENSMUSG00000081185	Gm4852	728	0	0	0.0469773	0	2.30018	1
ENSMUSG00000092261	Gm20519	358	0	0	0.0469773	0	2.30017	1
ENSMUSG00000084205	Gm8061	348	0	0	0.0469773	0	2.30015	1
ENSMUSG00000049291	Prss38	1238	0	0	0.0469773	0	2.3001	1
ENSMUSG00000037705	Tecta	8090	0	0	0.0469773	0	2.3001	1
ENSMUSG00000088464	Mir1970	103	0	0	0.0469773	0	2.30009	1
ENSMUSG00000080982	Gm13549	795	0	0	0.0469773	0	2.30009	1
ENSMUSG00000034057	Gm239	3089	0	0	0.0469773	0	2.30008	1
ENSMUSG00000087036	Gm11748	1496	0	0	0.0469773	0	2.30007	1
ENSMUSG00000070563	Spaca4	709	0	0	0.0469773	0	2.30007	1
ENSMUSG00000067199	Frat1	577	0	0	0.0469773	0	2.30007	1
ENSMUSG00000027581	Stmn3	1150	0	0	0.0469773	0	2.30007	1
ENSMUSG00000085131	Gm16739	408	0	0	0.0469773	0	2.30005	1
ENSMUSG00000082879	Gm13525	477	0	0	0.0469773	0	2.30005	1
ENSMUSG00000068466	Gm5518	647	0	0	0.0469773	0	2.30004	1
ENSMUSG00000057280	Musk	3800	0	0	0.0469773	0	2.30004	1
ENSMUSG00000042357	Gjb5	1719	0	0	0.0469773	0	2.30004	1
ENSMUSG00000002459	Rgs20	4922	0	0	0.0469773	0	2.30004	1
ENSMUSG00000065273	SNORD83	75	0	0	0.0469773	0	2.3	1
ENSMUSG00000043388	Tmem130	2797	0	0	0.0469773	0	2.29994	1
ENSMUSG00000015879	Fam184b	4106	0	0	0.0469773	0	2.29994	1
ENSMUSG00000084765	Gm16998	1227	0	0	0.0469773	0	2.29983	1
ENSMUSG00000088763	U6	101	0	0	0.0469773	0	2.29982	1
ENSMUSG00000087630	Gm11513	748	0	0	0.0469773	0	2.29982	1
ENSMUSG00000091109	Gm17622	43	0	0	0.0469773	0	2.29982	1
ENSMUSG00000087488	Gm16990	4324	0	0	0.0469773	0	2.29981	1
ENSMUSG00000086933	4933426K07Rik	1546	0	0	0.0469773	0	2.29981	1
ENSMUSG00000087039	Gm14526	492	0	0	0.0469773	0	2.29981	1
ENSMUSG00000086001	Gm13448	1845	0	0	0.0469773	0	2.29981	1
ENSMUSG00000085857	Gm15392	776	0	0	0.0469773	0	2.29981	1
ENSMUSG00000084331	Gm8163	1059	0	0	0.0469773	0	2.29981	1
ENSMUSG00000085682	Gm14267	601	0	0	0.0469773	0	2.29981	1
ENSMUSG00000083831	Gm14248	543	0	0	0.0469773	0	2.2998	1
ENSMUSG00000068979	Gm5848	356	0	0	0.0469773	0	2.2998	1
ENSMUSG00000057262	Gm10020	614	0	0	0.0469773	0	2.2998	1
ENSMUSG00000057764	Rpl35a-ps7	332	0	0	0.0469773	0	2.2998	1
ENSMUSG00000081791	Gm12190	186	0	0	0.0469773	0	2.2998	1
ENSMUSG00000081276	Gm13132	471	0	0	0.0469773	0	2.2998	1
ENSMUSG00000075296	Aldh3b2	2131	0	0	0.0469773	0	2.2998	1
ENSMUSG00000074625	Arhgap40	2191	0	0	0.0469773	0	2.2998	1
ENSMUSG00000081654	Gm5383	616	0	0	0.0469773	0	2.2998	1
ENSMUSG00000056821	1700028I16Rik	1043	0	0	0.0469773	0	2.2998	1
ENSMUSG00000072852	2310040G07Rik	937	0	0	0.0469773	0	2.2998	1
ENSMUSG00000056270	Prr9	1181	0	0	0.0469773	0	2.2998	1
ENSMUSG00000052477	C130026I21Rik	3813	0	0	0.0469773	0	2.29979	1
ENSMUSG00000054423	Cadps	6733	0	0	0.0469773	0	2.29979	1
ENSMUSG00000050533	Gm9845	647	0	0	0.0469773	0	2.29979	1
ENSMUSG00000048191	Muc6	8772	0	0	0.0469773	0	2.29979	1
ENSMUSG00000033377	Palmd	3803	0	0	0.0469773	0	2.29979	1
ENSMUSG00000022780	Mfi2	4117	0	0	0.0469773	0	2.29979	1
ENSMUSG00000092736	AC127313.1	248	0	0	0.0469773	0	2.2997	1
ENSMUSG00000066457	Gm5068	305	0	0	0.0469773	0	2.29968	1
ENSMUSG00000091989	Gm17257	467	0	0	0.0469773	0	2.29962	1
ENSMUSG00000092373	Gm20535	1266	0	0	0.0469773	0	2.29962	1
ENSMUSG00000087276	Gm11378	227	0	0	0.0469773	0	2.29962	1
ENSMUSG00000054412	Gm4793	2612	0	0	0.0469773	0	2.29961	1
ENSMUSG00000090904	Gm17248	2597	0	0	0.0469773	0	2.29961	1
ENSMUSG00000090724	4930542C12Rik	1202	0	0	0.0469773	0	2.29957	1
ENSMUSG00000090403	Lca5	58	0	0	0.0469773	0	2.29957	1
ENSMUSG00000081069	Gm13928	1731	0	0	0.0469773	0	2.29956	1
ENSMUSG00000084766	Gm12714	665	0	0	0.0469773	0	2.29956	1
ENSMUSG00000083768	Gm15362	387	0	0	0.0469773	0	2.29956	1
ENSMUSG00000083642	Gm13148	744	0	0	0.0469773	0	2.29956	1
ENSMUSG00000086556	Gm15444	386	0	0	0.0469773	0	2.29956	1
ENSMUSG00000080842	Gm15400	606	0	0	0.0469773	0	2.29956	1
ENSMUSG00000076972	Mir193b	78	0	0	0.0469773	0	2.29956	1
ENSMUSG00000080806	Gm13005	583	0	0	0.0469773	0	2.29956	1
ENSMUSG00000076439	Mog	1706	0	0	0.0469773	0	2.29956	1
ENSMUSG00000073051	Gm14812	1787	0	0	0.0469773	0	2.29956	1
ENSMUSG00000074065	Gm10617	1170	0	0	0.0469773	0	2.29956	1
ENSMUSG00000077524	n-R5s67	113	0	0	0.0469773	0	2.29956	1
ENSMUSG00000069049	Eif2s3y	3566	0	0	0.0469773	0	2.29956	1
ENSMUSG00000027579	Srms	3371	0	0	0.0469773	0	2.29956	1
ENSMUSG00000060559	Gm10083	2230	0	0	0.0469773	0	2.29955	1
ENSMUSG00000027225	Duoxa2	1586	0	0	0.0469773	0	2.29955	1
ENSMUSG00000091969	Pcdha3	2437	0	0	0.0469773	0	2.29955	1
ENSMUSG00000035498	Cdcp1	7618	0	0	0.0469773	0	2.29955	1
ENSMUSG00000090379	Gm8229	1398	0	0	0.0469773	0	2.29955	1
ENSMUSG00000090095	Rpl29-ps1	506	0	0	0.0469773	0	2.29955	1
ENSMUSG00000024175	Tekt4	1526	0	0	0.0469773	0	2.29954	1
ENSMUSG00000029120	Ppp2r2c	4440	0	0	0.0469773	0	2.29954	1
ENSMUSG00000087476	1810058N05Rik	469	0	0	0.0469773	0	2.29954	1
ENSMUSG00000088171	U6	94	0	0	0.0469773	0	2.29954	1
ENSMUSG00000050445	Cyp8b1	1949	0	0	0.0469773	0	2.29954	1
ENSMUSG00000088060	SNORA48	142	0	0	0.0469773	0	2.29954	1
ENSMUSG00000054169	Ceacam10	1039	0	0	0.0469773	0	2.29954	1
ENSMUSG00000085001	BB114351	2114	0	0	0.0469773	0	2.29954	1
ENSMUSG00000030472	Ceacam18	1924	0	0	0.0469773	0	2.29954	1
ENSMUSG00000038768	9130409I23Rik	1895	0	0	0.0469773	0	2.29954	1
ENSMUSG00000030310	Slc6a1	4305	0	0	0.0469773	0	2.29954	1
ENSMUSG00000084552	U2	146	0	0	0.0469773	0	2.29954	1
ENSMUSG00000083289	Gm8812	411	0	0	0.0469773	0	2.29954	1
ENSMUSG00000083047	Gm14082	800	0	0	0.0469773	0	2.29954	1
ENSMUSG00000065274	SNORA42	135	0	0	0.0469773	0	2.29954	1
ENSMUSG00000073376	Gm10495	465	0	0	0.0469773	0	2.29953	1
ENSMUSG00000083000	Gm15678	958	0	0	0.0469773	0	2.29953	1
ENSMUSG00000073229	Rpl15-ps2	686	0	0	0.0469773	0	2.29953	1
ENSMUSG00000082125	Gm14679	721	0	0	0.0469773	0	2.29953	1
ENSMUSG00000073380	Arrdc5	1051	0	0	0.0469773	0	2.29953	1
ENSMUSG00000081278	Gm13186	315	0	0	0.0469773	0	2.29953	1
ENSMUSG00000081660	Gm11787	1041	0	0	0.0469773	0	2.29953	1
ENSMUSG00000074501	Gm5612	377	0	0	0.0469773	0	2.29953	1
ENSMUSG00000078952	Gm11019	2722	0	0	0.0469773	0	2.29953	1
ENSMUSG00000079625	Tm4sf19	1252	0	0	0.0469773	0	2.29953	1
ENSMUSG00000090264	Eif4ebp3	741	0	0	0.0469773	0	2.2995	1
ENSMUSG00000092418	Gm20406	421	0	0	0.0469773	0	2.2995	1
ENSMUSG00000088475	5S_rRNA	113	0	0	0.0469773	0	2.2995	1
ENSMUSG00000086743	Hnrnpa1l2-ps	964	0	0	0.0469773	0	2.29949	1
ENSMUSG00000085880	Gm15229	1437	0	0	0.0469773	0	2.29949	1
ENSMUSG00000081107	Gm12235	169	0	0	0.0469773	0	2.29949	1
ENSMUSG00000082218	Gm13602	492	0	0	0.0469773	0	2.29949	1
ENSMUSG00000085138	Gm16738	3038	0	0	0.0469773	0	2.29949	1
ENSMUSG00000082485	Gm15693	636	0	0	0.0469773	0	2.29949	1
ENSMUSG00000083528	Gm13432	240	0	0	0.0469773	0	2.29948	1
ENSMUSG00000080980	1700071K01Rik	818	0	0	0.0469773	0	2.29948	1
ENSMUSG00000073187	Gm5784	407	0	0	0.0469773	0	2.29948	1
ENSMUSG00000069189	Zdhhc11	1451	0	0	0.0469773	0	2.29948	1
ENSMUSG00000067147	Rpl7a-ps11	1651	0	0	0.0469773	0	2.29948	1
ENSMUSG00000072295	Als2cr11	2190	0	0	0.0469773	0	2.29948	1
ENSMUSG00000066772	Obox3	2589	0	0	0.0469773	0	2.29947	1
ENSMUSG00000064845	U6	113	0	0	0.0469773	0	2.29947	1
ENSMUSG00000061272	Gm14173	303	0	0	0.0469773	0	2.29947	1
ENSMUSG00000051976	6330444E15Rik	959	0	0	0.0469773	0	2.29947	1
ENSMUSG00000037341	Slc9a7	3801	0	0	0.0469773	0	2.29947	1
ENSMUSG00000049427	Gm9837	730	0	0	0.0469773	0	2.29947	1
ENSMUSG00000029586	4933411G11Rik	2311	0	0	0.0469773	0	2.29947	1
ENSMUSG00000039309	Edaradd	3386	0	0	0.0469773	0	2.29946	1
ENSMUSG00000031143	Ccdc22	3165	0	0	0.0469773	0	2.29946	1
ENSMUSG00000047654	Tssk6	1332	0	0	0.0469773	0	2.29946	1
ENSMUSG00000044243	Bhlha9	1206	0	0	0.0469773	0	2.29946	1
ENSMUSG00000021879	Dnahc12	11036	0	0	0.0469773	0	2.29946	1
ENSMUSG00000021539	Lect2	954	0	0	0.0469773	0	2.29946	1
ENSMUSG00000086603	Gm13620	509	0	0	0.0469773	0	2.29917	1
ENSMUSG00000079223	Gm8778	1723	0	0	0.0469773	0	2.29912	1
ENSMUSG00000048938	Nr1h5	2824	0	0	0.0469773	0	2.29912	1
ENSMUSG00000089476	U6	106	0	0	0.0469773	0	2.29911	1
ENSMUSG00000083399	Gm15033	672	0	0	0.0469773	0	2.29911	1
ENSMUSG00000082248	Gm13161	558	0	0	0.0469773	0	2.29911	1
ENSMUSG00000082262	Gm14730	1044	0	0	0.0469773	0	2.29911	1
ENSMUSG00000068962	Zfp114	2019	0	0	0.0469773	0	2.2991	1
ENSMUSG00000065655	U6	106	0	0	0.0469773	0	2.2991	1
ENSMUSG00000026497	Mixl1	2292	0	0	0.0469773	0	2.2991	1
ENSMUSG00000029321	Slc10a6	2118	0	0	0.0469773	0	2.2991	1
ENSMUSG00000073399	Trim40	2669	0	0	0.0469773	0	2.29901	1
ENSMUSG00000088254	SCARNA14	134	0	0	0.0469773	0	2.29896	1
ENSMUSG00000086459	1700030C12Rik	1319	0	0	0.0469773	0	2.29896	1
ENSMUSG00000084782	Gm11213	479	0	0	0.0469773	0	2.29896	1
ENSMUSG00000083859	Gm12003	1104	0	0	0.0469773	0	2.29895	1
ENSMUSG00000082113	Gm13915	930	0	0	0.0469773	0	2.29895	1
ENSMUSG00000077170	SNORA43	131	0	0	0.0469773	0	2.29895	1
ENSMUSG00000058260	Serpina9	3669	0	0	0.0469773	0	2.29894	1
ENSMUSG00000034107	Ano7	3193	0	0	0.0469773	0	2.29894	1
ENSMUSG00000086815	3110082J24Rik	498	0	0	0.0469773	0	2.29859	1
ENSMUSG00000093042	Mir3109	87	0	0	0.0469773	0	2.29859	1
ENSMUSG00000048385	Scrt1	7172	0	0	0.0469773	0	2.29859	1
ENSMUSG00000085535	Gm16719	2882	0	0	0.0469773	0	2.29856	1
ENSMUSG00000059742	Kcnh7	15210	0	0	0.0469773	0	2.29856	1
ENSMUSG00000087304	Gm15415	1194	0	0	0.0469773	0	2.29851	1
ENSMUSG00000087399	Gm11899	743	0	0	0.0469773	0	2.29851	1
ENSMUSG00000087248	Gm16120	861	0	0	0.0469773	0	2.29851	1
ENSMUSG00000087300	Gm16725	1249	0	0	0.0469773	0	2.2985	1
ENSMUSG00000087016	Gm15979	588	0	0	0.0469773	0	2.2985	1
ENSMUSG00000087197	Gm13780	1185	0	0	0.0469773	0	2.2985	1
ENSMUSG00000087461	C230014O12Rik	3674	0	0	0.0469773	0	2.2985	1
ENSMUSG00000087192	4930412L05Rik	1606	0	0	0.0469773	0	2.29849	1
ENSMUSG00000087076	Gm13229	680	0	0	0.0469773	0	2.29849	1
ENSMUSG00000086745	2410057H14Rik	586	0	0	0.0469773	0	2.29849	1
ENSMUSG00000087033	Gm14155	585	0	0	0.0469773	0	2.29849	1
ENSMUSG00000086546	Gm13709	612	0	0	0.0469773	0	2.29849	1
ENSMUSG00000087863	7SK	326	0	0	0.0469773	0	2.29849	1
ENSMUSG00000086473	Gm16265	107	0	0	0.0469773	0	2.29849	1
ENSMUSG00000087148	1700030C14Rik	754	0	0	0.0469773	0	2.29849	1
ENSMUSG00000086337	Gm11535	776	0	0	0.0469773	0	2.29849	1
ENSMUSG00000086410	Gm16158	802	0	0	0.0469773	0	2.29848	1
ENSMUSG00000088843	U6atac	114	0	0	0.0469773	0	2.29848	1
ENSMUSG00000093064	AC124613.1	285	0	0	0.0469773	0	2.29848	1
ENSMUSG00000093069	AC123530.1	125	0	0	0.0469773	0	2.29848	1
ENSMUSG00000088623	U6atac	118	0	0	0.0469773	0	2.29848	1
ENSMUSG00000086174	Gm6425	789	0	0	0.0469773	0	2.29848	1
ENSMUSG00000089473	U8	131	0	0	0.0469773	0	2.29848	1
ENSMUSG00000093488	AC124379.1	70	0	0	0.0469773	0	2.29848	1
ENSMUSG00000089260	Mir1929	92	0	0	0.0469773	0	2.29848	1
ENSMUSG00000088869	snoU13	99	0	0	0.0469773	0	2.29848	1
ENSMUSG00000093152	AC073947.1	83	0	0	0.0469773	0	2.29848	1
ENSMUSG00000092597	Gm20486	417	0	0	0.0469773	0	2.29848	1
ENSMUSG00000093748	Gm19031	1364	0	0	0.0469773	0	2.29848	1
ENSMUSG00000089663	Gm15651	2505	0	0	0.0469773	0	2.29848	1
ENSMUSG00000086031	Gm12348	311	0	0	0.0469773	0	2.29848	1
ENSMUSG00000089106	U6	66	0	0	0.0469773	0	2.29848	1
ENSMUSG00000089014	SNORA36	117	0	0	0.0469773	0	2.29848	1
ENSMUSG00000093581	Gm18006	660	0	0	0.0469773	0	2.29847	1
ENSMUSG00000086078	Gm11657	335	0	0	0.0469773	0	2.29847	1
ENSMUSG00000092525	Gm20461	303	0	0	0.0469773	0	2.29847	1
ENSMUSG00000086053	Gm15178	470	0	0	0.0469773	0	2.29847	1
ENSMUSG00000084396	Gm14657	301	0	0	0.0469773	0	2.29847	1
ENSMUSG00000089640	Gm6397	1068	0	0	0.0469773	0	2.29847	1
ENSMUSG00000089673	Gm16546	354	0	0	0.0469773	0	2.29847	1
ENSMUSG00000085931	Gm12648	650	0	0	0.0469773	0	2.29847	1
ENSMUSG00000089631	Gm16326	413	0	0	0.0469773	0	2.29847	1
ENSMUSG00000092554	Gm18128	510	0	0	0.0469773	0	2.29847	1
ENSMUSG00000084780	Gm15350	615	0	0	0.0469773	0	2.29847	1
ENSMUSG00000085398	4931406G06Rik	1250	0	0	0.0469773	0	2.29847	1
ENSMUSG00000091626	Gm17462	1865	0	0	0.0469773	0	2.29847	1
ENSMUSG00000090413	Gm17583	66	0	0	0.0469773	0	2.29847	1
ENSMUSG00000092399	4930556N13Rik	1029	0	0	0.0469773	0	2.29846	1
ENSMUSG00000090074	Gm6921	434	0	0	0.0469773	0	2.29846	1
ENSMUSG00000091793	Rian	6489	0	0	0.0469773	0	2.29846	1
ENSMUSG00000084308	Gm14593	293	0	0	0.0469773	0	2.29846	1
ENSMUSG00000089768	Tmsb15b1	436	0	0	0.0469773	0	2.29846	1
ENSMUSG00000089972	Gm16318	631	0	0	0.0469773	0	2.29846	1
ENSMUSG00000090012	Gm16555	1197	0	0	0.0469773	0	2.29846	1
ENSMUSG00000084826	AI847159	1228	0	0	0.0469773	0	2.29846	1
ENSMUSG00000091476	Gm16432	1655	0	0	0.0469773	0	2.29846	1
ENSMUSG00000090402	Gm17400	850	0	0	0.0469773	0	2.29846	1
ENSMUSG00000084399	Gm15666	770	0	0	0.0469773	0	2.29846	1
ENSMUSG00000090410	Gm17582	341	0	0	0.0469773	0	2.29846	1
ENSMUSG00000085357	Gm13480	997	0	0	0.0469773	0	2.29846	1
ENSMUSG00000091223	Gm8775	512	0	0	0.0469773	0	2.29846	1
ENSMUSG00000084226	Gm13426	794	0	0	0.0469773	0	2.29846	1
ENSMUSG00000083436	Gm11471	197	0	0	0.0469773	0	2.29846	1
ENSMUSG00000085298	F730035M05Rik	1291	0	0	0.0469773	0	2.29846	1
ENSMUSG00000083404	Gm13019	274	0	0	0.0469773	0	2.29846	1
ENSMUSG00000083502	Gm14861	454	0	0	0.0469773	0	2.29846	1
ENSMUSG00000083771	Gm15988	366	0	0	0.0469773	0	2.29846	1
ENSMUSG00000082623	Gm15493	527	0	0	0.0469773	0	2.29846	1
ENSMUSG00000083430	Gm13006	213	0	0	0.0469773	0	2.29846	1
ENSMUSG00000083353	Gm12540	318	0	0	0.0469773	0	2.29845	1
ENSMUSG00000084137	Gm9085	1071	0	0	0.0469773	0	2.29845	1
ENSMUSG00000083644	Gm12787	394	0	0	0.0469773	0	2.29845	1
ENSMUSG00000085141	Gm13429	1402	0	0	0.0469773	0	2.29845	1
ENSMUSG00000082176	Gm13163	335	0	0	0.0469773	0	2.29845	1
ENSMUSG00000083721	Gm7700	969	0	0	0.0469773	0	2.29845	1
ENSMUSG00000082621	Rpl7a-ps13	562	0	0	0.0469773	0	2.29845	1
ENSMUSG00000083633	Gm13312	465	0	0	0.0469773	0	2.29845	1
ENSMUSG00000083009	Gm1335	384	0	0	0.0469773	0	2.29845	1
ENSMUSG00000083630	Gm15602	436	0	0	0.0469773	0	2.29845	1
ENSMUSG00000084893	Hba-ps4	444	0	0	0.0469773	0	2.29845	1
ENSMUSG00000082516	Gm13342	206	0	0	0.0469773	0	2.29845	1
ENSMUSG00000084144	Gm12516	384	0	0	0.0469773	0	2.29845	1
ENSMUSG00000082429	Gm13171	390	0	0	0.0469773	0	2.29845	1
ENSMUSG00000083596	Rpl21-ps15	1022	0	0	0.0469773	0	2.29845	1
ENSMUSG00000082840	Gm16421	1556	0	0	0.0469773	0	2.29845	1
ENSMUSG00000082369	Gm14208	677	0	0	0.0469773	0	2.29845	1
ENSMUSG00000085089	A430092G05Rik	1758	0	0	0.0469773	0	2.29845	1
ENSMUSG00000082478	Gm11619	236	0	0	0.0469773	0	2.29845	1
ENSMUSG00000082851	Gm11931	446	0	0	0.0469773	0	2.29845	1
ENSMUSG00000082169	Gm12369	941	0	0	0.0469773	0	2.29845	1
ENSMUSG00000083329	Gm14220	448	0	0	0.0469773	0	2.29845	1
ENSMUSG00000082716	Rpl31-ps5	374	0	0	0.0469773	0	2.29845	1
ENSMUSG00000082529	Gm11199	506	0	0	0.0469773	0	2.29845	1
ENSMUSG00000082468	Gm12980	335	0	0	0.0469773	0	2.29845	1
ENSMUSG00000082757	Gm6923	405	0	0	0.0469773	0	2.29845	1
ENSMUSG00000083127	Gm15189	1964	0	0	0.0469773	0	2.29845	1
ENSMUSG00000083224	Gm11255	1179	0	0	0.0469773	0	2.29845	1
ENSMUSG00000082255	Gm11822	414	0	0	0.0469773	0	2.29845	1
ENSMUSG00000083008	Gm12053	250	0	0	0.0469773	0	2.29845	1
ENSMUSG00000082331	Gm14063	308	0	0	0.0469773	0	2.29845	1
ENSMUSG00000082155	Gm7164	449	0	0	0.0469773	0	2.29845	1
ENSMUSG00000083229	Gm11862	658	0	0	0.0469773	0	2.29844	1
ENSMUSG00000082126	Gm14975	663	0	0	0.0469773	0	2.29844	1
ENSMUSG00000081990	Gm13319	306	0	0	0.0469773	0	2.29844	1
ENSMUSG00000081811	Gm12713	762	0	0	0.0469773	0	2.29844	1
ENSMUSG00000081749	Gm12241	1330	0	0	0.0469773	0	2.29844	1
ENSMUSG00000083030	Gm14561	795	0	0	0.0469773	0	2.29844	1
ENSMUSG00000081701	Gm13890	389	0	0	0.0469773	0	2.29844	1
ENSMUSG00000081847	Gm12142	483	0	0	0.0469773	0	2.29844	1
ENSMUSG00000034792	Gna15	2920	0	0	0.0469773	0	2.29844	1
ENSMUSG00000081647	Gm13022	284	0	0	0.0469773	0	2.29843	1
ENSMUSG00000081407	Gm14568	293	0	0	0.0469773	0	2.29843	1
ENSMUSG00000081529	Gm14884	195	0	0	0.0469773	0	2.29843	1
ENSMUSG00000081515	Gm12311	373	0	0	0.0469773	0	2.29842	1
ENSMUSG00000081259	Gm6893	518	0	0	0.0469773	0	2.29842	1
ENSMUSG00000080872	Gm11506	469	0	0	0.0469773	0	2.29842	1
ENSMUSG00000081236	Gm13574	393	0	0	0.0469773	0	2.29842	1
ENSMUSG00000080810	Gm11737	467	0	0	0.0469773	0	2.29842	1
ENSMUSG00000080923	Gm5400	942	0	0	0.0469773	0	2.29842	1
ENSMUSG00000080755	Gm15062	366	0	0	0.0469773	0	2.29841	1
ENSMUSG00000079359	Gm9006	840	0	0	0.0469773	0	2.29841	1
ENSMUSG00000073854	AI427809	654	0	0	0.0469773	0	2.29841	1
ENSMUSG00000075837	U4	140	0	0	0.0469773	0	2.2984	1
ENSMUSG00000074345	Tnfaip8l3	2223	0	0	0.0469773	0	2.2984	1
ENSMUSG00000074497	A430078G23Rik	3294	0	0	0.0469773	0	2.2984	1
ENSMUSG00000077846	AC131591.1	93	0	0	0.0469773	0	2.2984	1
ENSMUSG00000080694	Gm11621	588	0	0	0.0469773	0	2.2984	1
ENSMUSG00000077448	SNORA17	133	0	0	0.0469773	0	2.2984	1
ENSMUSG00000075534	Gm13262	2020	0	0	0.0469773	0	2.2984	1
ENSMUSG00000078062	AC167132.1	86	0	0	0.0469773	0	2.2984	1
ENSMUSG00000080069	Gm41	1022	0	0	0.0469773	0	2.2984	1
ENSMUSG00000076039	AC115005.1	107	0	0	0.0469773	0	2.2984	1
ENSMUSG00000073807	Gm10581	229	0	0	0.0469773	0	2.2984	1
ENSMUSG00000080750	Gm15553	429	0	0	0.0469773	0	2.2984	1
ENSMUSG00000075864	U6	106	0	0	0.0469773	0	2.2984	1
ENSMUSG00000080335	SNORD93	70	0	0	0.0469773	0	2.2984	1
ENSMUSG00000077424	SNORA17	130	0	0	0.0469773	0	2.2984	1
ENSMUSG00000077964	AC122270.1	100	0	0	0.0469773	0	2.2984	1
ENSMUSG00000029286	Enam	5473	0	0	0.0469773	0	2.2984	1
ENSMUSG00000073804	Nps	857	0	0	0.0469773	0	2.2984	1
ENSMUSG00000077686	SNORA17	131	0	0	0.0469773	0	2.2984	1
ENSMUSG00000030092	Cntn6	4367	0	0	0.0469773	0	2.29839	1
ENSMUSG00000019933	2310015B20Rik	422	0	0	0.0469773	0	2.29839	1
ENSMUSG00000029086	Prom1	4677	0	0	0.0469773	0	2.29839	1
ENSMUSG00000073779	B230314M03Rik	2989	0	0	0.0469773	0	2.29839	1
ENSMUSG00000065590	Mir212	90	0	0	0.0469773	0	2.29839	1
ENSMUSG00000068327	Tlx2	2236	0	0	0.0469773	0	2.29839	1
ENSMUSG00000028185	Dnase2b	2573	0	0	0.0469773	0	2.29839	1
ENSMUSG00000021335	Slc17a1	2358	0	0	0.0469773	0	2.29839	1
ENSMUSG00000066361	Serpina3c	2208	0	0	0.0469773	0	2.29839	1
ENSMUSG00000030433	Sbk2	1135	0	0	0.0469773	0	2.29839	1
ENSMUSG00000071273	Gm5145	836	0	0	0.0469773	0	2.29839	1
ENSMUSG00000015843	Rxrg	2583	0	0	0.0469773	0	2.29839	1
ENSMUSG00000025776	Crispld1	4575	0	0	0.0469773	0	2.29839	1
ENSMUSG00000077633	U6	106	0	0	0.0469773	0	2.29839	1
ENSMUSG00000030909	Anks4b	2028	0	0	0.0469773	0	2.29839	1
ENSMUSG00000024774	Ankrd22	2572	0	0	0.0469773	0	2.29839	1
ENSMUSG00000071586	Gm10337	164	0	0	0.0469773	0	2.29839	1
ENSMUSG00000077660	SNORA17	130	0	0	0.0469773	0	2.29839	1
ENSMUSG00000025597	Klhl4	3898	0	0	0.0469773	0	2.29839	1
ENSMUSG00000030724	Cd19	2695	0	0	0.0469773	0	2.29839	1
ENSMUSG00000071295	Gm10323	808	0	0	0.0469773	0	2.29839	1
ENSMUSG00000030492	Slc7a9	2551	0	0	0.0469773	0	2.29839	1
ENSMUSG00000066319	Rtp3	2450	0	0	0.0469773	0	2.29839	1
ENSMUSG00000027867	Spag17	8598	0	0	0.0469773	0	2.29839	1
ENSMUSG00000073729	Gm6420	419	0	0	0.0469773	0	2.29839	1
ENSMUSG00000024233	Lyzl1	926	0	0	0.0469773	0	2.29839	1
ENSMUSG00000065722	U6	106	0	0	0.0469773	0	2.29839	1
ENSMUSG00000065513	Mir26a-1	89	0	0	0.0469773	0	2.29839	1
ENSMUSG00000069733	Ube2u	1896	0	0	0.0469773	0	2.29839	1
ENSMUSG00000020830	Vmo1	669	0	0	0.0469773	0	2.29839	1
ENSMUSG00000065553	Mir103-1	85	0	0	0.0469773	0	2.29839	1
ENSMUSG00000023192	Grm2	3314	0	0	0.0469773	0	2.29839	1
ENSMUSG00000020429	Igfbp1	1521	0	0	0.0469773	0	2.29839	1
ENSMUSG00000031250	Tnmd	1346	0	0	0.0469773	0	2.29839	1
ENSMUSG00000025479	Cyp2e1	2000	0	0	0.0469773	0	2.29838	1
ENSMUSG00000024440	Pcdh12	5368	0	0	0.0469773	0	2.29838	1
ENSMUSG00000026645	Olah	2093	0	0	0.0469773	0	2.29838	1
ENSMUSG00000065382	U6	104	0	0	0.0469773	0	2.29838	1
ENSMUSG00000022809	Nr1i2	2544	0	0	0.0469773	0	2.29838	1
ENSMUSG00000015365	Mov10l1	4223	0	0	0.0469773	0	2.29838	1
ENSMUSG00000022686	B3gnt5	5433	0	0	0.0469773	0	2.29838	1
ENSMUSG00000026986	Hnmt	2775	0	0	0.0469773	0	2.29838	1
ENSMUSG00000022225	Cma1	1069	0	0	0.0469773	0	2.29838	1
ENSMUSG00000031757	Mt4	388	0	0	0.0469773	0	2.29838	1
ENSMUSG00000022155	Heatr7b2	5190	0	0	0.0469773	0	2.29838	1
ENSMUSG00000064958	U6	106	0	0	0.0469773	0	2.29838	1
ENSMUSG00000010136	1700027A23Rik	1079	0	0	0.0469773	0	2.29838	1
ENSMUSG00000031842	Pde4c	4454	0	0	0.0469773	0	2.29838	1
ENSMUSG00000064747	U6	106	0	0	0.0469773	0	2.29837	1
ENSMUSG00000040583	Cyp2b13	1867	0	0	0.0469773	0	2.29837	1
ENSMUSG00000006143	2310043J07Rik	1288	0	0	0.0469773	0	2.29837	1
ENSMUSG00000033308	Dpyd	8212	0	0	0.0469773	0	2.29837	1
ENSMUSG00000063001	Gm15450	842	0	0	0.0469773	0	2.29837	1
ENSMUSG00000049685	Cyp2g1	1844	0	0	0.0469773	0	2.29837	1
ENSMUSG00000035560	Wdr20b	2226	0	0	0.0469773	0	2.29837	1
ENSMUSG00000043857	Mgat5b	4584	0	0	0.0469773	0	2.29837	1
ENSMUSG00000045509	Gpr150	2129	0	0	0.0469773	0	2.29837	1
ENSMUSG00000064201	Krt2	3138	0	0	0.0469773	0	2.29837	1
ENSMUSG00000005364	Il5ra	3774	0	0	0.0469773	0	2.29837	1
ENSMUSG00000042845	Wfdc12	772	0	0	0.0469773	0	2.29837	1
ENSMUSG00000048996	Olfr1366	2159	0	0	0.0469773	0	2.29837	1
ENSMUSG00000061619	Vma21-ps	475	0	0	0.0469773	0	2.29837	1
ENSMUSG00000053367	Gm6792	1097	0	0	0.0469773	0	2.29837	1
ENSMUSG00000054966	Ifltd1	7730	0	0	0.0469773	0	2.29837	1
ENSMUSG00000033488	BC026585	1608	0	0	0.0469773	0	2.29837	1
ENSMUSG00000039146	H28	483	0	0	0.0469773	0	2.29837	1
ENSMUSG00000048962	Rassf10	1237	0	0	0.0469773	0	2.29837	1
ENSMUSG00000062609	Kcnj15	6180	0	0	0.0469773	0	2.29837	1
ENSMUSG00000005373	Mlxipl	4673	0	0	0.0469773	0	2.29837	1
ENSMUSG00000052496	Pkdrej	7057	0	0	0.0469773	0	2.29836	1
ENSMUSG00000003206	Ebi3	1165	0	0	0.0469773	0	2.29836	1
ENSMUSG00000034768	Asb16	2838	0	0	0.0469773	0	2.29836	1
ENSMUSG00000056370	Sftpb	1120	0	0	0.0469773	0	2.29836	1
ENSMUSG00000041460	Cacna2d4	6039	0	0	0.0469773	0	2.29836	1
ENSMUSG00000046323	Dppa3	887	0	0	0.0469773	0	2.29836	1
ENSMUSG00000041014	Nrg3	8915	0	0	0.0469773	0	2.29836	1
ENSMUSG00000059639	Clec4a4	770	0	0	0.0469773	0	2.29836	1
ENSMUSG00000054892	Txk	3068	0	0	0.0469773	0	2.29836	1
ENSMUSG00000000359	Rem1	2112	0	0	0.0469773	0	2.29836	1
ENSMUSG00000054196	Cthrc1	1678	0	0	0.0469773	0	2.29836	1
ENSMUSG00000038704	Aspdh	1182	0	0	0.0469773	0	2.29836	1
ENSMUSG00000035896	Rnase1	968	0	0	0.0469773	0	2.29836	1
ENSMUSG00000047819	Tigd4	3458	0	0	0.0469773	0	2.29836	1
ENSMUSG00000052295	8030423F21Rik	2847	0	0	0.0469773	0	2.29836	1
ENSMUSG00000034115	Scn11a	5810	0	0	0.0469773	0	2.29836	1
ENSMUSG00000057446	Cts8	2485	0	0	0.0469773	0	2.29836	1
ENSMUSG00000036634	Mag	2414	0	0	0.0469773	0	2.29836	1
ENSMUSG00000036905	C1qb	1085	0	0	0.0469773	0	2.29836	1
ENSMUSG00000058952	Cfi	2061	0	0	0.0469773	0	2.29836	1
ENSMUSG00000056487	Mettl7a2	2309	0	0	0.0469773	0	2.29836	1
ENSMUSG00000054667	Irs4	6292	0	0	0.0469773	0	2.29836	1
ENSMUSG00000036834	Plch1	11611	0	0	0.0469773	0	2.29836	1
ENSMUSG00000051031	Gm9726	680	0	0	0.0469773	0	2.29836	1
ENSMUSG00000058921	Slc10a5	3922	0	0	0.0469773	0	2.29835	1
ENSMUSG00000054272	Zscan4c	2403	0	0	0.0469773	0	2.29835	1
ENSMUSG00000050050	Ccdc158	6408	0	0	0.0469773	0	2.29835	1
ENSMUSG00000050919	Zfp366	59456	0	0	0.0469773	0	2.29835	1
ENSMUSG00000050844	1700020N01Rik	446	0	0	0.0469773	0	2.29834	1
ENSMUSG00000027744	Stoml3	2069	0	0	0.0469773	0	2.29825	1
ENSMUSG00000044701	Il27	1016	0	0	0.0469773	0	2.29815	1
ENSMUSG00000087353	Gm13727	422	0	0	0.0469773	0	2.29807	1
ENSMUSG00000040570	Rundc3b	4135	0.0495909	0	0	0.294888	2.27965	0.671552
ENSMUSG00000086047	9530046B11Rik	1154	0	0.0499242	0.0469773	0.24574	2.27948	0.684957
ENSMUSG00000092344	Hspe1-ps3	276	0	0.0499242	0.0469773	0.24574	2.27923	0.679185
ENSMUSG00000090630	Gm17403	3268	0	0.0499242	0	0.294888	2.27914	0.667726
ENSMUSG00000021211	Akr1c12	1256	0.0495909	0	0.0469773	0.24574	2.27893	0.671599
ENSMUSG00000083122	Gm15578	474	0.0495909	0	0.0939546	0.196592	2.27806	0.668945
ENSMUSG00000048065	Cyb5r2	2727	0	0.0499242	0.0939546	0.196592	2.27798	0.669312
ENSMUSG00000063162	Gm16416	482	0	0.0499242	0.0939546	0.196592	2.27797	0.669049
ENSMUSG00000093314	Mir5136	75	0	0.0499242	0.0939546	0.196592	2.27787	0.667402
ENSMUSG00000077637	SNORD91	90	0	0.0499242	0.0939546	0.196592	2.27782	0.666967
ENSMUSG00000037944	Ccr7	1975	0.0495909	0	0.140932	0.147444	2.27741	0.669997
ENSMUSG00000074408	Gm10687	1649	0.0495909	0	0.140932	0.147444	2.27739	0.667432
ENSMUSG00000067344	Rps25-ps1	816	0.0495909	0	0.140932	0.147444	2.27738	0.666959
ENSMUSG00000074682	Zcchc3	3088	0.0495909	0	0.140932	0.147444	2.27737	0.666596
ENSMUSG00000022382	Wnt7b	4407	0.0495909	0	0.140932	0.147444	2.27737	0.665741
ENSMUSG00000031355	Arhgap6	9898	0	0.0499242	0.140932	0.147444	2.2773	0.66554
ENSMUSG00000068011	2510049J12Rik	2985	0	0.0499242	0.140932	0.147444	2.2773	0.666083
ENSMUSG00000090120	A730090N16Rik	623	0	0.0499242	0.140932	0.147444	2.2773	0.666934
ENSMUSG00000052481	1700036A12Rik	1823	0	0.0499242	0.140932	0.147444	2.2773	0.667402
ENSMUSG00000084592	Mir1898	82	0	0.0499242	0.140932	0.147444	2.2773	0.668019
ENSMUSG00000091753	Gm17432	1722	0	0.0499242	0.140932	0.147444	2.2773	0.668311
ENSMUSG00000063757	4632433K11Rik	1128	0.0495909	0	0.187909	0.0982959	2.27685	0.667277
ENSMUSG00000093124	AC114917.1	85	0	0.0499242	0.187909	0.0982959	2.27672	0.667402
ENSMUSG00000016346	Kcnq2	14716	0.0495909	0	0.187909	0.0982959	2.27665	0.67165
ENSMUSG00000046854	Pip5kl1	2482	0	0.0499242	0.187909	0.0982959	2.27661	0.669321
ENSMUSG00000027233	Patl2	2416	0.0495909	0	0.187909	0.0982959	2.27657	0.675018
ENSMUSG00000053337	Gm9903	1745	0	0.0499242	0.187909	0.0982959	2.27653	0.671599
ENSMUSG00000083539	Gm12466	619	0	0.0499242	0.187909	0.0982959	2.27644	0.674507
ENSMUSG00000078451	Ppil6	1203	0.0991818	0	0.140932	0.393184	2.27613	0.207527
ENSMUSG00000074361	Gpr77	3558	0.0495909	0	0.234886	0.049148	2.27588	0.67165
ENSMUSG00000073680	Tmem88b	3469	0.0991818	0	0.187909	0.344036	2.27576	0.21295
ENSMUSG00000086476	9530059O14Rik	6795	0	0.0499242	0.234886	0.049148	2.27473	0.692864
ENSMUSG00000052852	Reep1	3917	0.0991818	0.0998484	0.328841	0.688071	2.27462	0.021264
ENSMUSG00000085569	Gm12602	1113	0	0.0998484	0.281864	0.24574	2.27438	0.201079
ENSMUSG00000026805	Barhl1	6138	0	0.0499242	0.281864	0	2.27233	0.712084
ENSMUSG00000043870	Gm5809	824	0	0.0499242	0.281864	0	2.26857	0.779302
ENSMUSG00000085337	Gm15964	2743	0.198364	0	0.422796	0.540627	2.20414	0.0312196
ENSMUSG00000032725	Folr2	1052	0.148773	0.0499242	0.563727	0.393184	2.2028	0.03097
ENSMUSG00000063234	Gpr84	1548	0.0495909	0.149773	0.657682	0.294888	2.20153	0.0329441
ENSMUSG00000024842	Cabp4	1425	0.0495909	0.0998484	0.234886	0.49148	2.183	0.0931346
ENSMUSG00000049507	4930429B21Rik	1661	0.0495909	0.0998484	0.234886	0.49148	2.18299	0.092913
ENSMUSG00000046805	Mpeg1	4333	0.0991818	0.0499242	0.281864	0.442332	2.18261	0.0921544
ENSMUSG00000074647	Fam83c	3968	0.0991818	0.0499242	0.51675	0.196592	2.18048	0.094827
ENSMUSG00000044424	Gm9493	578	0.148773	0	0.51675	0.196592	2.17976	0.10713
ENSMUSG00000034117	Gpr44	2641	0.0991818	0.0499242	0.51675	0.196592	2.17966	0.10688
ENSMUSG00000072387	Gm10356	1259	0.0495909	0.0499242	0.140932	0.344036	2.14142	0.299586
ENSMUSG00000073778	Gm10574	1051	0	0.0998484	0.187909	0.294888	2.14088	0.301918
ENSMUSG00000080902	Gm11226	737	0.0991818	0	0.234886	0.24574	2.14049	0.300509
ENSMUSG00000069588	Gm11733	2308	0.0991818	0	0.234886	0.24574	2.14049	0.300257
ENSMUSG00000040434	Gyltl1b	5280	0	0.0998484	0.375818	0.0982959	2.13867	0.301697
ENSMUSG00000089736	Gm14378	1864	0.198364	0	0.375818	0.540627	2.1311	0.0421587
ENSMUSG00000013989	D430018E03Rik	3830	0.0991818	0.0998484	0.469773	0.442332	2.1303	0.0459742
ENSMUSG00000074657	Kif5a	6690	0.0495909	0.149773	0.469773	0.442332	2.13027	0.0426868
ENSMUSG00000040003	Magi2	7723	0.644682	0.748863	3.19446	2.85058	2.1089	2.9422e-10
ENSMUSG00000025380	Fscn2	2106	0.198364	0.0499242	0.610705	0.49148	2.09723	0.0210391
ENSMUSG00000084792	1700056N10Rik	1041	0.0495909	0.199697	0.704659	0.393184	2.09605	0.0226153
ENSMUSG00000031255	Sytl4	5107	0.347136	0.399394	1.59723	1.62188	2.09056	1.69023e-05
ENSMUSG00000089726	Mir17hg	1008	0.843045	0.94856	3.5233	4.12843	2.08572	7.1848e-12
ENSMUSG00000032015	Pou2f3	5132	0.0991818	0.0499242	0.328841	0.344036	2.08423	0.136496
ENSMUSG00000074635	3110070M22Rik	1122	0.0495909	0.0998484	0.328841	0.344036	2.08416	0.136418
ENSMUSG00000091683	Gm17357	2524	0.148773	0.149773	0.610705	0.688071	2.07536	0.0158296
ENSMUSG00000085602	1500002F19Rik	1064	0.198364	0.149773	0.751636	0.737219	2.05814	0.00541971
ENSMUSG00000082684	Gm12774	415	0	0.0499242	0	0.24574	2.04034	1
ENSMUSG00000030518	Fam189a1	8586	0.0495909	0	0	0.24574	2.03501	1
ENSMUSG00000083618	Gm11771	724	0.0495909	0	0.0469773	0.196592	2.02881	1
ENSMUSG00000055748	Gsdmc4	1977	0	0.0499242	0.0469773	0.196592	2.0281	1
ENSMUSG00000015224	Cyp2j9	3625	0	0.0499242	0.0469773	0.196592	2.02745	0.987097
ENSMUSG00000047733	BC048609	542	0	0.0499242	0.0469773	0.196592	2.02744	0.986794
ENSMUSG00000064696	SNORD20	79	0.0495909	0	0.0469773	0.196592	2.02691	0.976574
ENSMUSG00000036492	Rnf39	2186	0	0.0499242	0.0469773	0.196592	2.02687	0.977128
ENSMUSG00000025317	Car5a	1331	0.0495909	0	0.0469773	0.196592	2.02685	0.976574
ENSMUSG00000042385	Gzmk	1779	0.0495909	0	0.0939546	0.147444	2.02652	0.983013
ENSMUSG00000030219	Erp27	2974	0.0495909	0	0.0939546	0.147444	2.02637	0.97753
ENSMUSG00000033688	1300017J02Rik	4349	0.0495909	0	0.0939546	0.147444	2.02633	0.976574
ENSMUSG00000061311	Rag1	6606	0	0.0499242	0.0939546	0.147444	2.02629	0.978183
ENSMUSG00000058661	Gm7452	3767	0	0.0499242	0.0939546	0.147444	2.02629	0.977985
ENSMUSG00000091875	Mir155	1259	0.0495909	0	0.140932	0.0982959	2.02579	0.975166
ENSMUSG00000055027	Smyd1	6479	0.0495909	0	0.140932	0.0982959	2.02579	0.975166
ENSMUSG00000090517	6330403N20Rik	1187	0.0495909	0	0.140932	0.0982959	2.02577	0.976439
ENSMUSG00000086274	Gm16677	2171	0.0495909	0	0.140932	0.0982959	2.02574	0.976574
ENSMUSG00000085266	9330111N05Rik	5464	0.0495909	0	0.140932	0.0982959	2.02574	0.976574
ENSMUSG00000085811	Gm11669	4811	0.0495909	0	0.140932	0.0982959	2.02571	0.977584
ENSMUSG00000087697	Gm2093	3523	0.0495909	0	0.140932	0.0982959	2.0257	0.978028
ENSMUSG00000025551	Fgf14	6367	0.0495909	0	0.140932	0.0982959	2.02564	0.982711
ENSMUSG00000081459	Gm12952	389	0.0495909	0	0.140932	0.0982959	2.02564	0.982984
ENSMUSG00000055978	Fut2	2949	0.0495909	0	0.140932	0.0982959	2.02562	0.984076
ENSMUSG00000021278	Amn	1673	0	0.0499242	0.140932	0.0982959	2.02562	0.97753
ENSMUSG00000022286	Grhl2	5635	0.0495909	0	0.140932	0.0982959	2.02561	0.985608
ENSMUSG00000062073	Gm10109	798	0	0.0499242	0.140932	0.0982959	2.02559	0.978183
ENSMUSG00000020437	Myo1g	5831	0.0495909	0	0.140932	0.0982959	2.02553	0.993923
ENSMUSG00000084140	Gm14000	232	0	0.0499242	0.140932	0.0982959	2.02547	0.984752
ENSMUSG00000083796	Gm13369	1570	0	0.0499242	0.187909	0.049148	2.0251	0.976574
ENSMUSG00000044814	Olfr543	1129	0	0.0499242	0.187909	0.049148	2.02506	0.976574
ENSMUSG00000083220	Gm12919	1593	0	0.0499242	0.187909	0.049148	2.02494	0.977735
ENSMUSG00000084345	Rpl17-ps4	1161	0.0495909	0	0.187909	0.049148	2.02486	0.981096
ENSMUSG00000085799	Gm6963	378	0	0.0499242	0.187909	0.049148	2.02446	0.986282
ENSMUSG00000086416	Gm14002	2836	0.0495909	0	0.234886	0	2.02445	0.977493
ENSMUSG00000082128	Gm11824	845	0.0495909	0	0.187909	0.049148	2.02429	0.996337
ENSMUSG00000088712	SCARNA23	128	0	0.0499242	0.187909	0.049148	2.02379	1
ENSMUSG00000080342	AC132367.1	93	0	0.0499242	0.234886	0	2.01706	1
ENSMUSG00000089807	Gm16298	419	0.0495909	0	0.234886	0	2.01372	1
ENSMUSG00000093459	5730480H06Rik	1731	0.297545	0.399394	1.69118	1.1304	2.00391	7.64425e-05
ENSMUSG00000085689	Gm16838	813	0.0495909	0.0499242	0.0469773	0.393184	1.9965	0.472947
ENSMUSG00000078444	Gm10941	706	0.0495909	0.0499242	0.0939546	0.344036	1.99451	0.451599
ENSMUSG00000064767	Snord35b	86	0.0991818	0	0.140932	0.294888	1.99326	0.435001
ENSMUSG00000048794	Ccdc37	3752	0.0495909	0.0499242	0.140932	0.294888	1.9932	0.435635
ENSMUSG00000002057	Foxn1	3205	0	0.0998484	0.140932	0.294888	1.993	0.431662
ENSMUSG00000052387	Trpm3	8200	0.0495909	0.0499242	0.187909	0.24574	1.99264	0.435527
ENSMUSG00000018620	Mmp20	3266	0	0.0998484	0.187909	0.24574	1.99253	0.432912
ENSMUSG00000082028	Gm1826	1161	0	0.0998484	0.234886	0.196592	1.99201	0.435635
ENSMUSG00000034881	Tbxa2r	1760	0	0.0998484	0.234886	0.196592	1.992	0.435771
ENSMUSG00000028354	Fmn2	8157	0	0.0998484	0.234886	0.196592	1.99198	0.437772
ENSMUSG00000064115	Cadm2	11263	0.0495909	0.0499242	0.281864	0.147444	1.99133	0.443741
ENSMUSG00000026938	Fcna	1798	0.0495909	0.0499242	0.328841	0.0982959	1.99017	0.455065
ENSMUSG00000024254	Abcg8	3492	0.743863	0.399394	1.87909	2.70314	1.98658	1.40799e-06
ENSMUSG00000085207	Gm11767	490	0	0.149773	0.328841	0.294888	1.97892	0.200713
ENSMUSG00000074890	Lcmt2	3379	0	0.149773	0.469773	0.147444	1.97745	0.202087
ENSMUSG00000024905	Mtl5	4349	0.0495909	0.149773	0.281864	0.540627	1.97333	0.09481
ENSMUSG00000048916	Gm5540	1847	0.148773	0.0499242	0.328841	0.49148	1.97308	0.0960839
ENSMUSG00000086878	Miat	8753	0.0991818	0.0998484	0.469773	0.344036	1.97169	0.0922015
ENSMUSG00000043398	Gpr135	1373	0.0991818	0.149773	0.51675	0.49148	1.96772	0.0443359
ENSMUSG00000091844	Gm8251	5984	0.0495909	0.199697	0.51675	0.49148	1.96756	0.0518118
ENSMUSG00000028133	Rwdd3	5583	0.148773	0.199697	0.751636	0.638923	1.96232	0.0103088
ENSMUSG00000079465	Col4a3	10370	0.148773	0.299545	0.892568	0.884663	1.95974	0.00359182
ENSMUSG00000070997	1700055D18Rik	1569	0.198364	0.249621	0.986523	0.786367	1.95923	0.00325136
ENSMUSG00000074782	4833422C13Rik	5911	0.247954	0.349469	1.26839	1.08125	1.95666	0.000440649
ENSMUSG00000065226	SNORA8	136	0.5455	0.149773	1.40932	1.32699	1.95616	0.000705294
ENSMUSG00000032261	Sh3bgrl2	6383	1.68609	1.29803	5.12052	6.48753	1.9533	7.8326e-13
ENSMUSG00000055271	9330161L09Rik	998	0.347136	0.449318	1.4563	1.62188	1.93341	4.31339e-05
ENSMUSG00000063488	Zfp167	2223	0.0991818	0.299545	0.51675	1.03211	1.91897	0.00787069
ENSMUSG00000027827	Kcnab1	8098	0.0991818	0.199697	0.610705	0.540627	1.90629	0.0302455
ENSMUSG00000085040	A230028O05Rik	2790	0.198364	0.0998484	0.845591	0.294888	1.9036	0.0367815
ENSMUSG00000043487	Acot6	3385	0.495909	0.249621	1.12745	1.67103	1.88504	0.00019848
ENSMUSG00000047250	Ptgs1	3886	0.644682	0.349469	1.55025	2.16251	1.88359	3.60327e-05
ENSMUSG00000091994	E130317F20Rik	3263	1.14059	1.24811	4.83866	3.93184	1.87321	1.94868e-11
ENSMUSG00000031389	Arhgap4	8213	0.198364	0.199697	0.563727	0.933811	1.87305	0.010775
ENSMUSG00000054206	Gzmm	1466	0.198364	0.199697	0.657682	0.835515	1.8722	0.0095481
ENSMUSG00000032593	Amigo3	2542	1.78527	1.74735	5.96611	6.97901	1.86888	4.0373e-13
ENSMUSG00000091213	Gm17253	64	0	0.149773	0.140932	0.442332	1.86759	0.290762
ENSMUSG00000079550	Mpp4	3062	0.148773	0	0.187909	0.393184	1.86708	0.284305
ENSMUSG00000077426	SNORA66	131	0.0991818	0.0499242	0.234886	0.344036	1.86661	0.287352
ENSMUSG00000020461	1700034F02Rik	2205	0.0495909	0.0998484	0.281864	0.294888	1.86605	0.293579
ENSMUSG00000065475	Mir27b	96	0.0495909	0.0998484	0.281864	0.294888	1.86604	0.282454
ENSMUSG00000053574	4930563E22Rik	4737	0.0495909	0.0998484	0.328841	0.24574	1.86566	0.280338
ENSMUSG00000092730	Snora24	129	0.0991818	0.0499242	0.328841	0.24574	1.86563	0.28798
ENSMUSG00000022840	Adcy5	5620	0.0495909	0.0998484	0.328841	0.24574	1.86555	0.288133
ENSMUSG00000085376	Gm14508	899	0.0991818	0.0499242	0.375818	0.196592	1.8651	0.288735
ENSMUSG00000091946	Gm17518	1344	0.247954	0.0998484	0.751636	0.540627	1.85953	0.0275366
ENSMUSG00000069475	Gm6020	65	0.396727	0.149773	1.0335	0.982959	1.85899	0.00326569
ENSMUSG00000049409	Prokr1	4052	0.942227	0.748863	2.81864	3.34206	1.85533	1.90503e-08
ENSMUSG00000064797	snoZ40	73	0.148773	0.349469	0.798614	1.03211	1.85045	0.00429812
ENSMUSG00000045294	Insig1	2642	118.621	118.67	417.017	430.978	1.83733	1.11768e-50
ENSMUSG00000030935	Acsm3	4976	0.0495909	0.0499242	0.0469773	0.344036	1.82927	0.626164
ENSMUSG00000051599	Pcdhb2	2773	0.0991818	0	0.140932	0.24574	1.82794	0.617842
ENSMUSG00000069814	E130309D14Rik	1380	0.0991818	0	0.140932	0.24574	1.82792	0.617395
ENSMUSG00000032649	Glt25d2	4231	0.0991818	0	0.187909	0.196592	1.82744	0.615616
ENSMUSG00000073158	9030624G23Rik	464	0.0495909	0.0499242	0.187909	0.196592	1.82738	0.619826
ENSMUSG00000025201	Gm13540	869	0.0495909	0.0499242	0.187909	0.196592	1.82738	0.617554
ENSMUSG00000081631	Gm12005	378	0.0495909	0.0499242	0.187909	0.196592	1.82738	0.617254
ENSMUSG00000023935	Spats1	1369	0.0495909	0.0499242	0.187909	0.196592	1.82738	0.615918
ENSMUSG00000065434	Mir7-1	107	0.0495909	0.0499242	0.234886	0.147444	1.82694	0.615616
ENSMUSG00000086983	Gm16972	588	0.0495909	0.0499242	0.234886	0.147444	1.82687	0.620204
ENSMUSG00000090447	Gm17652	2359	0.0495909	0.0499242	0.234886	0.147444	1.82686	0.620243
ENSMUSG00000037736	Limch1	5019	0	0.0998484	0.234886	0.147444	1.82672	0.623096
ENSMUSG00000029330	Cds1	3926	0.0495909	0.0499242	0.281864	0.0982959	1.8257	0.640246
ENSMUSG00000074807	Gm10762	1132	0.644682	1.09833	3.1005	3.09632	1.8238	3.29986e-08
ENSMUSG00000093553	RP24-201C14.6	2830	0.198364	0.449318	1.08048	1.2287	1.81502	0.00566516
ENSMUSG00000058258	Idi1	2797	3.02504	3.14522	11.2276	10.3211	1.80274	1.62837e-19
ENSMUSG00000060487	Samd5	2493	0.148773	0.0499242	0.187909	0.540627	1.79875	0.248202
ENSMUSG00000043719	Col6a6	7444	0.0991818	0.0998484	0.234886	0.49148	1.79609	0.202453
ENSMUSG00000030041	D6Mm5e	2076	0.396727	0.399394	1.6442	1.1304	1.78986	0.000474547
ENSMUSG00000085175	Gm11423	987	0.198364	0.349469	1.0335	0.884663	1.7885	0.00487487
ENSMUSG00000050106	Tmc8	3038	0.247954	0.0499242	0.281864	0.786367	1.78469	0.0614215
ENSMUSG00000028655	Mfsd2a	2235	0.198364	0.0998484	0.798614	0.24574	1.77713	0.102902
ENSMUSG00000070729	Gm12966	809	0.198364	0.299545	0.892568	0.835515	1.77222	0.0086937
ENSMUSG00000026940	4921530D09Rik	2904	0.297545	0.299545	1.0335	1.03211	1.76986	0.0030541
ENSMUSG00000004668	Abca13	19682	0.347136	0.399394	1.40932	1.1304	1.75259	0.00167049
ENSMUSG00000027896	Slc16a4	3989	0.297545	0.149773	0.892568	0.638923	1.75122	0.0180933
ENSMUSG00000025787	Tgm4	4004	0.0495909	0.199697	0.375818	0.49148	1.74876	0.128508
ENSMUSG00000045521	Tssk2	1386	0.0991818	0.149773	0.610705	0.24574	1.74625	0.135537
ENSMUSG00000063830	Gm6065	491	0.0991818	0.0499242	0.0939546	0.442332	1.74603	0.421496
ENSMUSG00000093080	Mir3060	82	0.0991818	0.0499242	0.140932	0.393184	1.74503	0.414466
ENSMUSG00000085343	Gm15463	231	0.148773	0	0.187909	0.344036	1.74385	0.394081
ENSMUSG00000085289	Gm15337	3884	0.0495909	0.0998484	0.234886	0.294888	1.7435	0.40671
ENSMUSG00000049939	Lrrc4	2597	0	0.149773	0.234886	0.294888	1.74348	0.416415
ENSMUSG00000000409	Lck	3548	0	0.149773	0.234886	0.294888	1.74337	0.399076
ENSMUSG00000055833	1700034H15Rik	6266	0.148773	0	0.281864	0.24574	1.74314	0.404088
ENSMUSG00000090031	4732440D04Rik	411	0.0991818	0.0499242	0.281864	0.24574	1.74309	0.398223
ENSMUSG00000088219	snoU83B	92	0.0991818	0.0499242	0.281864	0.24574	1.74308	0.401197
ENSMUSG00000039851	4932438H23Rik	3279	0.0991818	0.0499242	0.281864	0.24574	1.74305	0.406542
ENSMUSG00000018727	Cpsf4l	2237	0.0991818	0.0499242	0.281864	0.24574	1.74304	0.408019
ENSMUSG00000086184	Gm12764	615	0.0991818	0.0499242	0.328841	0.196592	1.74216	0.426048
ENSMUSG00000001741	Il16	8831	0.495909	0.399394	1.83211	1.17955	1.74081	0.000355588
ENSMUSG00000024696	Lpxn	1666	0.0991818	0.0499242	0.422796	0.0982959	1.74075	0.420077
ENSMUSG00000082782	Gm5319	872	0.0495909	0	0	0.196592	1.73277	1
ENSMUSG00000067351	Rps15a-ps2	392	0.0495909	0	0	0.196592	1.72687	1
ENSMUSG00000069308	Hist1h2bp	1087	0	0.0499242	0	0.196592	1.72455	1
ENSMUSG00000079343	Gm5077	4386	0	0.0499242	0	0.196592	1.72425	1
ENSMUSG00000034898	Filip1	5720	0.0495909	0	0	0.196592	1.72413	1
ENSMUSG00000080373	Snord88a	89	0.0495909	0	0.0469773	0.147444	1.72339	1
ENSMUSG00000051375	Pcdh1	9501	0.0495909	0	0	0.196592	1.72323	1
ENSMUSG00000062905	Vmn1r32	2439	0.0495909	0	0	0.196592	1.72315	1
ENSMUSG00000087132	A930001C03Rik	2002	0.0495909	0	0.0469773	0.147444	1.7231	1
ENSMUSG00000049916	2610318N02Rik	1257	0.0495909	0	0.0469773	0.147444	1.72306	1
ENSMUSG00000089695	Gm15946	425	0	0.0499242	0	0.196592	1.72302	1
ENSMUSG00000071633	Gm4952	1571	0	0.0499242	0	0.196592	1.7229	1
ENSMUSG00000087394	Gm12945	672	0	0.0499242	0.0469773	0.147444	1.72289	1
ENSMUSG00000063130	Calml3	1425	0	0.0499242	0.0469773	0.147444	1.72288	1
ENSMUSG00000052396	Mogat2	1828	0.0495909	0	0	0.196592	1.72279	1
ENSMUSG00000053208	Kat2b-ps	2489	0.0495909	0	0	0.196592	1.72278	1
ENSMUSG00000074001	Kbtbd5	2449	0.0495909	0	0.0469773	0.147444	1.72275	1
ENSMUSG00000085327	Gm16104	399	0	0.0499242	0.0469773	0.147444	1.7226	1
ENSMUSG00000028417	Tal2	2969	0	0.0499242	0	0.196592	1.72257	1
ENSMUSG00000071347	C1qtnf9	1899	0.0495909	0	0.0469773	0.147444	1.7225	1
ENSMUSG00000057626	Gm5621	644	0.0495909	0	0.0469773	0.147444	1.72233	1
ENSMUSG00000025977	Boll	3501	0.0495909	0	0.0469773	0.147444	1.72225	1
ENSMUSG00000078767	Gm10988	868	0.0495909	0	0.0469773	0.147444	1.72221	1
ENSMUSG00000042254	Cilp	4313	0	0.0499242	0.0469773	0.147444	1.72218	1
ENSMUSG00000092269	Gm9577	2619	0	0.0499242	0.0469773	0.147444	1.72213	1
ENSMUSG00000043020	Wdr63	3599	0	0.0499242	0.0469773	0.147444	1.72206	1
ENSMUSG00000050490	Gm8394	964	0.0495909	0	0.0469773	0.147444	1.72205	1
ENSMUSG00000024409	Psors1c2	841	0.0495909	0	0.0469773	0.147444	1.72192	1
ENSMUSG00000091024	Gm17351	1764	0	0.0499242	0.0469773	0.147444	1.7219	1
ENSMUSG00000091513	4731419I09Rik	2818	0	0.0499242	0.0469773	0.147444	1.72182	1
ENSMUSG00000063109	A930013B10Rik	1968	0.0495909	0	0.0939546	0.0982959	1.72153	1
ENSMUSG00000048636	A730049H05Rik	3733	0.0495909	0	0.0939546	0.0982959	1.7215	1
ENSMUSG00000020062	Slc5a8	5306	0.0495909	0	0.0939546	0.0982959	1.72149	1
ENSMUSG00000087114	Gm16099	707	0.0495909	0	0.0939546	0.0982959	1.72148	1
ENSMUSG00000086368	Gm13830	2648	0.0495909	0	0.0939546	0.0982959	1.72147	1
ENSMUSG00000021933	Gucy1b2	2902	0.0495909	0	0.0939546	0.0982959	1.72147	1
ENSMUSG00000040148	Hmx3	1455	0.0495909	0	0.0939546	0.0982959	1.72147	1
ENSMUSG00000082383	Gm9670	335	0.0495909	0	0.0939546	0.0982959	1.72147	1
ENSMUSG00000069300	Hist1h2bj	462	0.0495909	0	0.0939546	0.0982959	1.72146	1
ENSMUSG00000090628	Gm17083	1365	0.0495909	0	0.0939546	0.0982959	1.72145	1
ENSMUSG00000085331	Gm11274	479	0.0495909	0	0.0939546	0.0982959	1.72145	1
ENSMUSG00000056468	5730596B20Rik	3353	0.0495909	0	0.0939546	0.0982959	1.72144	1
ENSMUSG00000027318	Adam33	5926	0	0.0499242	0.0939546	0.0982959	1.72137	1
ENSMUSG00000083338	Gm12475	1388	0	0.0499242	0.0939546	0.0982959	1.72137	1
ENSMUSG00000086961	Gm12946	517	0	0.0499242	0.0939546	0.0982959	1.72136	1
ENSMUSG00000082185	Gm12428	726	0	0.0499242	0.0939546	0.0982959	1.72136	1
ENSMUSG00000019987	Arg1	1468	0	0.0499242	0.0939546	0.0982959	1.72136	1
ENSMUSG00000060393	Gm5580	2697	0	0.0499242	0.0939546	0.0982959	1.72135	1
ENSMUSG00000045761	Fam179a	4340	0	0.0499242	0.0939546	0.0982959	1.72135	1
ENSMUSG00000086925	Gm6286	761	0	0.0499242	0.0939546	0.0982959	1.72135	1
ENSMUSG00000085071	Gm14066	2051	0	0.0499242	0.0939546	0.0982959	1.72135	1
ENSMUSG00000079011	Gm11033	3710	0	0.0499242	0.0939546	0.0982959	1.72135	1
ENSMUSG00000053714	4732471J01Rik	435	0	0.0499242	0.0939546	0.0982959	1.72135	1
ENSMUSG00000046440	Gm5564	1108	0	0.0499242	0.0939546	0.0982959	1.72135	1
ENSMUSG00000093629	Gm19357	1131	0.0495909	0	0.140932	0.049148	1.72083	1
ENSMUSG00000043613	Mmp3	1788	0.0495909	0	0.140932	0.049148	1.72071	1
ENSMUSG00000085633	4930580A09Rik	694	0.0495909	0	0.140932	0.049148	1.72069	1
ENSMUSG00000085492	Trmt61b	4171	0.0495909	0	0.140932	0.049148	1.72066	1
ENSMUSG00000085371	Gm3160	606	0	0.0499242	0.140932	0.049148	1.72064	1
ENSMUSG00000042816	Gpr151	1632	0.0495909	0	0.140932	0.049148	1.72063	1
ENSMUSG00000086528	Gm15731	2189	0.0495909	0	0.140932	0.049148	1.7206	1
ENSMUSG00000065599	Mir23b	96	0	0.0499242	0.140932	0.049148	1.72059	1
ENSMUSG00000081604	Gm11518	410	0.0495909	0	0.140932	0.049148	1.72059	1
ENSMUSG00000092078	Gm17439	1729	0.0495909	0	0.140932	0.049148	1.72056	1
ENSMUSG00000092889	AL669944.1	53	0.0495909	0	0.140932	0.049148	1.72049	1
ENSMUSG00000087466	A330041J22Rik	321	0.0495909	0	0.140932	0.049148	1.72033	1
ENSMUSG00000090500	Gm17057	589	0.0495909	0	0.140932	0.049148	1.72021	1
ENSMUSG00000082951	Gm13359	694	0	0.0499242	0.140932	0.049148	1.72017	1
ENSMUSG00000088614	U6	102	0	0.0499242	0.140932	0.049148	1.72017	1
ENSMUSG00000074771	Ankrd5	7593	0.0495909	0	0.187909	0	1.71986	1
ENSMUSG00000018925	Gm11435	1860	0	0.0499242	0.187909	0	1.71952	1
ENSMUSG00000051805	A530095I07Rik	845	0	0.0499242	0.187909	0	1.71918	1
ENSMUSG00000085303	Gm16751	1684	0.0495909	0	0.187909	0	1.71874	1
ENSMUSG00000036181	Hist1h1c	1559	9.37268	7.43871	26.871	28.5058	1.71871	1.16118e-24
ENSMUSG00000081605	Gm15953	1731	0	0.0499242	0.140932	0.049148	1.71831	1
ENSMUSG00000085465	Gm15347	382	0	0.0499242	0.187909	0	1.71811	1
ENSMUSG00000075405	9430097D07Rik	1500	0.0495909	0	0.187909	0	1.71758	1
ENSMUSG00000084970	1700060J05Rik	1058	0.148773	0.149773	0.469773	0.540627	1.7164	0.0841554
ENSMUSG00000081860	Gm11533	476	0	0.0499242	0.187909	0	1.71542	1
ENSMUSG00000072898	Gm10434	469	0.198364	0.249621	0.798614	0.688071	1.70611	0.0185155
ENSMUSG00000087548	1700028E10Rik	2808	0.148773	0.0499242	0.187909	0.49148	1.69842	0.271709
ENSMUSG00000087252	Gm14379	1876	0.148773	0.0499242	0.281864	0.393184	1.69717	0.260924
ENSMUSG00000028217	Cdh17	4544	0.0495909	0.149773	0.328841	0.344036	1.69664	0.263823
ENSMUSG00000090452	1700022N22Rik	707	0.0991818	0.0998484	0.422796	0.24574	1.69595	0.259018
ENSMUSG00000056018	1700008F21Rik	2383	0.0991818	0.249621	0.469773	0.688071	1.69298	0.0541717
ENSMUSG00000085148	2210403K04Rik	2032	4.11604	3.44477	11.8853	12.4344	1.6834	1.15543e-17
ENSMUSG00000033967	2310014L17Rik	3237	0.495909	0.349469	1.31536	1.42529	1.68107	0.00231085
ENSMUSG00000021684	Pde8b	7602	0.198364	0.349469	0.798614	0.982959	1.67785	0.012412
ENSMUSG00000024430	Cabyr	2208	0.198364	0.349469	0.845591	0.933811	1.67753	0.0122792
ENSMUSG00000024209	1700061G19Rik	3089	0.148773	0.0998484	0.234886	0.589775	1.66868	0.177162
ENSMUSG00000033730	Egr3	1617	1.58691	0.798787	3.89911	3.6861	1.66304	1.71735e-05
ENSMUSG00000093577	RP24-201C14.5	2426	0.446318	0.349469	1.22141	1.32699	1.66247	0.00145371
ENSMUSG00000072809	9330160F10Rik	2765	0.148773	0.299545	0.704659	0.737219	1.65961	0.0257023
ENSMUSG00000044794	9330133O14Rik	1988	4.21523	5.64144	15.3146	15.629	1.64951	5.66504e-15
ENSMUSG00000086533	Gm16266	556	0.0495909	0.0499242	0	0.344036	1.64631	0.916837
ENSMUSG00000086537	Nespas	2676	0.0991818	0.199697	0.610705	0.344036	1.64554	0.115313
ENSMUSG00000027220	Syt13	3755	0.0495909	0.0499242	0.0469773	0.294888	1.64255	0.865695
ENSMUSG00000000411	Tssk3	1278	0.0495909	0.0499242	0.0939546	0.24574	1.64218	0.872672
ENSMUSG00000013936	Myl2	1901	0	0.0998484	0.0939546	0.24574	1.64214	0.875548
ENSMUSG00000064731	Snord45b	70	0	0.0998484	0.0939546	0.24574	1.64206	0.872669
ENSMUSG00000077148	U6	103	0	0.0998484	0.0939546	0.24574	1.64197	0.869848
ENSMUSG00000088323	snoU109	134	0.0991818	0	0.0939546	0.24574	1.64194	0.863468
ENSMUSG00000079034	Gm8300	1858	0.0495909	0.0499242	0.0939546	0.24574	1.64184	0.862874
ENSMUSG00000021763	BC067074	8397	0.0991818	0	0.0939546	0.24574	1.64174	0.857412
ENSMUSG00000086218	Gm16755	929	0.0991818	0	0.187909	0.147444	1.64089	0.86353
ENSMUSG00000007908	Hmgcll1	6675	0.0991818	0	0.187909	0.147444	1.64085	0.870252
ENSMUSG00000080875	Gm7332	700	0.0991818	0	0.187909	0.147444	1.64083	0.874558
ENSMUSG00000092029	Gm9027	660	0.0495909	0.0499242	0.187909	0.147444	1.6408	0.86412
ENSMUSG00000090608	Gm17200	2019	0.0495909	0.0499242	0.234886	0.0982959	1.64003	0.872087
ENSMUSG00000057729	Prtn3	1726	0.0991818	0	0.234886	0.0982959	1.63976	0.887704
ENSMUSG00000044056	Efcab9	1038	0	0.0998484	0.281864	0.049148	1.63953	0.865661
ENSMUSG00000031981	Capn9	2501	0.0495909	0.0499242	0.328841	0	1.63754	0.888699
ENSMUSG00000072244	Trim6	4972	0.198364	0.399394	0.657682	1.2287	1.63447	0.0428796
ENSMUSG00000065147	Snora31	129	0.148773	0.199697	0.751636	0.344036	1.62997	0.0794048
ENSMUSG00000092067	A230107N01Rik	2346	0.0991818	0.0499242	0.0469773	0.442332	1.61649	0.667797
ENSMUSG00000049313	Sorl1	11237	0.247954	0.199697	0.469773	0.933811	1.61406	0.052793
ENSMUSG00000036641	Ccdc148	9528	0	0.149773	0.0939546	0.393184	1.61032	0.555102
ENSMUSG00000039563	2210406O10Rik	2426	0.0495909	0.0998484	0.140932	0.344036	1.61	0.558034
ENSMUSG00000090672	Gm17256	2594	0.0495909	0.0998484	0.187909	0.294888	1.60962	0.566197
ENSMUSG00000093651	Gm5873	1065	0.0991818	0.0499242	0.187909	0.294888	1.60957	0.558034
ENSMUSG00000080237	Gm14239	683	0	0.149773	0.187909	0.294888	1.60946	0.561323
ENSMUSG00000084519	SNORA67	153	0.0495909	0.0998484	0.187909	0.294888	1.60938	0.549773
ENSMUSG00000087221	BC037032	5651	0.148773	0	0.234886	0.24574	1.60934	0.601365
ENSMUSG00000063586	Gm5513	1217	0.0991818	0.0499242	0.234886	0.24574	1.60906	0.557875
ENSMUSG00000024371	C2	4746	0.0991818	0.0499242	0.234886	0.24574	1.60904	0.549585
[truncated: 35,584 more rows]

## Sheet: Fig 2F WT FFSS vs STATIC
ID	Name	Length	CTR-STAT-1	CTR-STAT-2	CTR-STATIC-3	CTR-FFSS-1	CTR-FFSS-2	CTR-FFSS-3	logFC	FDR
ENSMUSG00000021678	F2rl1	2752	0	0	0	0.0513487	0.0483602	0.195814	4.04696	0.082113
ENSMUSG00000075027	4631405J19Rik	4921	0	0	0	0.102697	0.0967204	0.0489534	3.80225	0.128732
ENSMUSG00000070942	Il1rl2	1939	0	0	0	0	0.193441	0.0489534	3.80138	0.128227
ENSMUSG00000050762	Prss27	1247	0	0.104171	0	0.0513487	0.580322	1.02802	3.76495	0.000289136
ENSMUSG00000090617	Gm17395	2970	0.105766	0.0520854	0	0.410789	0.628682	1.17488	3.66393	2.00765e-06
ENSMUSG00000039620	6430573F11Rik	4210	0	0	0	0.0513487	0.0967204	0.0489534	3.50568	0.219438
ENSMUSG00000013989	D430018E03Rik	3830	0.105766	0	0.0526808	0.256743	1.06392	0.587441	3.45627	9.62018e-06
ENSMUSG00000092002	Gm17375	3219	0	0.104171	0.0526808	0.205395	0.580322	1.07698	3.42013	3.37331e-05
ENSMUSG00000085988	Gm16896	5482	0.211531	0.0520854	0.0526808	0.256743	1.45081	1.66442	3.34607	7.82769e-06
ENSMUSG00000026166	Ccl20	1546	0.0528828	0.104171	0.0526808	0.359441	1.25736	0.587441	3.28494	1.29834e-05
ENSMUSG00000084903	Gm16624	5828	0.211531	0	0	0.0513487	0.677043	1.41965	3.24371	0.000695713
ENSMUSG00000091384	Gm17574	5749	0.105766	0.156256	0.210723	0.256743	1.49917	2.79035	3.21743	8.37597e-06
ENSMUSG00000047867	Gimap6	3254	0	0.0520854	0	0.102697	0.338521	0.195814	3.20837	0.00848752
ENSMUSG00000043782	Ccdc64b	1903	0.158648	0.104171	0.105362	0.205395	0.967204	2.25186	3.15675	0.00010135
ENSMUSG00000086098	Gm14291	802	0	0	0	0.102697	0.0483602	0	3.13317	0.377499
ENSMUSG00000049420	Tmem200a	1475	0.211531	0.156256	0.158042	0.616184	1.98277	1.32174	2.85988	8.76316e-07
ENSMUSG00000074657	Kif5a	6690	0.211531	0.208342	0.526808	0.77023	2.70817	3.42674	2.84539	7.99156e-07
ENSMUSG00000067219	Nipal1	4199	0.211531	0.208342	0.158042	0.462138	1.88605	1.71337	2.77948	5.61427e-07
ENSMUSG00000077440	SNORD101	73	0.105766	0.0520854	0.210723	0.256743	0.870483	1.3707	2.70813	5.48199e-05
ENSMUSG00000039084	Chad	1676	0.0528828	0.0520854	0.0526808	0.102697	0.338521	0.685348	2.70446	0.00681149
ENSMUSG00000027977	Ndst3	8874	0.158648	0.208342	0.158042	0.821579	1.11228	1.41965	2.63491	1.20118e-07
ENSMUSG00000089886	Gm16184	572	0.0528828	0.208342	0	0.205395	0.435242	1.07698	2.63037	0.00126019
ENSMUSG00000034677	Gpr142	1113	0	0	0	0.0513487	0	0.0489534	2.62791	0.629857
ENSMUSG00000085081	A430071A18Rik	1171	0	0	0	0.0513487	0.0483602	0	2.62762	0.628567
ENSMUSG00000021732	Fgf10	4725	0	0	0	0	0	0.0979069	2.62722	0.629857
ENSMUSG00000089736	Gm14378	1864	0.105766	0.208342	0.263404	0.718881	0.967204	1.95814	2.62087	1.90343e-06
ENSMUSG00000064797	snoZ40	73	0.37018	0.208342	0.421446	0.667533	2.17621	3.32883	2.60718	1.04574e-05
ENSMUSG00000091784	Gm17022	911	0.0528828	0.156256	0.210723	0.256743	0.967204	1.41965	2.60624	6.79398e-05
ENSMUSG00000082860	Gm13204	820	0.423062	0.729196	0.579489	0.77023	3.91717	5.92337	2.60301	6.67504e-06
ENSMUSG00000086560	Gm13372	686	0.317297	0.156256	0.263404	0.308092	1.64425	2.59453	2.59906	0.000245152
ENSMUSG00000086218	Gm16755	929	0.158648	0.104171	0.105362	0.205395	0.918844	1.17488	2.59119	0.000117557
ENSMUSG00000086472	Gm16172	680	0.105766	0	0.263404	0.205395	0.773763	1.32174	2.5907	0.000160017
ENSMUSG00000026069	Il1rl1	6881	3.3845	4.84394	4.68859	16.2262	34.2874	27.0713	2.58503	3.18849e-25
ENSMUSG00000074788	5830416P10Rik	8653	0.158648	0.364598	0.105362	0.872927	1.74097	1.12593	2.53717	3.70172e-06
ENSMUSG00000089820	Gm15775	536	0.211531	0.104171	0	0.102697	0.725403	1.02802	2.4944	0.00217045
ENSMUSG00000085054	Gm15834	3974	0.105766	0.260427	0.158042	0.308092	1.16064	1.51756	2.47168	4.99235e-05
ENSMUSG00000026875	Traf1	5897	0.423062	0.468769	0.474127	1.18102	3.82045	2.54558	2.45319	4.41091e-08
ENSMUSG00000050395	Tnfsf15	8783	1.2163	0.520854	0.948254	0.872927	6.86715	6.75558	2.42567	0.000555786
ENSMUSG00000054582	Pabpc1l	2709	0	0.260427	0.158042	0.462138	0.773763	1.07698	2.41375	6.00495e-05
ENSMUSG00000026068	Il18rap	6810	0.475945	0.572939	0.895574	2.25934	4.69094	3.37779	2.40012	4.42303e-10
ENSMUSG00000032845	Alpk2	8238	0.793242	0.625025	0.948254	2.72148	5.80322	4.01418	2.39904	3.94153e-11
ENSMUSG00000090924	Gm17390	2234	0.37018	0.208342	0.158042	0.410789	1.54753	1.86023	2.35102	7.16283e-05
ENSMUSG00000043795	Gm14492	2375	0.264414	0.260427	0.0526808	0.154046	1.06392	1.76232	2.33314	0.00296989
ENSMUSG00000039452	Snx22	2548	0.423062	0.625025	0.737531	0.872927	3.33685	4.79744	2.32439	7.24269e-06
ENSMUSG00000067389	Gm17080	809	0.0528828	0.156256	0.158042	0.256743	0.483602	1.12593	2.29133	0.00103053
ENSMUSG00000065208	SNORA4	138	0.211531	0.0520854	0.158042	0.205395	0.677043	1.17488	2.24602	0.00153295
ENSMUSG00000091802	Gm17638	4341	0.475945	0.364598	0.895574	0.975625	4.06226	3.23093	2.24306	8.8847e-06
ENSMUSG00000027470	Mylk2	2941	0.581711	0.468769	0.526808	1.12967	3.53029	2.8393	2.23934	1.63308e-06
ENSMUSG00000081103	Gm11717	332	0.264414	0.156256	0.316085	0.462138	1.40245	1.66442	2.23891	3.82711e-05
ENSMUSG00000087502	Gm16091	961	0.475945	0.416683	0.526808	0.924276	2.94997	2.8393	2.23073	2.59274e-06
ENSMUSG00000067786	Nnat	1968	0.158648	0.312512	0.210723	0.410789	1.45081	1.32174	2.19684	0.000109525
ENSMUSG00000084792	1700056N10Rik	1041	0.211531	0.104171	0.263404	0.872927	0.725403	1.07698	2.17317	6.37443e-05
ENSMUSG00000086723	Gm16601	1716	0.317297	0.156256	0.158042	0.308092	0.967204	1.61546	2.16781	0.00112775
ENSMUSG00000029377	Ereg	4131	0.475945	0.260427	0.368766	0.564835	2.32129	2.105	2.16472	1.31299e-06
ENSMUSG00000053666	Gm9917	5402	0.475945	0.625025	0.158042	0.821579	2.22457	2.49663	2.12374	2.81829e-05
ENSMUSG00000042115	Klhdc8a	4264	19.8311	23.5426	21.5464	61.7724	108.037	110.047	2.10778	2.54401e-29
ENSMUSG00000046585	Ccdc147	3327	0.423062	0.416683	0.263404	0.616184	2.56309	1.61546	2.10481	0.000225683
ENSMUSG00000085687	Gm16153	4116	0.211531	0.312512	0.158042	0.256743	1.30572	1.41965	2.10362	0.000513204
ENSMUSG00000090721	Gm17632	3939	0.158648	0.104171	0.263404	0.410789	0.725403	1.17488	2.1031	0.000260424
ENSMUSG00000024409	Psors1c2	841	0.264414	0.156256	0.210723	0.205395	1.209	1.32174	2.09077	0.00189577
ENSMUSG00000024459	H2-M5	2427	0.317297	0.260427	0.316085	0.462138	1.54753	1.81128	2.07798	0.000395148
ENSMUSG00000065408	Mir31	105	0.211531	0.468769	0.210723	0.616184	1.49917	1.66442	2.06383	8.69605e-05
ENSMUSG00000002057	Foxn1	3205	0.581711	0.520854	0.474127	1.12967	3.24013	2.25186	2.06026	3.26134e-05
ENSMUSG00000092183	4930515G01Rik	1246	0	0.208342	0.158042	0.924276	0.241801	0.440581	2.05672	0.00214572
ENSMUSG00000065147	Snora31	129	0.211531	0.156256	0.316085	0.359441	1.30572	1.22384	2.05617	0.000901017
ENSMUSG00000065226	SNORA8	136	0.634594	0.625025	0.68485	0.975625	3.62701	3.52465	2.05602	9.63096e-06
ENSMUSG00000030345	Dyrk4	2814	0.264414	0	0.210723	0.308092	0.628682	1.07698	2.05142	0.00191506
ENSMUSG00000087528	9830144P21Rik	4878	0.581711	0.520854	1.00094	0.616184	4.06226	4.01418	2.03983	0.000399694
ENSMUSG00000070780	Rbm47	9723	0.634594	0.625025	0.790212	1.48911	2.94997	3.96523	2.02852	5.72308e-07
ENSMUSG00000086779	Gm13562	1339	0.158648	0.104171	0.368766	0.410789	0.918844	1.27279	2.01868	0.000662304
ENSMUSG00000027220	Syt13	3755	0.899008	0.208342	0.526808	2.1053	2.17621	2.30081	2.00152	1.58993e-08
ENSMUSG00000038264	Sema7a	3282	10.4179	12.3963	13.9604	37.1251	61.0306	49.0024	2.00043	2.91983e-36
ENSMUSG00000085183	Gm12603	757	0.634594	0.781281	0.895574	1.02697	5.4647	2.74139	1.99154	0.000137687
ENSMUSG00000065265	SNORA32	99	0.37018	0.572939	0.526808	0.616184	2.70817	2.54558	1.98726	7.23996e-05
ENSMUSG00000065637	SNORA14	133	0.211531	0.156256	0.263404	0.154046	1.06392	1.32174	1.98508	0.00200622
ENSMUSG00000085337	Gm15964	2743	0.0528828	0.156256	0.263404	0.359441	0.531962	1.02802	1.98311	0.00262762
ENSMUSG00000078612	1700024P16Rik	3359	0.475945	0.468769	0.368766	0.564835	2.51473	2.15395	1.98271	0.000379884
ENSMUSG00000051747	Ttn	116800	0.528828	0.260427	0.316085	0.462138	1.30572	2.64349	1.98268	0.0016156
ENSMUSG00000049313	Sorl1	11237	0.423062	0.364598	0.158042	1.84855	0.822123	1.12593	1.97813	0.000128797
ENSMUSG00000035385	Ccl2	1263	18.5619	19.7925	18.0168	32.9658	109.294	78.5703	1.96975	1.4212e-11
ENSMUSG00000086753	Gm15751	1860	0.317297	0.312512	0.368766	0.821579	1.74097	1.3707	1.964	5.62743e-06
ENSMUSG00000085373	B130046B21Rik	2213	0.528828	0.260427	0.368766	0.718881	1.54753	2.25186	1.95309	4.12593e-05
ENSMUSG00000016756	Cmah	9953	0.423062	0.260427	0.158042	0.410789	1.54753	1.32174	1.94508	0.00135578
ENSMUSG00000090473	Gm17262	1648	0.423062	0.781281	0.421446	0.462138	2.61145	3.23093	1.94444	0.00138817
ENSMUSG00000089726	Mir17hg	1008	1.74513	1.56256	1.79115	2.46474	7.93107	9.20325	1.94024	1.0682e-06
ENSMUSG00000026343	Gpr39	3012	1.63937	1.45839	1.84383	4.26194	8.55975	6.07023	1.93264	1.4683e-10
ENSMUSG00000067889	Spnb3	8214	0.423062	0.364598	0.790212	1.23237	1.64425	3.18197	1.93115	3.36323e-05
ENSMUSG00000035373	Ccl7	798	3.64891	3.38555	3.21353	5.34026	20.2146	13.5112	1.92951	2.50564e-07
ENSMUSG00000074415	2610203C20Rik	3265	27.6577	28.2824	32.6621	49.6028	135.989	151.903	1.92937	3.85044e-12
ENSMUSG00000086399	Gm16144	825	0.264414	0.260427	0.158042	0.154046	1.30572	1.17488	1.92519	0.00418638
ENSMUSG00000056718	Gm13199	1143	0.211531	0.364598	0.316085	0.359441	1.16064	1.90918	1.92376	0.00144161
ENSMUSG00000071112	B230216G23Rik	1761	0.423062	0.416683	0.421446	0.924276	1.93441	1.95814	1.92262	4.80224e-06
ENSMUSG00000073474	A330023F24Rik	6398	0.423062	0.208342	0.105362	0.205395	1.16064	1.4686	1.92255	0.0113167
ENSMUSG00000065734	Snord49a	71	0.264414	0.156256	0.316085	0.513487	1.06392	1.22384	1.90699	0.000743259
ENSMUSG00000025427	Rnf165	7289	0.0528828	0.104171	0	0.154046	0.193441	0.293721	1.90671	0.0584257
ENSMUSG00000063632	Sox11	2012	0.0528828	0.0520854	0	0.0513487	0.338521	0.0489534	1.90272	0.137111
ENSMUSG00000091773	Gm17308	1995	0	0.0520854	0	0.0513487	0.145081	0.0489534	1.89559	0.343745
ENSMUSG00000029330	Cds1	3926	0	0.0520854	0	0.0513487	0.193441	0	1.8955	0.343423
ENSMUSG00000085311	Gm15445	601	0.581711	0.468769	0.210723	0.564835	1.74097	2.39872	1.8881	0.000224864
ENSMUSG00000087298	Gm9392	2334	0.634594	0.156256	0.158042	0.77023	1.54753	1.22384	1.88762	0.000119439
ENSMUSG00000033967	2310014L17Rik	3237	0.793242	1.30213	1.05362	2.15664	3.82045	5.62965	1.87669	1.71699e-06
ENSMUSG00000045954	Sdpr	3052	0.528828	0.416683	0.474127	0.513487	2.17621	2.54558	1.87274	0.00114428
ENSMUSG00000021136	Smoc1	3813	0.105766	0.104171	0.158042	0.462138	0.386881	0.538488	1.86117	0.00547334
ENSMUSG00000085148	2210403K04Rik	2032	4.33639	5.26063	6.21633	11.4508	20.3113	25.7006	1.86093	1.91444e-14
ENSMUSG00000047810	Ccdc88b	4967	0.105766	0.364598	0.368766	0.359441	1.11228	1.61546	1.85921	0.00265503
ENSMUSG00000042340	Ctf1	1342	0	0	0	0.0513487	0	0	1.84444	1
ENSMUSG00000030737	Slco2b1	7145	0	0	0	0.0513487	0	0	1.84429	1
ENSMUSG00000087263	Gm15726	506	0.317297	0.0520854	0.263404	0.308092	0.580322	1.41965	1.84351	0.00841533
ENSMUSG00000092981	Mir5125	78	0.793242	0.729196	0.842893	0.667533	3.24013	4.60162	1.84156	0.000333354
ENSMUSG00000053693	Mast1	6450	0.105766	0.364598	0.421446	0.154046	1.45081	1.61546	1.8338	0.0143523
ENSMUSG00000045826	Ptprcap	925	0.264414	0.208342	0.263404	0.513487	0.870483	1.27279	1.83199	0.000521199
ENSMUSG00000086950	Gm16907	2314	0.687477	0.416683	0.737531	0.821579	2.46637	3.27988	1.82832	0.000109115
ENSMUSG00000075707	Dio3	3896	0.475945	0.572939	0.316085	0.975625	1.54753	2.34977	1.82413	4.15861e-05
ENSMUSG00000078190	Dnm3os	8528	15.3889	14.6881	13.1175	19.8719	59.7732	73.1364	1.82237	4.5314e-09
ENSMUSG00000089817	Gm7162	1023	0.105766	0	0.105362	0.154046	0.241801	0.391628	1.82192	0.0419052
ENSMUSG00000062074	Wisp3	1413	0.211531	0.260427	0.210723	0.256743	0.822123	1.3707	1.82067	0.00531014
ENSMUSG00000088219	snoU83B	92	0.264414	0.260427	0.105362	0.205395	1.06392	0.979069	1.813	0.00312882
ENSMUSG00000029859	Epha1	3255	0.475945	0.364598	0.579489	0.667533	1.98277	2.34977	1.80787	0.000169237
ENSMUSG00000047953	Gp5	2194	0.37018	0.520854	0.210723	0.924276	1.35409	1.61546	1.80556	4.94201e-05
ENSMUSG00000071202	Ccdc78	1638	0.105766	0.260427	0.158042	0.462138	0.386881	1.02802	1.80268	0.00293348
ENSMUSG00000064247	Plcxd1	3801	0.528828	0.625025	0.368766	0.513487	2.36965	2.44767	1.799	0.000426333
ENSMUSG00000088929	SNORD5	70	0.211531	0.312512	0.210723	0.205395	0.870483	1.51756	1.79836	0.00688799
ENSMUSG00000089889	0610040B10Rik	706	0.158648	0.625025	0.526808	1.64316	1.74097	1.22384	1.79549	1.59437e-06
ENSMUSG00000055833	1700034H15Rik	6266	0.105766	0.260427	0.316085	0.154046	0.870483	1.3707	1.78867	0.00940729
ENSMUSG00000044513	9930014A18Rik	5962	1.2163	0.67711	0.579489	2.0026	4.15898	2.30081	1.77005	3.25111e-05
ENSMUSG00000087231	E230016M11Rik	3674	0.581711	0.572939	0.68485	0.924276	2.80489	2.54558	1.76404	7.30053e-05
ENSMUSG00000029370	Rassf6	1947	0.105766	0.260427	0.316085	0.359441	1.209	0.783255	1.76329	0.00542832
ENSMUSG00000071042	Rasgrp3	4906	1.79802	1.97925	1.15898	0.975625	8.55975	7.19616	1.75815	0.00344067
ENSMUSG00000043102	Qrfp	2925	1.00477	1.19796	1.42238	3.28631	4.4975	4.50372	1.75721	2.99353e-09
ENSMUSG00000042678	Myo15	12467	0.475945	0.208342	0.526808	0.308092	1.40245	2.39872	1.7512	0.0117489
ENSMUSG00000031772	Cntnap4	6428	0.264414	0.260427	0.210723	0.564835	1.06392	0.881162	1.75109	0.000582554
ENSMUSG00000022015	Tnfsf11	2077	1.05766	0.833366	1.1063	3.6971	3.04669	3.37779	1.74857	3.17816e-11
ENSMUSG00000027435	Cd93	6675	0.211531	0.104171	0.158042	0.256743	0.773763	0.587441	1.74445	0.00590252
ENSMUSG00000085376	Gm14508	899	0.317297	0.312512	0.210723	0.462138	1.11228	1.27279	1.74425	0.000960846
ENSMUSG00000066861	Oas1g	2683	0.634594	0.67711	0.895574	1.18102	2.85325	3.37779	1.74198	7.95125e-05
ENSMUSG00000085028	Slc2a4rg-ps	2231	1.11054	2.5001	2.05455	2.67013	7.44747	8.86057	1.74154	5.68067e-06
ENSMUSG00000024486	Hbegf	2367	6.87477	7.29196	6.63778	11.3481	34.5292	23.6935	1.74127	4.75911e-09
ENSMUSG00000039899	Fgl2	3786	0.0528828	0	0.0526808	0.0513487	0.145081	0.195814	1.74019	0.206846
ENSMUSG00000087549	Gm13427	790	0.581711	0.364598	0.68485	0.308092	2.41801	2.74139	1.73796	0.00274938
ENSMUSG00000065282	SNORA18	130	0.211531	0.312512	0.421446	0.359441	1.54753	1.27279	1.73567	0.00306458
ENSMUSG00000041827	Oasl1	2666	6.18729	6.82319	5.84757	7.7023	30.1284	24.9173	1.73386	4.33842e-06
ENSMUSG00000071658	Gng3	1696	0.528828	0.312512	0.421446	0.564835	1.209	2.44767	1.73122	0.0011109
ENSMUSG00000001520	Nrip2	3639	0.423062	0.416683	0.263404	0.821579	1.25736	1.61546	1.73044	0.0001107
ENSMUSG00000066755	Tnfsf18	2063	1.42784	0.416683	0.895574	1.8999	3.38521	3.76942	1.7211	6.61288e-05
ENSMUSG00000085462	5031434O11Rik	3619	0.37018	0.260427	0.210723	0.513487	1.06392	1.22384	1.71878	0.00248311
ENSMUSG00000084899	Gm15344	419	0.317297	0.364598	0.474127	0.256743	1.11228	2.44767	1.71038	0.0115969
ENSMUSG00000072647	Adam1a	3091	1.69225	1.66673	1.52774	3.28631	6.09338	6.60872	1.7087	5.84749e-10
ENSMUSG00000000386	Mx1	4963	0.423062	0.104171	0.263404	0.513487	1.06392	1.02802	1.70581	0.00255323
ENSMUSG00000060314	Zfp941	4711	0.105766	0.312512	0.0526808	0.410789	0.628682	0.538488	1.70386	0.00594269
ENSMUSG00000084911	Gm16185	3205	0.317297	0.625025	0.737531	0.718881	2.75653	2.00709	1.6988	0.000625298
ENSMUSG00000049699	Ucn2	1001	0.423062	0.468769	0.263404	0.564835	1.59589	1.61546	1.69764	0.000706446
ENSMUSG00000037225	Fgf2	1795	0.423062	0.312512	0.474127	1.07832	1.64425	1.22384	1.69526	2.23277e-05
ENSMUSG00000092741	Mir3074-1	116	0.158648	0.208342	0.474127	0.513487	0.725403	1.51756	1.69445	0.00384632
ENSMUSG00000090564	A430057M04Rik	5891	0.687477	0.468769	0.68485	0.667533	2.32129	2.98616	1.69262	0.000625543
ENSMUSG00000032085	Tagln	1581	81.7568	82.5554	77.8622	102.132	373.582	306.791	1.69204	2.82413e-08
ENSMUSG00000000627	Sema4f	5143	1.90378	1.97925	0.842893	3.49171	6.52862	5.23802	1.68787	4.41065e-06
ENSMUSG00000074647	Fam83c	3968	0.423062	0.156256	0.316085	0.667533	1.25736	0.979069	1.68472	0.000759787
ENSMUSG00000078816	Prkcc	2735	1.26919	0.989623	0.842893	1.43776	3.28849	5.23802	1.6796	0.00055522
ENSMUSG00000038011	Dnahc10	14002	0.37018	0.468769	0.737531	1.18102	1.69261	2.20291	1.67852	2.60706e-05
ENSMUSG00000022865	Cxadr	6419	9.57179	9.58371	8.37625	11.3994	39.4136	37.1557	1.67566	4.08235e-07
ENSMUSG00000086285	D630044L22Rik	2957	0.264414	0.312512	0.105362	0.256743	0.677043	1.27279	1.67071	0.0117007
ENSMUSG00000079550	Mpp4	3062	0.317297	0.156256	0.368766	0.564835	1.25736	0.881162	1.66888	0.00155876
ENSMUSG00000040663	Clcf1	3945	12.2159	14.0631	13.3809	20.5908	44.3463	60.8981	1.6656	1.60358e-09
ENSMUSG00000019806	Aig1	9222	0.423062	0.364598	0.474127	0.667533	1.78933	1.56651	1.66403	0.000669326
ENSMUSG00000019970	Sgk1	5223	35.0084	36.1994	36.3497	55.7133	150.449	134.132	1.66167	1.11115e-11
ENSMUSG00000063011	Msln	2098	0.264414	0.364598	0.263404	0.256743	1.78933	0.783255	1.6492	0.0182477
ENSMUSG00000039110	Mycbpap	3804	0.423062	0.104171	0.158042	0.718881	0.435242	1.02802	1.64629	0.00729
ENSMUSG00000039714	Cplx3	2829	0.211531	0.156256	0.316085	0.256743	0.773763	1.12593	1.64194	0.00322436
ENSMUSG00000091234	Gm17393	2797	0.634594	0.989623	0.474127	1.18102	2.80489	2.54558	1.63148	0.000115593
ENSMUSG00000077212	Snord69	79	0.158648	0.312512	0.421446	0.205395	1.30572	1.27279	1.62758	0.00737577
ENSMUSG00000087179	Gm14230	1062	0.634594	0.520854	0.474127	1.18102	1.78933	2.05604	1.61873	5.31969e-06
ENSMUSG00000085766	2810430I11Rik	3414	2.53837	2.1355	1.73847	5.13487	6.1901	8.37104	1.61751	4.01019e-11
ENSMUSG00000001741	Il16	8831	0.528828	0.104171	0.263404	1.12967	0.773763	0.881162	1.61504	0.00119621
ENSMUSG00000004371	Il11	1828	0.899008	0.833366	1.1063	2.0026	3.86881	2.8393	1.61492	7.21667e-07
ENSMUSG00000026546	Ccdc19	2610	0.211531	0.781281	0.948254	1.7972	1.78933	2.39872	1.61409	3.88459e-05
ENSMUSG00000027202	Slc12a1	5411	0.264414	0.208342	0.579489	0.462138	1.54753	1.22384	1.60904	0.00488597
ENSMUSG00000073437	D330041H03Rik	282	0.37018	0.156256	0.210723	0.564835	0.677043	1.02802	1.60383	0.00331166
ENSMUSG00000090873	Gm17112	428	0.158648	0.468769	0.105362	0.462138	0.822123	0.979069	1.60358	0.0033145
ENSMUSG00000046561	Arsj	5026	0.951891	1.14588	0.895574	1.02697	3.82045	4.25895	1.60139	0.000562681
ENSMUSG00000027259	Adal	5539	0	0	0.0526808	0	0.0483602	0.14686	1.59932	0.510402
ENSMUSG00000005357	Slc1a6	2079	1.37495	1.82299	1.52774	1.59181	6.1901	6.55976	1.59899	0.0011242
ENSMUSG00000055271	9330161L09Rik	998	0.423062	0.520854	0.579489	1.33507	1.209	2.105	1.5981	0.000204733
ENSMUSG00000084904	Gm14827	3085	0.37018	0.208342	0.158042	0.256743	0.773763	1.22384	1.59704	0.0166894
ENSMUSG00000065541	Mir24-2	106	0.158648	0.208342	0.158042	0.154046	0.531962	0.930115	1.59535	0.0210973
ENSMUSG00000039745	Htatip2	1459	0.105766	0.0520854	0.158042	0.462138	0.338521	0.195814	1.5945	0.0312489
ENSMUSG00000000184	Ccnd2	5696	20.0955	22.2405	17.5427	18.5882	87.8221	72.4021	1.57823	1.42329e-05
ENSMUSG00000079609	Gm17371	1743	0.475945	0.416683	0.316085	0.205395	1.64425	1.76232	1.56964	0.0143465
ENSMUSG00000055818	A230083G16Rik	989	0.528828	0.885452	0.842893	0.924276	2.61145	3.18197	1.56894	0.000124853
ENSMUSG00000025450	Gm9752	2657	0.846125	0.312512	0.474127	0.821579	2.17621	1.86023	1.56713	0.00281583
ENSMUSG00000037428	Vgf	2551	0.211531	0.260427	0.63217	0.513487	1.69261	1.07698	1.56128	0.00845916
ENSMUSG00000086411	Gm14236	870	0	0	0.105362	0.0513487	0.0967204	0.195814	1.5573	0.302264
ENSMUSG00000025380	Fscn2	2106	0.264414	0.625025	0.790212	0.975625	1.30572	2.69244	1.55677	0.00221165
ENSMUSG00000038059	2010002N04Rik	1982	13.1149	13.1255	11.8532	29.4741	42.6053	39.8971	1.55565	2.41823e-25
ENSMUSG00000086544	Gm13704	3239	0.317297	0.156256	0.579489	0.616184	1.209	1.27279	1.54701	0.00255737
ENSMUSG00000020831	0610010K14Rik	1919	0.951891	0.67711	0.421446	1.12967	2.03113	2.8393	1.54454	9.99492e-05
ENSMUSG00000049303	Syt12	5673	2.59126	2.70844	2.26527	4.82677	8.36631	8.86057	1.54327	3.97751e-11
ENSMUSG00000003436	Dll3	2750	0.37018	0.104171	0.158042	0.205395	1.06392	0.587441	1.53769	0.0224063
ENSMUSG00000056508	1700001K19Rik	948	0.37018	0.260427	0.210723	0.77023	0.773763	0.930115	1.53664	0.00165848
ENSMUSG00000056758	Hmga2	6766	21.7348	23.2301	22.1259	35.3279	91.9327	67.1641	1.53505	4.94309e-11
ENSMUSG00000079186	Gzmc	929	0.37018	0.312512	0.579489	0.205395	1.40245	2.05604	1.52755	0.0349557
ENSMUSG00000091119	Ccdc152	789	0.0528828	0.0520854	0.158042	0.205395	0.145081	0.440581	1.52521	0.0771553
ENSMUSG00000078588	Ccdc24	5446	0.317297	0.364598	0.63217	1.02697	1.35409	1.41965	1.52143	0.000634019
ENSMUSG00000089542	snoU6-77	143	0.475945	0.260427	0.421446	0.616184	1.35409	1.3707	1.52134	0.00138755
ENSMUSG00000028794	A3galt2	3582	0.264414	0.364598	0.526808	0.462138	1.49917	1.3707	1.51819	0.00430664
ENSMUSG00000075569	Rsph10b2	3135	0.264414	0.520854	0.474127	0.564835	1.35409	1.71337	1.51787	0.00286229
ENSMUSG00000052631	Sh2d6	1922	0.158648	0.364598	0.474127	0.102697	1.30572	1.4686	1.51493	0.0480094
ENSMUSG00000002020	Ltbp2	8635	6.4517	6.25025	6.00561	9.96164	21.2301	22.1759	1.51263	3.88908e-12
ENSMUSG00000020598	Nrcam	8372	0.264414	0.312512	0.158042	0.462138	1.06392	0.587441	1.50679	0.0057841
ENSMUSG00000030428	Ttyh1	4035	0.264414	0.104171	0.210723	0.256743	0.386881	1.02802	1.50662	0.0254236
ENSMUSG00000038859	Baiap2l1	3351	0.158648	0.468769	0.105362	0.205395	0.628682	1.27279	1.50239	0.0197766
ENSMUSG00000073821	8030451A03Rik	3142	0.0528828	0.729196	0.263404	0.462138	1.16064	1.3707	1.50117	0.0079468
ENSMUSG00000020641	Rsad2	7136	1.90378	2.18759	1.58042	2.25934	7.88271	5.82546	1.49176	0.000225101
ENSMUSG00000080316	Ncrna00085	1939	3.12009	3.17721	3.16085	4.36464	9.38188	12.8258	1.48957	1.18862e-05
ENSMUSG00000032261	Sh3bgrl2	6383	0.423062	0.104171	0.579489	1.33507	0.822123	0.979069	1.48568	0.00163082
ENSMUSG00000086288	Gm15265	1137	0.846125	0.572939	0.842893	1.23237	2.36965	2.74139	1.48408	0.00037547
ENSMUSG00000084998	Gm16279	2940	0.687477	0.468769	0.421446	0.872927	1.35409	2.20291	1.48337	0.00048285
ENSMUSG00000035545	Leng8	6446	41.4072	45.9914	48.0976	64.1858	133.136	180.002	1.47754	1.91899e-09
ENSMUSG00000078651	Aoc2	4135	4.44216	3.54181	2.63404	5.85375	11.7515	11.9446	1.47644	1.34537e-07
ENSMUSG00000032281	Acsbg1	3586	1.32207	1.82299	1.89651	2.05395	6.28682	5.6786	1.47389	0.000149636
ENSMUSG00000070285	BY080835	1140	1.11054	0.781281	1.31702	1.18102	4.11062	3.62255	1.47321	0.000165354
ENSMUSG00000019737	AI428936	2801	0.687477	0.781281	0.790212	0.924276	2.22457	3.13302	1.47175	0.000451235
ENSMUSG00000089706	B230216N24Rik	4715	0.581711	0.729196	1.1063	1.7972	2.07949	2.79035	1.45844	1.70863e-05
ENSMUSG00000039431	Mtmr7	5250	0.634594	0.572939	0.68485	0.975625	2.41801	1.81128	1.45767	5.5613e-05
ENSMUSG00000057074	Ces1g	2374	0.634594	0.67711	0.210723	0.359441	1.93441	1.90918	1.45669	0.0284668
ENSMUSG00000015451	C4a	6491	0.581711	0.833366	0.526808	0.77023	1.88605	2.69244	1.4556	0.00237187
ENSMUSG00000036036	Zfp57	3727	8.99008	9.89623	8.16552	9.39681	30.1768	34.4143	1.45137	2.58802e-05
ENSMUSG00000084846	A730011C13Rik	3297	1.37495	0.937537	1.6331	2.25934	4.54586	3.96523	1.44821	7.7752e-06
ENSMUSG00000027204	Fbn1	11803	5.55269	5.72939	4.37251	7.18881	16.249	19.1898	1.44516	4.02541e-08
ENSMUSG00000031302	Nlgn3	10994	1.37495	0.625025	0.895574	1.43776	2.99833	3.42674	1.43972	0.000252647
ENSMUSG00000022574	Naprt1	1877	0.687477	0.729196	0.790212	1.07832	1.98277	2.93721	1.43796	0.000725998
ENSMUSG00000083907	Plk-ps1	1787	0.581711	0.885452	0.790212	0.872927	2.94997	2.30081	1.4349	0.00423769
ENSMUSG00000090066	1110002E22Rik	9645	1.79802	2.23967	1.26434	1.02697	6.91551	6.4129	1.43487	0.0107579
ENSMUSG00000033854	Kcnk10	3880	0.687477	1.04171	0.842893	2.31069	2.61145	2.05604	1.43246	2.89531e-07
ENSMUSG00000038276	Accn3	1931	0.264414	0.312512	0.474127	0.667533	1.06392	1.12593	1.43146	0.00318493
ENSMUSG00000087696	Gm16957	2364	0.899008	0.833366	0.790212	0.924276	2.61145	3.27988	1.4308	0.00140739
ENSMUSG00000043993	2900052L18Rik	1586	0.687477	0.572939	0.579489	1.02697	1.78933	2.15395	1.42962	0.000152361
ENSMUSG00000036466	Megf11	10251	0.317297	0.468769	0.210723	0.667533	1.11228	0.930115	1.42808	0.00629725
ENSMUSG00000086101	2610316D01Rik	913	0.158648	0.104171	0.421446	0.256743	1.11228	0.489534	1.42656	0.0332117
ENSMUSG00000024621	Csf1r	5206	0.423062	0.260427	0.263404	0.616184	1.16064	0.783255	1.4242	0.00456544
ENSMUSG00000014599	Csf1	5381	260.183	261.729	270.674	340.801	943.797	832.453	1.41742	1.56692e-08
ENSMUSG00000091819	Gm17443	4609	2.69702	3.17721	2.52868	3.9025	8.99499	9.54592	1.41636	7.10173e-05
ENSMUSG00000065663	SNORA25	132	0.264414	0.833366	0.421446	0.667533	1.64425	1.76232	1.41449	0.00216805
ENSMUSG00000037541	Shank2	10654	0.899008	1.19796	1.05362	0.975625	4.2557	3.18197	1.41416	0.00379004
ENSMUSG00000087484	2900089D17Rik	2893	2.32684	1.35422	1.47506	1.95125	4.59422	7.19616	1.4132	0.000515797
ENSMUSG00000030890	Ilk	2640	0.740359	0.729196	0.68485	0.821579	1.88605	3.03511	1.41104	0.000673184
ENSMUSG00000074000	Gm10606	3585	0.793242	0.520854	0.526808	0.718881	1.78933	2.39872	1.41049	0.00201011
ENSMUSG00000027961	Lrrc39	5366	0.528828	0.156256	0.421446	0.410789	1.11228	1.41965	1.40655	0.00520363
ENSMUSG00000029334	Prkg2	6182	66.1035	62.6066	64.9027	129.091	212.785	170.896	1.40524	1.18761e-23
ENSMUSG00000040274	Cdk6	3727	7.03341	7.29196	6.74314	9.44815	23.6965	22.6165	1.40412	9.43762e-07
ENSMUSG00000024803	Ankrd1	1756	49.5512	49.0124	45.5689	32.8631	202.774	145.588	1.40322	0.000768935
ENSMUSG00000019734	Tmc4	4062	0.793242	1.51048	1.00094	1.8999	2.99833	3.86732	1.40316	0.000130925
ENSMUSG00000046711	Hmga1	2073	8.35548	9.16703	9.48254	15.9181	32.0628	23.3997	1.40252	2.83609e-12
ENSMUSG00000063234	Gpr84	1548	0.211531	0.104171	0.105362	0.564835	0.193441	0.391628	1.40085	0.0510604
ENSMUSG00000043867	Foxl1	1081	1.69225	2.44801	1.68579	4.21059	5.51306	5.6786	1.40034	1.66107e-09
ENSMUSG00000031910	Has3	6374	0.475945	0.520854	0.790212	1.12967	1.69261	1.90918	1.39972	0.000132127
ENSMUSG00000087026	A230103J11Rik	3416	0.528828	0.468769	0.316085	0.462138	1.25736	1.76232	1.39951	0.00506151
ENSMUSG00000077563	Snora68	130	0.899008	1.04171	1.21166	1.43776	2.70817	4.16104	1.39519	0.000399694
ENSMUSG00000074340	Ovgp1	3405	0.317297	0.312512	0.316085	0.462138	1.01556	1.02802	1.39468	0.00935024
ENSMUSG00000091021	Gm17300	1525	0.634594	0.260427	0.63217	0.462138	1.30572	2.25186	1.39141	0.00994189
ENSMUSG00000043833	2900005J15Rik	3832	0.264414	0.520854	0.63217	0.616184	1.06392	2.05604	1.38986	0.0044718
ENSMUSG00000056031	9330154J02Rik	1482	0.581711	0.520854	0.68485	1.38641	1.45081	1.86023	1.38633	0.000204547
ENSMUSG00000021041	2700073G19Rik	1334	0.211531	0.312512	0.316085	0.616184	0.580322	1.02802	1.38566	0.0085042
ENSMUSG00000030468	Siglecg	3988	2.11531	2.91678	2.05455	2.15664	7.83435	8.5179	1.38358	0.003734
ENSMUSG00000040372	Gpr63	2585	0.423062	0.520854	0.368766	0.667533	1.49917	1.27279	1.382	0.00291078
ENSMUSG00000090799	Klhl33	1599	0.634594	0.208342	0.210723	0.513487	0.822123	1.41965	1.37807	0.0129286
ENSMUSG00000056656	Apol8	2679	0.475945	0.67711	0.790212	0.924276	2.07949	2.05604	1.37619	0.000911972
ENSMUSG00000022206	Npr3	10083	15.7591	16.1465	15.1194	9.14006	58.1289	54.5341	1.37291	0.00321489
ENSMUSG00000074071	Fam169b	3061	0.687477	0.364598	0.579489	0.924276	1.30572	2.00709	1.37249	0.000678194
ENSMUSG00000028495	Rps6	1601	2.27396	3.02095	2.42332	4.92947	6.91551	8.12627	1.37019	5.01689e-07
ENSMUSG00000016356	Col20a1	4157	5.28828	4.68769	4.89931	8.57523	10.881	18.9939	1.36972	4.56116e-07
ENSMUSG00000006313	Upk1a	1300	0.899008	0.67711	0.895574	1.23237	2.51473	2.64349	1.36904	0.000152219
ENSMUSG00000024130	Abca3	8993	1.48072	1.35422	2.05455	2.97822	4.69094	4.9443	1.36663	1.01051e-06
ENSMUSG00000050711	Scg2	4640	0.0528828	0.104171	0.158042	0.308092	0.241801	0.293721	1.36465	0.0886519
ENSMUSG00000090986	Gm17275	2548	0.951891	1.14588	1.00094	1.23237	2.85325	3.86732	1.35763	0.00044844
ENSMUSG00000063975	Slco1a5	3712	3.0672	2.65636	2.31795	3.02957	9.7204	7.83255	1.35532	0.000536792
ENSMUSG00000085894	Gm15832	1829	0.581711	0.885452	0.895574	1.48911	2.32129	2.25186	1.35499	0.000104093
ENSMUSG00000070997	1700055D18Rik	1569	0.528828	0.0520854	0.63217	0.975625	1.06392	1.07698	1.35233	0.00618832
ENSMUSG00000065939	Snora2b	136	1.48072	0.781281	1.3697	1.02697	4.4975	3.72046	1.34729	0.00279699
ENSMUSG00000048216	Gpr85	6082	0.211531	0.416683	0.737531	0.667533	1.30572	1.51756	1.34608	0.0060426
ENSMUSG00000086746	Gm15222	342	0.423062	0.468769	0.263404	0.616184	1.209	1.12593	1.34359	0.00658867
ENSMUSG00000046768	Rhoj	4668	2.69702	2.81261	3.00281	4.72408	9.09171	7.68569	1.33696	7.4068e-08
ENSMUSG00000040247	Tbc1d10c	1748	0.528828	0.572939	0.316085	0.975625	1.40245	1.22384	1.33618	0.00100572
ENSMUSG00000037736	Limch1	5019	0.0528828	0.0520854	0.316085	0.256743	0.241801	0.587441	1.33442	0.0655696
ENSMUSG00000040840	4930579G18Rik	962	0.528828	0.625025	0.790212	0.667533	1.88605	2.34977	1.33098	0.00358172
ENSMUSG00000031026	Trim66	10646	1.2163	0.572939	0.526808	0.872927	2.51473	2.44767	1.33079	0.00602921
ENSMUSG00000037995	Igsf9	6107	0.264414	0.67711	0.158042	0.256743	1.01556	1.51756	1.33026	0.0670909
ENSMUSG00000043017	Ptgir	3728	0.687477	0.572939	0.526808	1.69451	1.54753	1.27279	1.32615	0.000133522
ENSMUSG00000035711	Dok3	1541	0.581711	0.520854	0.737531	0.924276	1.64425	2.05604	1.32555	0.00128915
ENSMUSG00000086351	6230400D17Rik	1551	0.793242	0.468769	0.368766	1.02697	1.11228	1.95814	1.32258	0.00167027
ENSMUSG00000041481	Serpina3g	2365	1.8509	2.55218	2.37064	3.28631	7.68927	5.92337	1.31852	7.08701e-06
ENSMUSG00000001739	Cldn15	2117	0.846125	0.572939	0.63217	1.23237	1.74097	2.15395	1.31842	0.00021156
ENSMUSG00000053218	Gm9900	2618	0.581711	0.572939	0.316085	0.616184	1.69261	1.3707	1.3184	0.00316581
ENSMUSG00000032899	Styk1	4800	2.00955	2.44801	1.94919	2.1053	7.06059	6.80453	1.31693	0.000654201
ENSMUSG00000068869	Gm12258	1159	0.158648	0.312512	0.368766	0.359441	0.918844	0.832209	1.31687	0.0213778
ENSMUSG00000035183	Slc24a5	2320	0.528828	0.67711	0.63217	1.28372	1.64425	1.66442	1.31423	0.000202483
ENSMUSG00000086538	Gm6634	1800	0.951891	0.729196	1.31702	1.12967	3.62701	2.69244	1.31197	0.00206092
ENSMUSG00000022583	Ly6f	873	0.423062	0.67711	0.895574	0.872927	2.22457	1.86023	1.30914	0.00195306
ENSMUSG00000003545	Fosb	3747	4.33639	4.47934	4.42519	8.42118	13.154	11.2103	1.30808	3.3673e-10
ENSMUSG00000031200	Mtcp1	4954	1.90378	1.7709	2.00187	1.7972	6.04502	6.21709	1.30807	0.000551599
ENSMUSG00000025473	Adam8	4746	1.00477	1.35422	0.68485	1.69451	2.51473	3.32883	1.30423	0.000650773
ENSMUSG00000021360	Gcnt2	6261	5.86999	6.7711	4.79395	10.2697	17.1679	15.6161	1.30406	5.98952e-10
ENSMUSG00000052861	Dnahc6	13405	0.158648	0.364598	0.263404	0.256743	1.06392	0.636395	1.30359	0.0268011
ENSMUSG00000036437	Npy1r	3004	1.00477	0.729196	0.526808	0.77023	2.22457	2.59453	1.3027	0.00732085
ENSMUSG00000050064	Zfp697	5160	1.95666	1.45839	2.10723	2.92687	5.4647	5.18907	1.29868	4.39337e-06
ENSMUSG00000047759	Hs3st3a1	3937	0.687477	0.989623	0.842893	1.74585	2.65981	1.81128	1.29857	3.57393e-05
ENSMUSG00000032372	Plscr2	3416	11.3169	10.1046	10.6942	9.96164	39.1234	29.6168	1.29312	0.000315819
ENSMUSG00000074056	Gm10615	2213	0.846125	1.30213	1.15898	1.33507	3.77209	2.98616	1.28939	0.000735341
ENSMUSG00000048988	Elfn1	3819	3.17297	2.8647	2.68672	3.85115	8.80155	8.66476	1.28886	3.15374e-05
ENSMUSG00000021213	Akr1c13	1512	0.37018	0.364598	0.368766	0.564835	1.01556	1.12593	1.28575	0.00890163
ENSMUSG00000041343	Ankrd42	4732	0.475945	0.312512	0.421446	1.07832	0.822123	1.07698	1.28537	0.0124012
ENSMUSG00000060402	Chst8	3870	0.37018	0.572939	0.263404	0.975625	1.11228	0.881162	1.28437	0.00389054
ENSMUSG00000072893	4933439C10Rik	4836	2.53837	3.48972	2.68672	2.92687	7.64091	10.6719	1.28436	0.00103662
ENSMUSG00000064032	Gm10143	3331	0.951891	0.520854	0.316085	0.564835	1.54753	2.25186	1.28309	0.0116439
ENSMUSG00000028370	Pappa	11091	8.24972	7.08361	7.11191	8.11309	22.3908	24.0851	1.28225	6.37915e-05
ENSMUSG00000015377	Fam116b	4586	3.01432	3.17721	3.74034	3.64576	8.55975	11.9446	1.28173	0.000107476
ENSMUSG00000085564	Gm12198	1807	0.37018	0.312512	0.368766	1.07832	0.870483	0.636395	1.27922	0.00916306
ENSMUSG00000090958	Lrrc32	3815	1.32207	1.61465	1.42238	1.7972	4.35242	4.40581	1.27521	0.000153581
ENSMUSG00000018451	6330403K07Rik	1484	0.158648	0.208342	0.68485	0.616184	0.822123	1.12593	1.27498	0.0164096
ENSMUSG00000019359	Gdpd2	3489	0.158648	0.260427	0.368766	0.718881	0.435242	0.783255	1.27379	0.0270796
ENSMUSG00000071192	Wfikkn1	2274	0.634594	0.520854	0.895574	0.975625	1.35409	2.64349	1.27376	0.00343146
ENSMUSG00000019997	Ctgf	2915	85.1413	85.5242	77.8095	71.426	298.141	231.06	1.27337	0.000131382
ENSMUSG00000052026	Slc6a7	3328	0.264414	0.625025	0.63217	0.77023	1.16064	1.76232	1.27129	0.00489602
ENSMUSG00000029503	P2rx2	2455	0.634594	0.67711	0.526808	1.07832	1.54753	1.81128	1.26522	0.00206183
ENSMUSG00000090933	Gm17703	2237	0.581711	0.781281	0.579489	1.02697	1.69261	1.95814	1.26379	0.000456299
ENSMUSG00000016494	Cd34	2613	10.3121	11.8234	9.90399	11.3994	38.4463	27.0713	1.26342	0.000130261
ENSMUSG00000091219	Gm17254	4474	0.793242	0.937537	0.842893	1.12967	2.90161	2.15395	1.26323	0.00107137
ENSMUSG00000086503	Xist	16001	20.9416	19.7925	19.1231	15.7127	63.11	64.5696	1.26038	0.000356847
ENSMUSG00000079036	Alkbh1	6126	1.5336	1.14588	1.94919	2.51608	4.4975	4.06314	1.25905	2.27812e-05
ENSMUSG00000083246	Gm11839	1952	0.423062	0.312512	0.474127	0.77023	1.01556	1.12593	1.25838	0.00750975
ENSMUSG00000029605	Oas1b	2097	2.37973	1.35422	3.31889	2.67013	6.38354	7.7836	1.25505	0.00211512
ENSMUSG00000024430	Cabyr	2208	0.423062	0.156256	0.263404	0.667533	0.822123	0.538488	1.25214	0.0265367
ENSMUSG00000029206	Nsun7	5653	0.37018	0.572939	0.579489	0.821579	1.30572	1.51756	1.25179	0.0068564
ENSMUSG00000081944	Gm12276	300	0.264414	0.104171	0.474127	0.564835	0.483602	0.979069	1.25164	0.0375463
ENSMUSG00000084862	Gm16278	2069	0.264414	0.364598	0.316085	0.410789	0.918844	0.930115	1.24844	0.0150291
ENSMUSG00000081996	Gm7153	454	0.317297	0.312512	0.210723	0.308092	0.531962	1.17488	1.24826	0.0481468
ENSMUSG00000024793	Tnfrsf25	2169	6.71612	6.71902	6.95386	9.14006	13.0572	26.1901	1.24662	5.2437e-05
ENSMUSG00000090086	AI480526	4686	2.80279	4.42726	4.21446	6.00779	9.14007	11.9936	1.24539	3.01422e-07
ENSMUSG00000027107	Chrna1	4377	0.846125	0.468769	0.737531	1.12967	2.07949	1.66442	1.24535	0.00177931
ENSMUSG00000052920	Prkg1	2308	0.475945	0.572939	0.316085	0.667533	1.16064	1.41965	1.24387	0.00452696
ENSMUSG00000028525	Pde4b	10597	9.94197	11.4067	11.3791	25.2635	25.6309	26.6307	1.24359	1.08763e-26
ENSMUSG00000027071	P2rx3	3258	0.634594	0.67711	0.368766	0.821579	1.30572	1.86023	1.24118	0.00288592
ENSMUSG00000060131	Atp8b4	7184	0.475945	0.833366	0.68485	1.23237	1.88605	1.61546	1.24105	0.00145792
ENSMUSG00000087672	Gm15122	460	0.423062	0.520854	0.421446	0.410789	1.209	1.61546	1.23984	0.0107939
ENSMUSG00000017724	Etv4	3747	9.94197	10.5213	10.6415	17.6126	29.8382	25.8474	1.23711	1.06236e-13
ENSMUSG00000080797	Gm15760	282	0.317297	0.520854	0.263404	0.77023	0.725403	1.12593	1.2356	0.00895901
ENSMUSG00000052572	Dlg2	10958	0.0528828	0.104171	0.105362	0.256743	0.0967204	0.293721	1.23474	0.197526
ENSMUSG00000085164	Gm16704	3832	0.687477	1.19796	0.737531	1.69451	2.22457	2.25186	1.22879	0.000406221
ENSMUSG00000037805	Rpl10a	1378	40.0852	43.2309	42.408	46.3165	109.971	138.342	1.22868	3.34314e-06
ENSMUSG00000034239	Gm884	10963	0	0	0.0526808	0.0513487	0.0483602	0.0489534	1.22633	0.738827
ENSMUSG00000056313	1810011O10Rik	1330	0	0	0.0526808	0.0513487	0.0967204	0	1.22624	0.738698
ENSMUSG00000048960	Prex2	11014	0	0	0.0526808	0	0.0483602	0.0979069	1.22586	0.739107
ENSMUSG00000026981	Il1rn	3336	0.37018	1.09379	0.526808	1.07832	1.98277	1.61546	1.22524	0.00284852
ENSMUSG00000084977	4933417D19Rik	1226	0.528828	0.468769	0.895574	1.07832	1.59589	1.76232	1.22492	0.00160455
ENSMUSG00000033987	Dnahc17	16723	1.00477	0.833366	0.948254	0.77023	2.36965	3.37779	1.22462	0.00636695
ENSMUSG00000086826	Gm11739	720	0.423062	0.520854	0.263404	0.154046	1.40245	1.27279	1.22357	0.0359962
ENSMUSG00000055494	Gm14168	2195	0.951891	1.09379	0.948254	1.59181	2.17621	3.23093	1.2228	0.00013775
ENSMUSG00000020901	Pik3r5	5576	0.528828	0.312512	0.790212	0.410789	1.88605	1.51756	1.22272	0.0240835
ENSMUSG00000074269	2410076I21Rik	1276	0.211531	0.520854	0.421446	0.667533	0.677043	1.3707	1.22159	0.0182558
ENSMUSG00000072620	Slfn2	1662	0.423062	0.468769	0.474127	0.77023	1.49917	0.930115	1.22117	0.00909186
ENSMUSG00000051323	Pcdh19	15143	24.5905	27.1365	24.918	46.9327	67.0272	64.5696	1.22007	2.44798e-20
ENSMUSG00000072694	1500011B03Rik	1331	0.740359	0.937537	0.63217	1.74585	1.88605	1.76232	1.21631	0.000104826
ENSMUSG00000086502	B130055M24Rik	2916	1.2163	0.937537	0.895574	1.38641	2.32129	3.37779	1.21534	0.000595201
ENSMUSG00000091666	Gm17717	1055	0.581711	0.833366	0.68485	1.23237	1.83769	1.81128	1.2123	0.000579272
ENSMUSG00000093459	5730480H06Rik	1731	0.475945	0.520854	0.421446	0.821579	1.16064	1.32174	1.21219	0.00778272
ENSMUSG00000021319	Sfrp4	4573	0.793242	1.35422	0.895574	2.41339	2.27293	2.39872	1.2121	9.25228e-05
ENSMUSG00000018986	Slfn3	1795	0.899008	1.14588	0.737531	1.18102	2.22457	3.03511	1.20904	0.000589163
ENSMUSG00000087212	9330188P03Rik	979	0.264414	0.104171	0.0526808	0.308092	0.338521	0.342674	1.19939	0.127649
ENSMUSG00000057254	Zfp870	1680	0.158648	0.156256	0.105362	0.256743	0.338521	0.391628	1.19894	0.135424
ENSMUSG00000034855	Cxcl10	1516	6.02864	8.43783	5.4788	6.36723	22.5358	16.791	1.19581	0.000771211
ENSMUSG00000029607	Ankrd61	3427	0.37018	0.416683	0.474127	0.513487	1.30572	1.07698	1.19477	0.0143147
ENSMUSG00000031389	Arhgap4	8213	0.423062	0.156256	0.316085	0.256743	1.01556	0.783255	1.19383	0.0497653
ENSMUSG00000021509	Slc25a48	3366	0.37018	0.729196	0.63217	0.564835	0.918844	2.49663	1.19365	0.0558721
ENSMUSG00000019960	Dusp6	2793	23.004	21.7717	22.6527	33.6334	62.3846	58.1567	1.19339	6.97832e-11
ENSMUSG00000085396	6720401G13Rik	1430	1.26919	1.66673	0.895574	0.975625	3.62701	4.16104	1.19189	0.0100936
ENSMUSG00000037254	Itih2	3621	0.37018	1.14588	0.474127	0.718881	1.93441	1.90918	1.19061	0.0239761
ENSMUSG00000069873	4930438A08Rik	2055	0.423062	0.468769	0.421446	1.12967	0.870483	1.02802	1.19052	0.00650556
ENSMUSG00000044042	Fmn1	14995	31.148	30.7304	29.712	48.9866	82.5992	77.0527	1.18794	1.37847e-13
ENSMUSG00000052160	Pld4	1967	0.528828	0.0520854	0.421446	0.102697	0.725403	1.4686	1.18794	0.169476
ENSMUSG00000039545	4930524L23Rik	3567	0.475945	0.729196	0.895574	1.84855	1.30572	1.66442	1.18693	0.000695328
ENSMUSG00000047104	Pbp2	789	0.581711	1.14588	0.474127	1.02697	2.12785	1.86023	1.18229	0.00833781
ENSMUSG00000034422	Parp14	9290	7.61512	7.5003	5.95293	8.11309	21.7137	17.9659	1.18189	4.88538e-05
ENSMUSG00000062012	Zfp13	3659	0.211531	0.312512	0.316085	0.667533	0.531962	0.734302	1.18182	0.0257963
ENSMUSG00000092274	Neat1	23411	122.424	127.036	130.174	132.685	317.243	411.307	1.18181	3.04463e-05
ENSMUSG00000089788	Gm16586	2638	8.77855	9.16703	9.21914	7.95904	26.2112	27.4139	1.18093	0.000292887
ENSMUSG00000026896	Ifih1	8789	7.50936	5.46897	7.63872	9.91029	20.5531	16.2036	1.17914	1.26583e-06
ENSMUSG00000061878	Sphk1	4027	10.1535	10.8338	10.4835	20.8476	23.7932	26.5817	1.17846	2.3778e-22
ENSMUSG00000070604	Vsig10l	3759	1.95666	2.29176	2.00187	4.57003	3.91717	5.6786	1.1774	1.62155e-07
ENSMUSG00000034459	Ifit1	2654	8.09107	6.14608	5.16272	6.72667	18.8605	18.2596	1.17654	0.000494003
ENSMUSG00000073530	Pappa2	9056	9.25449	9.16703	8.58697	7.75365	27.0817	26.0922	1.17377	0.000524367
ENSMUSG00000011658	Fuz	3956	8.88431	8.54201	7.05923	9.85894	20.7465	24.6236	1.17371	7.24444e-06
ENSMUSG00000053626	Tll1	4907	1.95666	1.82299	1.84383	4.62138	3.48193	4.60162	1.17189	1.51496e-06
ENSMUSG00000058006	Mdn1	21884	36.0661	30.0533	31.6612	45.3922	84.05	90.2702	1.16818	2.34385e-09
ENSMUSG00000072844	G530011O06Rik	2378	0.899008	0.729196	0.68485	0.821579	1.64425	2.74139	1.16794	0.0125916
ENSMUSG00000002985	Apoe	2810	5.55269	6.19816	5.42612	4.98082	14.8466	18.7492	1.16714	0.00143464
ENSMUSG00000039021	Ttc16	5664	0.899008	0.0520854	0.948254	0.667533	1.30572	2.30081	1.16652	0.0685601
ENSMUSG00000026205	Slc23a3	2519	0.846125	0.781281	0.842893	0.924276	2.51473	2.105	1.16501	0.00648437
ENSMUSG00000021403	Serpinb9b	3246	2.80279	2.5001	2.21259	2.72148	9.14007	4.99325	1.16493	0.00411646
ENSMUSG00000045903	Npas4	3269	0.105766	0.0520854	0.0526808	0.0513487	0.193441	0.244767	1.16424	0.303927
ENSMUSG00000055480	Zfp458	3484	0.581711	0.572939	0.579489	1.18102	1.74097	0.979069	1.16333	0.00400603
ENSMUSG00000020178	Adora2a	2531	0.0528828	0.104171	0.0526808	0	0.0483602	0.440581	1.16298	0.321663
ENSMUSG00000059937	Gdap10	5001	0.687477	0.572939	0.526808	0.308092	1.74097	1.95814	1.16153	0.048266
ENSMUSG00000052485	Tmem171	1578	4.6008	6.19816	5.95293	6.98342	17.6031	12.8748	1.16091	0.000456636
ENSMUSG00000053007	Creb5	3031	1.48072	2.18759	1.3697	1.54046	5.12618	4.60162	1.16049	0.00340955
ENSMUSG00000041842	Fhdc1	5595	6.08152	4.32309	5.16272	5.34026	15.7654	13.6091	1.15755	0.000168736
ENSMUSG00000027068	Dhrs9	4276	1.11054	1.25005	1.00094	1.02697	3.48193	2.98616	1.15699	0.00211105
ENSMUSG00000001988	Npas1	2079	0.634594	0.468769	0.421446	1.33507	1.11228	0.979069	1.15642	0.00869881
ENSMUSG00000085913	Gm15601	4030	0.581711	0.67711	0.63217	0.616184	1.83769	1.76232	1.15478	0.0093759
ENSMUSG00000000303	Cdh1	3837	0.475945	0.156256	0.737531	0.718881	1.16064	1.17488	1.15299	0.016407
ENSMUSG00000036931	Nfkbid	2334	0.528828	0.885452	0.948254	0.975625	2.03113	2.25186	1.15253	0.00212811
ENSMUSG00000027939	Nup210l	5641	0.899008	1.19796	1.21166	1.12967	2.80489	3.42674	1.15231	0.00487485
ENSMUSG00000087189	D130017N08Rik	4117	0	0.364598	0.158042	0.513487	0.290161	0.391628	1.14997	0.0907353
ENSMUSG00000091909	Gm17282	5126	2.43261	2.81261	2.63404	2.87553	6.4319	8.17523	1.14961	0.00062441
ENSMUSG00000050357	Rltpr	5472	0.951891	0.885452	0.842893	1.02697	1.88605	3.03511	1.14832	0.00501806
ENSMUSG00000087050	A030003K02Rik	2427	0.687477	0.416683	0.790212	1.33507	1.06392	1.81128	1.14565	0.00234458
ENSMUSG00000053318	Slamf8	2035	0.634594	0.312512	0.316085	0.564835	1.40245	0.832209	1.14378	0.0332219
ENSMUSG00000063488	Zfp167	2223	0.211531	0.312512	0.316085	0.410789	0.677043	0.783255	1.14263	0.048185
ENSMUSG00000030276	Ttll3	4645	7.56224	6.45859	6.79582	8.01039	17.2162	20.7073	1.14229	9.63096e-06
ENSMUSG00000019320	Noxo1	2672	0.634594	0.67711	0.474127	1.43776	0.967204	1.56651	1.14197	0.00378465
ENSMUSG00000047909	Ankrd16	5870	12.0573	13.1776	14.1711	13.9155	33.3685	39.6523	1.14168	4.19712e-05
ENSMUSG00000079669	Gm17396	1653	1.74513	1.19796	1.94919	3.33766	3.62701	3.81837	1.13902	6.80213e-06
ENSMUSG00000007805	Twist2	1327	8.77855	9.79205	10.2201	15.5586	23.358	24.4767	1.13898	6.94768e-10
ENSMUSG00000009772	Nuak2	4218	7.45648	8.54201	6.69046	8.21579	21.5203	20.2178	1.13872	0.000106748
ENSMUSG00000087130	D230004N17Rik	2987	0.37018	0.572939	0.368766	0.513487	0.967204	1.41965	1.13772	0.0222965
ENSMUSG00000025650	Col7a1	9920	7.0863	8.33366	8.63965	8.06174	20.5531	24.183	1.13398	0.000181631
ENSMUSG00000059430	Actg2	1767	4.65369	4.271	4.53055	4.05654	12.2351	13.2174	1.13305	0.00190988
ENSMUSG00000028270	Gbp2	2678	5.39405	6.30233	6.47974	8.11309	16.9261	14.7839	1.13183	7.80381e-06
ENSMUSG00000090612	D930030I03Rik	918	0.634594	0.156256	0.263404	0.564835	0.628682	1.12593	1.12974	0.0427238
ENSMUSG00000032346	Ooep	2135	0.264414	0.156256	0.158042	0.410789	0.531962	0.342674	1.12937	0.0819545
ENSMUSG00000086309	A930007I19Rik	5070	0.423062	0.468769	0.526808	0.872927	0.580322	1.66442	1.12588	0.0289539
ENSMUSG00000062991	Nrg1	3205	19.8839	16.1986	19.4392	19.7179	54.6954	46.7016	1.12544	5.86293e-05
ENSMUSG00000031503	Col4a2	6571	0.317297	0.572939	1.89651	1.7972	1.78933	2.49663	1.12311	9.62482e-05
ENSMUSG00000035783	Acta2	1772	347.387	379.755	334.997	345.474	1002.07	965.313	1.12271	5.76422e-05
ENSMUSG00000036030	Prtg	8728	2.96144	2.5001	2.31795	4.57003	4.64258	7.73464	1.12247	2.20394e-05
ENSMUSG00000058441	Panx2	3140	0.158648	0	0.105362	0.205395	0.0967204	0.293721	1.12191	0.282159
ENSMUSG00000049409	Prokr1	4052	1.58648	1.30213	1.31702	3.38901	2.85325	2.93721	1.12173	0.000156375
ENSMUSG00000085385	9430008C03Rik	3170	24.2203	23.8551	23.9698	23.4663	62.7232	70.2482	1.11872	6.6038e-05
ENSMUSG00000091243	Vgll3	3318	45.2148	45.9393	42.5134	36.5089	136.472	117.146	1.11808	0.000424686
ENSMUSG00000017697	Ada	1990	4.97098	4.84394	5.37344	6.88072	13.7343	12.3363	1.11779	1.28626e-05
ENSMUSG00000022146	Osmr	12364	28.9798	28.8553	28.711	47.6002	70.9444	69.2202	1.11768	7.71037e-17
ENSMUSG00000066975	Cryba4	1165	0.951891	0.625025	0.737531	1.07832	1.78933	2.15395	1.116	0.00503042
ENSMUSG00000003934	Efnb3	3178	3.01432	3.80223	2.89744	3.49171	8.55975	9.00743	1.11591	0.00229425
ENSMUSG00000023341	Mx2	2403	1.90378	1.35422	2.26527	1.38641	4.93274	5.62965	1.11288	0.0176383
ENSMUSG00000084835	Gm12352	758	0.317297	0.364598	0.474127	0.667533	1.11228	0.734302	1.11271	0.0215517
ENSMUSG00000072612	Gm10382	1232	0.528828	0.520854	0.579489	0.410789	1.35409	1.76232	1.1101	0.0626487
ENSMUSG00000090077	Lime1	1822	0.740359	0.312512	0.316085	0.564835	1.25736	1.12593	1.10565	0.016598
ENSMUSG00000037902	Sirpa	3212	1.05766	0.833366	0.790212	1.64316	2.70817	1.41965	1.10555	0.000151739
ENSMUSG00000029075	Tnfrsf4	1508	0.740359	1.14588	0.948254	1.33507	2.46637	2.30081	1.10359	0.0046542
ENSMUSG00000020892	Aloxe3	6718	1.16342	1.19796	1.15898	1.33507	2.56309	3.67151	1.10318	0.00608341
ENSMUSG00000019326	Aoc3	5375	0.264414	0.833366	0.63217	0.616184	1.69261	1.41965	1.10279	0.0268929
ENSMUSG00000048924	Ccdc125	2692	0	0.0520854	0.0526808	0	0.145081	0.0979069	1.10037	0.598588
ENSMUSG00000031391	L1cam	8730	0.264414	0.572939	0.421446	0.77023	0.870483	1.07698	1.09866	0.0231508
ENSMUSG00000028862	Map3k6	4497	10.5766	11.7192	10.1147	19.8719	24.8571	24.6725	1.09864	6.3101e-16
ENSMUSG00000049515	Espnl	5729	0.423062	0.520854	0.316085	0.616184	0.967204	1.12593	1.09767	0.0161395
ENSMUSG00000021367	Edn1	2339	5.60558	7.23987	4.63591	3.28631	19.2474	14.8818	1.09757	0.0232487
ENSMUSG00000002289	Angptl4	3850	4.65369	3.85432	3.95106	8.78062	8.41467	9.44802	1.09573	5.5975e-10
ENSMUSG00000054999	Naaladl1	2473	2.00955	3.02095	1.47506	3.44036	4.69094	5.77651	1.09459	6.37915e-05
ENSMUSG00000027962	Vcam1	4907	10.2593	11.5109	7.90212	12.7858	29.0645	21.4416	1.09305	2.10997e-05
ENSMUSG00000020183	Cpm	5981	0.158648	0.104171	0.0526808	0.308092	0.145081	0.244767	1.09189	0.219834
ENSMUSG00000032501	Trib1	6565	12.3746	14.2193	12.4853	21.0016	31.3374	30.9386	1.09183	4.2097e-12
ENSMUSG00000032661	Oas3	5371	2.00955	1.09379	1.00094	0.924276	4.9811	2.8393	1.09034	0.062921
ENSMUSG00000035356	Nfkbiz	6408	15.4418	15.0006	14.4872	16.791	36.6087	41.5615	1.07995	6.11105e-06
ENSMUSG00000034248	Slc25a37	4158	42.9937	46.5643	45.2001	57.0484	112.728	114.992	1.07954	3.54707e-08
ENSMUSG00000070427	Il18bp	1393	1.74513	1.51048	1.73847	1.54046	3.72373	5.28697	1.0794	0.00336766
ENSMUSG00000091166	Tstd1	547	0.475945	0.312512	0.63217	0.924276	1.06392	1.02802	1.07932	0.011625
ENSMUSG00000038587	Akap12	6240	35.3786	34.793	33.2416	32.3497	95.8982	90.1233	1.07845	0.00013853
ENSMUSG00000038700	Hoxb5	2810	0.740359	0.67711	0.474127	1.28372	1.06392	1.66442	1.07681	0.00327748
ENSMUSG00000005980	Dnase1	2259	0.846125	1.45839	1.1063	1.74585	2.46637	2.98616	1.07524	0.000388204
ENSMUSG00000021913	Ogdhl	3425	0.951891	0.67711	1.26434	0.924276	1.93441	3.23093	1.07502	0.00293348
ENSMUSG00000035042	Ccl5	957	5.97576	7.39613	5.79489	5.18622	20.8916	14.2944	1.07475	0.00534008
ENSMUSG00000043099	Hic1	4138	0.317297	0.468769	0.68485	0.667533	1.209	1.22384	1.07145	0.016779
ENSMUSG00000047261	Gap43	2175	1.05766	0.989623	0.579489	1.28372	2.36965	1.86023	1.06765	0.00687226
ENSMUSG00000003282	Plag1	5429	0.528828	0.833366	0.421446	0.821579	0.870483	2.05604	1.06455	0.0198145
ENSMUSG00000085455	1810059H22Rik	2889	1.58648	0.885452	1.6331	2.20799	2.90161	3.47569	1.064	0.00152228
ENSMUSG00000028268	Gbp3	3365	7.72089	5.57314	5.68953	8.06174	16.2007	15.3714	1.06246	7.73349e-05
ENSMUSG00000023947	Nfkbie	2416	6.61035	9.89623	8.37625	12.1183	22.8744	16.9379	1.06146	4.48887e-06
ENSMUSG00000012889	Podnl1	3466	25.6482	23.6468	23.0215	34.8144	50.1012	65.9403	1.06101	1.1158e-09
ENSMUSG00000024379	Tslp	1128	0.634594	0.625025	0.526808	0.616184	1.54753	1.56651	1.0598	0.0262493
ENSMUSG00000068130	Zfp442	4730	0.264414	0.312512	0.316085	0.513487	0.580322	0.783255	1.05842	0.0532799
ENSMUSG00000055862	Izumo4	928	0.423062	0.364598	0.842893	0.77023	1.35409	1.27279	1.05721	0.00951652
ENSMUSG00000086468	2900053O20Rik	933	0.37018	0.416683	0.368766	0.718881	0.822123	0.881162	1.05689	0.0247625
ENSMUSG00000026726	Cubn	12165	1.48072	1.87507	1.26434	1.43776	4.78766	3.37779	1.05516	0.00980351
ENSMUSG00000091342	Gm17329	138	0.158648	0.260427	0.210723	0.102697	0.822123	0.391628	1.05504	0.129459
ENSMUSG00000028037	Ifi44	3116	9.41314	7.8649	6.53242	8.62658	21.1818	19.6303	1.05427	0.000579272
ENSMUSG00000066885	Ptprv	288	0.687477	0.625025	0.368766	0.872927	1.209	1.41965	1.05326	0.0152499
ENSMUSG00000028634	Hivep3	11885	20.6772	21.4071	19.7026	29.012	51.6003	47.5338	1.05274	1.37808e-09
ENSMUSG00000047492	Inhbe	2133	0.105766	0	0.0526808	0.256743	0.0483602	0.0489534	1.05056	0.485532
ENSMUSG00000001995	Sipa1l2	6344	41.2486	40.262	38.4043	72.1449	88.1606	88.0183	1.05039	5.58923e-23
ENSMUSG00000055320	Tead1	11624	38.0227	34.5847	32.5567	43.2356	88.4508	85.9133	1.04919	1.11672e-06
ENSMUSG00000023206	Il15ra	2734	1.05766	1.40631	1.47506	1.43776	3.38521	3.32883	1.04889	0.00460451
ENSMUSG00000085667	Gm12992	5867	0.423062	0.260427	0.526808	0.513487	0.773763	1.22384	1.04846	0.0399993
ENSMUSG00000032548	Slco2a1	4247	1.05766	1.30213	0.895574	1.28372	2.46637	2.98616	1.04807	0.00422288
ENSMUSG00000005628	Tmod4	1770	0.581711	0.67711	0.737531	0.872927	1.16064	2.105	1.04791	0.0163701
ENSMUSG00000001379	Apbb3	2048	2.06243	3.43764	4.21446	3.85115	7.06059	9.15429	1.04617	0.00184259
ENSMUSG00000014498	Ankrd52	8502	48.5464	50.002	48.2556	65.829	106.924	130.314	1.04586	1.12967e-08
ENSMUSG00000000416	Cttnbp2	9995	0.793242	0.156256	0.421446	0.205395	1.11228	1.51756	1.04457	0.160448
ENSMUSG00000021134	Srsf5	3600	63.9353	73.2842	72.9102	127.499	145.806	159.49	1.04244	3.18849e-25
ENSMUSG00000036151	Tm6sf2	1937	0.951891	0.729196	0.63217	0.821579	1.59589	2.34977	1.0422	0.0148434
ENSMUSG00000087211	1500016L03Rik	772	0.740359	0.572939	0.895574	1.28372	1.69261	1.56651	1.03748	0.00520989
ENSMUSG00000009145	Dqx1	3137	3.17297	3.22929	3.05549	2.41339	6.96387	10.0355	1.03729	0.012227
ENSMUSG00000030748	Il4ra	3653	10.7352	11.9276	11.5898	20.2314	25.6793	24.2809	1.03523	1.47836e-12
ENSMUSG00000022999	Lmbr1l	4094	8.83143	9.11494	8.95574	11.6561	19.3441	24.0851	1.03439	1.01404e-06
ENSMUSG00000050370	Ch25h	1349	2.64414	3.22929	3.16085	3.7998	6.72207	7.97941	1.0342	0.0003468
ENSMUSG00000092341	Malat1	8810	55.3154	70.5236	65.6403	68.6018	152.383	170.994	1.03363	2.23517e-05
ENSMUSG00000084972	9030407P20Rik	3885	1.2163	0.781281	1.26434	2.0026	2.27293	2.39872	1.03168	0.000258749
ENSMUSG00000091994	E130317F20Rik	3263	2.96144	3.07304	2.79208	6.72667	4.64258	6.70662	1.03062	2.25245e-07
ENSMUSG00000027208	Fgf7	3244	48.9695	50.5228	51.5745	69.8855	129.17	108.872	1.02757	1.12757e-09
ENSMUSG00000079415	Cntf	1071	0.581711	0.67711	0.526808	1.02697	1.59589	1.02802	1.02636	0.0170826
ENSMUSG00000092149	Gm17453	3585	0.528828	0.312512	0.68485	1.28372	0.967204	0.881162	1.02578	0.0166074
ENSMUSG00000045345	9530056K15Rik	2313	0.793242	0.416683	0.316085	1.02697	1.06392	1.02802	1.02411	0.016687
ENSMUSG00000027827	Kcnab1	8098	0.634594	0.520854	0.316085	0.564835	1.40245	1.02802	1.02251	0.0401964
ENSMUSG00000021684	Pde8b	7602	0.528828	0.468769	0.210723	0.513487	1.16064	0.783255	1.01967	0.0485509
ENSMUSG00000042104	Uggt2	13554	5.60558	3.69806	4.63591	6.77802	10.0589	11.4062	1.01963	7.3254e-06
ENSMUSG00000021057	Akap5	6906	0.423062	0.260427	0.474127	0.205395	0.870483	1.27279	1.01757	0.11107
ENSMUSG00000058558	Rpl5	3987	4.75945	4.94811	4.79395	6.26454	10.9294	12.1405	1.01705	1.1299e-05
ENSMUSG00000055188	2900002K06Rik	967	0.740359	0.468769	0.368766	0.616184	1.11228	1.4686	1.01667	0.026221
ENSMUSG00000025997	Ikzf2	9409	1.79802	1.92716	1.1063	1.59181	4.15898	4.01418	1.01586	0.00229231
ENSMUSG00000022382	Wnt7b	4407	1.26919	1.30213	1.31702	2.92687	2.56309	2.39872	1.01537	0.000234529
ENSMUSG00000028655	Mfsd2a	2235	0.264414	0.104171	0.210723	0.308092	0.628682	0.244767	1.01503	0.133726
ENSMUSG00000039716	Dock3	17159	0.105766	0.260427	0.210723	0.205395	0.338521	0.636395	1.01477	0.143407
ENSMUSG00000070034	Sp110	6090	0.793242	1.40631	0.421446	0.924276	1.78933	2.59453	1.0141	0.0450656
ENSMUSG00000034664	Itga2b	5366	4.65369	5.93774	5.37344	7.24016	10.204	14.7839	1.01339	3.70381e-05
ENSMUSG00000052563	D930048N14Rik	3682	1.11054	1.40631	0.895574	1.48911	2.51473	2.88825	1.01292	0.00287254
ENSMUSG00000038987	1700019L03Rik	1770	3.49027	4.06266	3.47693	5.54566	7.73763	8.95848	1.01197	5.29712e-06
ENSMUSG00000031340	Gabre	4726	10.0477	11.7713	11.9059	11.194	23.503	33.2883	1.01151	0.000760016
ENSMUSG00000041220	Elovl6	5946	13.6438	12.9172	14.1185	30.3471	26.8399	24.7704	1.00977	3.70975e-16
ENSMUSG00000055994	Nod2	5025	0.528828	0.468769	0.368766	0.616184	1.01556	1.12593	1.00861	0.0335107
ENSMUSG00000050328	Hoxc12	1029	0.899008	1.61465	1.52774	2.0026	2.94997	3.18197	1.00755	0.00124088
ENSMUSG00000033799	BC016423	8321	52.777	48.9082	49.1512	88.6278	110.019	104.467	1.00708	6.87154e-23
ENSMUSG00000032454	Rbp2	668	0.264414	0.885452	0.263404	0.821579	1.40245	0.636395	1.00652	0.103637
ENSMUSG00000093425	Shox2	5584	0.158648	0.364598	0.158042	0.616184	0.338521	0.440581	1.00447	0.135124
ENSMUSG00000035745	Grin3b	3287	1.69225	1.40631	2.31795	2.77283	3.86881	4.21	1.00289	0.000284536
ENSMUSG00000073436	Eme2	6688	6.92765	7.03153	6.00561	11.3481	12.7671	15.8609	1.0017	1.82245e-09
ENSMUSG00000022768	Ccdc116	5487	0.317297	0.208342	0.579489	0.564835	0.628682	1.02802	0.999334	0.071569
ENSMUSG00000017491	Rarb	3479	0.528828	0.885452	0.526808	0.975625	1.54753	1.3707	0.999254	0.01603
ENSMUSG00000079511	Ccdc142	3753	4.28351	4.16683	3.58229	4.36464	8.80155	10.8677	0.99865	0.000406572
ENSMUSG00000001918	Slc1a5	5242	51.7194	56.3564	53.629	78.7175	115.726	128.209	0.996754	9.02006e-12
ENSMUSG00000091912	Gm17468	1995	0.687477	0.468769	0.526808	1.33507	0.580322	1.4686	0.996374	0.0253763
ENSMUSG00000044916	1700029I15Rik	640	0.423062	0.572939	0.158042	0.564835	0.725403	1.02802	0.996015	0.0699606
ENSMUSG00000086597	F420014N23Rik	2393	1.5336	1.56256	1.42238	1.8999	2.85325	4.25895	0.995509	0.00316581
ENSMUSG00000027580	BC006779	11012	34.5854	32.8659	30.7656	34.7117	71.2829	89.6338	0.994212	3.57393e-05
ENSMUSG00000028459	Cd72	3727	0.211531	0.416683	0.63217	1.02697	1.06392	0.440581	0.992701	0.0614824
ENSMUSG00000033847	Pla2g4c	3728	1.26919	1.71882	1.84383	1.28372	3.43357	4.89534	0.991775	0.0236678
ENSMUSG00000085882	2610507I01Rik	1358	0.317297	0.260427	0.210723	0.616184	0.338521	0.636395	0.991108	0.110823
ENSMUSG00000031982	Arv1	1159	6.61035	7.5003	7.53335	9.08871	16.9744	16.8889	0.989236	1.69928e-05
ENSMUSG00000026437	Cdk18	3153	19.6724	20.3133	20.4928	20.3341	47.7315	51.8907	0.988225	0.000101512
ENSMUSG00000030882	Dnhd1	15491	1.48072	1.19796	1.26434	1.33507	3.38521	3.08407	0.986281	0.00611728
ENSMUSG00000074141	Il4i1	3936	2.32684	2.96887	2.00187	5.23756	3.62701	5.62965	0.986257	7.68433e-05
ENSMUSG00000027245	2310003F16Rik	4934	2.32684	1.66673	2.05455	2.51608	4.15898	5.28697	0.985405	0.000354829
ENSMUSG00000074782	4833422C13Rik	5911	0.846125	0.416683	0.63217	1.28372	1.11228	1.3707	0.985135	0.0118577
ENSMUSG00000085436	Gm11458	1270	3.0672	3.17721	2.7394	6.46993	4.7393	6.60872	0.984867	1.47305e-06
ENSMUSG00000086522	Gm4473	655	0.740359	0.208342	0.368766	0.616184	1.06392	0.930115	0.984829	0.0456383
ENSMUSG00000029720	Lrch4	4442	1.26919	0.989623	0.63217	1.38641	1.83769	2.49663	0.983348	0.00444935
ENSMUSG00000032000	Birc3	5624	9.20161	8.02115	8.06016	12.6318	20.4564	16.84	0.982542	1.99047e-08
ENSMUSG00000020387	Phf15	15011	21.9992	23.1259	19.966	36.0981	40.0906	52.3802	0.982049	1.63789e-11
ENSMUSG00000029072	Tas1r3	3517	1.69225	1.19796	1.79115	2.67013	3.04669	3.52465	0.981052	0.000113433
ENSMUSG00000022718	Dgcr8	8918	36.3834	35.6785	39.3526	73.2745	71.3796	75.1925	0.980463	5.28705e-27
ENSMUSG00000074252	Gm10654	1632	1.00477	0.67711	0.68485	0.77023	1.78933	2.105	0.979211	0.0224063
ENSMUSG00000085569	Gm12602	1113	0.528828	0.416683	0.790212	0.359441	1.64425	1.41965	0.978833	0.0876551
ENSMUSG00000037921	Ddx60	7077	1.5336	1.56256	1.21166	1.33507	3.53029	3.62255	0.978672	0.0114448
ENSMUSG00000078909	Gm17407	1217	0.687477	0.364598	0.368766	0.564835	1.25736	0.979069	0.977913	0.0483551
ENSMUSG00000052117	D630039A03Rik	2828	0.0528828	0.208342	0.105362	0.205395	0.193441	0.342674	0.97751	0.251238
ENSMUSG00000032609	Klhdc8b	1891	1.37495	1.51048	1.84383	2.1053	3.48193	3.72046	0.976927	0.00160545
ENSMUSG00000036281	Snapc4	6442	26.8116	27.0844	26.2877	33.4793	56.9199	67.1641	0.97479	2.98705e-07
ENSMUSG00000020044	Timp3	8556	251.299	239.645	232.164	237.231	580.419	602.568	0.973851	7.09081e-05
ENSMUSG00000045838	A430105I19Rik	5027	4.9181	6.56276	5.42612	3.6971	13.0089	16.4973	0.97363	0.0213586
ENSMUSG00000036106	Prr5	1908	1.8509	2.76053	2.10723	3.59441	4.78766	4.79744	0.971113	4.19936e-05
ENSMUSG00000042828	Trim72	2546	0.105766	0.104171	0.210723	0.205395	0.241801	0.391628	0.969791	0.204386
ENSMUSG00000044827	Tlr1	2649	0.475945	0.781281	0.474127	0.975625	1.35409	1.07698	0.969581	0.0260201
ENSMUSG00000029068	Ccnl2	5381	128.875	126.776	126.329	153.378	265.594	329.016	0.96957	8.76316e-07
ENSMUSG00000041817	Fam169a	4575	1.2163	1.40631	1.58042	2.15664	3.53029	2.54558	0.96918	0.00247101
ENSMUSG00000031880	Rrad	1570	4.12486	4.79186	4.16178	7.34286	9.91384	8.32209	0.968071	8.24e-09
ENSMUSG00000034765	Dusp5	2469	13.9611	16.1465	14.2765	15.7127	37.2857	33.7779	0.967536	8.99861e-05
ENSMUSG00000029561	Oasl2	4365	24.9607	18.5424	20.8616	25.0581	50.343	50.422	0.967314	6.55589e-05
ENSMUSG00000047090	Tmem198b	4239	3.43738	4.53143	4.16178	6.77802	7.44747	9.49697	0.967095	1.37142e-07
ENSMUSG00000074817	Papolb	4238	1.11054	0.989623	0.790212	0.718881	2.90161	2.00709	0.961329	0.0444834
ENSMUSG00000036718	Micall2	4343	18.1917	20.73	19.4919	27.5742	42.702	43.4217	0.96122	2.20325e-10
ENSMUSG00000031202	Rab39b	3399	3.75468	2.18759	3.16085	3.74845	7.88271	6.07023	0.960733	0.000971161
ENSMUSG00000027338	Prnd	3453	0.211531	0.468769	0.474127	0.410789	1.06392	0.783255	0.960138	0.171488
ENSMUSG00000035262	Amh	1660	0.37018	0.781281	0.737531	0.564835	1.49917	1.61546	0.95963	0.0443761
ENSMUSG00000027896	Slc16a4	3989	0.581711	0.572939	0.948254	1.02697	1.35409	1.71337	0.95902	0.0101255
ENSMUSG00000044034	Npb	730	0.317297	0.572939	0.474127	0.77023	0.725403	1.17488	0.958901	0.0328089
ENSMUSG00000007682	Dio2	5811	0.634594	0.312512	0.368766	0.667533	0.677043	1.22384	0.958732	0.0608562
ENSMUSG00000024136	Dnase1l2	3197	0.899008	1.19796	0.790212	1.23237	1.49917	2.88825	0.958183	0.0135106
ENSMUSG00000070327	Rnf213	16895	56.0029	47.8665	44.2519	50.4244	109.633	127.475	0.957057	7.68705e-05
ENSMUSG00000027514	Zbp1	4132	4.01909	4.21892	3.05549	4.87812	7.97943	9.05639	0.956532	0.00041314
ENSMUSG00000079009	Gm14139	1724	0.528828	0.260427	0.316085	0.154046	1.25736	0.734302	0.955475	0.175421
ENSMUSG00000072915	Gm12258	2523	1.69225	1.51048	1.6331	2.1053	3.28849	3.96523	0.954116	0.000326652
ENSMUSG00000033355	Rtp4	1571	11.5285	10.4171	10.7996	14.0695	22.826	26.4838	0.953043	4.53603e-05
ENSMUSG00000015652	Steap1	1719	12.7976	12.8651	13.3809	14.1722	33.707	27.6097	0.951589	9.99165e-05
ENSMUSG00000085334	Gm12940	2676	4.01909	4.89603	4.42519	3.64576	11.6064	10.525	0.950647	0.00619609
ENSMUSG00000020455	Trim11	4103	13.0621	14.636	13.8024	15.8154	30.5153	33.8268	0.9501	9.57551e-06
ENSMUSG00000054951	9130008F23Rik	2157	2.43261	2.39593	3.21353	2.77283	6.72207	6.02127	0.949214	0.00209044
ENSMUSG00000028845	Tekt2	2025	0.581711	1.04171	0.895574	0.975625	1.98277	1.90918	0.948739	0.01816
ENSMUSG00000025610	ORF63	1647	0.264414	0.208342	0.210723	0.462138	0.677043	0.195814	0.948495	0.19065
ENSMUSG00000033762	Recql4	4024	33.6335	35.0535	35.1908	39.9493	76.7476	83.3188	0.945416	3.93209e-06
ENSMUSG00000061882	Ccdc62	3306	0.793242	1.71882	1.3697	1.64316	2.90161	2.93721	0.944998	0.00881964
ENSMUSG00000047638	Nr1h4	2867	4.65369	5.57314	4.79395	6.31589	10.5909	11.9936	0.9443	0.000340716
ENSMUSG00000024403	Atp6v1g2	2504	2.27396	2.55218	2.95012	4.05654	4.4975	6.4129	0.944121	0.000148617
ENSMUSG00000037593	BC030499	4185	0.793242	0.625025	0.842893	1.33507	1.35409	1.66442	0.941132	0.00859928
ENSMUSG00000028182	Lrriq3	4049	0.211531	0.208342	0.526808	0.667533	0.725403	0.440581	0.940092	0.099136
ENSMUSG00000055632	Hmcn2	15950	0.951891	1.40631	1.15898	1.54046	2.51473	2.69244	0.939208	0.00319615
ENSMUSG00000001420	Tmem79	3547	0.158648	0.625025	0.210723	0.462138	0.483602	0.979069	0.938254	0.15091
ENSMUSG00000039741	Bahcc1	10718	12.3217	11.2504	10.6942	14.1209	27.662	23.8403	0.938081	3.3784e-06
ENSMUSG00000063506	Arhgap22	3862	5.07675	5.41688	5.68953	6.41858	13.2023	11.3572	0.937297	0.000412734
ENSMUSG00000044730	9930104L06Rik	3925	12.5332	13.2818	15.2247	15.4559	31.6759	31.4281	0.937254	1.53837e-05
ENSMUSG00000028952	Zbtb48	3422	11.3169	13.6464	12.9595	14.7371	25.6793	32.1624	0.936755	3.2743e-05
ENSMUSG00000034120	Srsf2	2584	13.7495	13.8026	13.6443	13.0426	27.7587	37.7921	0.932121	0.000805121
ENSMUSG00000020648	Dus4l	1761	2.64414	2.91678	2.84476	4.36464	7.20567	4.45476	0.93103	0.000259611
ENSMUSG00000086217	Gm9530	3198	0.317297	0.625025	0.210723	0.308092	1.01556	0.881162	0.929864	0.12317
ENSMUSG00000091637	Gm17281	3587	0.317297	0.520854	0.421446	0.359441	1.01556	1.02802	0.929617	0.0744267
ENSMUSG00000027134	Lpcat4	2811	6.08152	5.62522	6.05829	6.72667	14.2179	12.8258	0.927785	6.81307e-05
ENSMUSG00000020357	Flt4	8203	2.85567	2.60427	2.52868	2.82418	5.99666	6.36395	0.927045	0.00630454
ENSMUSG00000023805	Synj2	7492	24.7492	23.9072	22.2313	36.6116	49.6175	48.5129	0.927023	6.30095e-14
ENSMUSG00000027570	Col9a3	3820	0.475945	0.468769	0.63217	0.616184	0.967204	1.41965	0.926668	0.0461265
ENSMUSG00000067653	Ankrd23	2270	1.69225	1.82299	2.10723	2.36204	3.96554	4.35686	0.92666	0.00206526
ENSMUSG00000020460	Rps27a	1678	4.44216	3.85432	5.00468	6.21319	9.86548	9.15429	0.925268	2.4546e-06
ENSMUSG00000055692	Tmem191c	2462	0.687477	1.09379	0.368766	1.07832	1.11228	1.90918	0.925012	0.0300794
ENSMUSG00000026941	Mamdc4	4716	3.54315	4.16683	3.47693	4.87812	8.12451	8.22418	0.924953	2.56114e-05
ENSMUSG00000061702	Tmem91	3751	0.687477	0.625025	0.842893	1.12967	1.35409	1.61546	0.924568	0.00994689
ENSMUSG00000041189	Chrnb1	2302	8.46125	7.81281	6.5851	8.42118	17.5064	17.3785	0.922314	0.000344934
ENSMUSG00000042784	Muc1	2338	1.11054	0.781281	1.15898	1.74585	1.78933	2.25186	0.921865	0.0017453
ENSMUSG00000075576	Gm12359	1818	0.846125	0.260427	0.68485	0.667533	1.209	1.51756	0.92169	0.0560497
ENSMUSG00000035916	Ptprq	7116	1.16342	0.520854	0.895574	1.28372	1.30572	2.30081	0.920775	0.0297108
ENSMUSG00000068876	Cgn	6512	1.63937	1.97925	1.3697	1.48911	4.35242	3.5736	0.916343	0.0273148
ENSMUSG00000091387	Gcnt4	5090	14.1726	15.5214	14.1711	20.18	31.5792	30.9875	0.916032	1.06433e-07
ENSMUSG00000052557	Gan	3453	2.53837	3.28138	2.58136	4.46733	5.36798	6.02127	0.915804	1.79648e-05
ENSMUSG00000037617	Spag1	3847	10.5237	9.16703	9.48254	10.7832	20.0695	23.8893	0.908515	0.000178344
ENSMUSG00000020423	Btg2	2741	6.55747	7.08361	6.21633	8.62658	14.2663	14.3434	0.907823	4.0509e-06
ENSMUSG00000084968	Gm12743	3696	0.793242	0.937537	0.474127	1.07832	1.35409	1.71337	0.907168	0.0137343
ENSMUSG00000046079	Lrrc8d	10646	14.8601	15.0006	12.8541	20.7962	31.8694	27.365	0.906262	2.52318e-08
ENSMUSG00000044744	1700001G17Rik	869	0.423062	0.729196	0.474127	0.821579	1.11228	1.12593	0.905764	0.0285687
ENSMUSG00000064437	Snord49b	71	0.740359	0.260427	0.63217	0.872927	1.06392	1.12593	0.904267	0.0513293
ENSMUSG00000091144	Gm6907	3448	0.846125	0.885452	0.68485	0.872927	2.07949	1.56651	0.903778	0.0227556
ENSMUSG00000004891	Nes	7307	52.2482	52.0854	48.519	54.1215	118.773	112.985	0.903413	2.19096e-05
ENSMUSG00000029648	Flt1	11550	13.4851	14.2714	14.3292	18.2288	30.08	30.3022	0.90181	2.91842e-06
ENSMUSG00000046733	Gprc5a	2079	22.2108	23.5426	22.0206	31.2713	48.6987	46.6037	0.901546	4.84495e-09
ENSMUSG00000030643	Rab30	2111	2.37973	2.96887	3.00281	3.23497	6.28682	6.07023	0.901275	0.00192503
ENSMUSG00000004098	Col5a3	6742	9.09584	10.365	8.90305	13.0939	17.8933	21.9801	0.901261	6.46431e-06
ENSMUSG00000048399	Tprg	2032	0.687477	0.364598	0.316085	0.359441	1.30572	0.881162	0.900442	0.0614018
ENSMUSG00000033107	Rnf125	1491	0.528828	0.260427	0.105362	0.616184	0.628682	0.440581	0.900203	0.136603
ENSMUSG00000047793	Sned1	9811	20.1484	18.3861	19.4919	19.4098	36.5603	52.2823	0.899865	0.000322965
ENSMUSG00000050908	Fam18a	3927	1.95666	1.66673	1.52774	1.23237	4.15898	4.21	0.899568	0.0197934
ENSMUSG00000020175	Rab36	6066	2.37973	2.23967	2.58136	3.6971	4.7393	4.99325	0.899265	0.000343521
ENSMUSG00000024059	Clip4	4445	0.211531	0.208342	0.263404	0.410789	0.386881	0.489534	0.895687	0.20995
ENSMUSG00000021614	Vcan	16350	2.59126	2.60427	2.79208	4.31329	4.83602	5.6786	0.892428	1.12796e-05
ENSMUSG00000061510	Gm10101	2913	0.740359	0.572939	0.790212	1.38641	1.11228	1.41965	0.890739	0.0162277
ENSMUSG00000027300	Ubox5	5578	6.08152	6.09399	5.79489	9.24276	11.945	12.0915	0.889854	7.11426e-09
ENSMUSG00000013089	Etv5	6467	8.6199	9.32329	9.21914	14.9425	17.9416	17.4274	0.889714	1.98607e-12
ENSMUSG00000049687	Fam109b	3306	0.264414	0.208342	0	0.410789	0.338521	0.14686	0.888624	0.233184
ENSMUSG00000078937	Cpt1b	3353	0.475945	0.312512	0.421446	0.0513487	0.628682	1.56651	0.88862	0.289348
ENSMUSG00000052105	1110012J17Rik	9929	14.2784	11.9276	14.0131	19.3071	27.4686	27.6097	0.887923	5.41711e-09
ENSMUSG00000086859	2810008D09Rik	954	8.3026	8.75035	9.00842	8.11309	19.7793	20.2667	0.88641	0.00117659
ENSMUSG00000000276	Dgke	11704	14.0668	17.3444	16.8052	25.1608	31.821	32.0156	0.884471	1.0453e-11
ENSMUSG00000078919	Dpm1	3646	2.32684	2.23967	2.31795	1.48911	4.69094	6.51081	0.882957	0.0289658
ENSMUSG00000053175	Bcl3	2752	0.951891	1.45839	1.68579	2.41339	2.80489	2.34977	0.882785	0.00469958
ENSMUSG00000026235	Epha4	6310	2.85567	3.28138	2.10723	1.48911	7.83435	5.87441	0.882479	0.0672873
ENSMUSG00000022144	Gdnf	3506	28.1865	29.0637	29.1852	28.7039	68.3329	62.1709	0.881404	0.000453922
ENSMUSG00000091735	Gpr62	1967	0.793242	1.35422	0.895574	1.18102	2.32129	2.105	0.880354	0.0268208
ENSMUSG00000042087	4933440N22Rik	650	0.264414	0.364598	0.737531	1.18102	0.628682	0.734302	0.880009	0.0623806
ENSMUSG00000020692	Nle1	3501	13.7495	15.3131	15.9623	22.1313	28.5325	32.1624	0.879677	1.13317e-08
ENSMUSG00000040867	Begain	2644	2.64414	2.18759	2.68672	3.64576	4.35242	5.82546	0.878587	0.00195136
ENSMUSG00000069763	Tmem100	1764	1.63937	1.35422	2.15991	3.95385	2.56309	2.98616	0.878453	0.00399954
ENSMUSG00000033475	Tomm6	1397	0.528828	0.364598	0.474127	0.924276	0.628682	0.979069	0.878012	0.0623734
ENSMUSG00000047414	Flrt2	3293	45.9552	46.5643	45.9903	87.19	78.7304	88.6547	0.87788	9.92411e-22
ENSMUSG00000030895	Hpx	1468	0.317297	0.468769	0.68485	0.667533	0.918844	1.12593	0.877815	0.0746251
ENSMUSG00000028248	Sfrs18	8234	29.9846	29.5845	33.0835	39.179	62.9166	67.9963	0.876753	6.50686e-08
ENSMUSG00000022306	Zfpm2	6359	13.538	13.9589	12.9595	11.7588	32.353	30.1553	0.87669	0.00205996
ENSMUSG00000068329	Htra2	2410	21.4704	21.5634	23.759	26.0851	47.8282	48.6108	0.875687	4.94422e-06
ENSMUSG00000028555	Ttc39a	4883	0.846125	0.885452	0.737531	0.975625	1.59589	1.95814	0.874888	0.0228007
ENSMUSG00000034981	Parm1	5064	5.02387	5.98982	4.63591	4.36464	12.5736	11.7488	0.874416	0.0207518
ENSMUSG00000037656	Slc20a2	3638	31.8883	40.5224	34.9274	62.0292	67.1239	67.3599	0.872318	1.07877e-15
ENSMUSG00000028028	Alpk1	4169	4.54792	4.37517	4.58323	5.08352	9.43024	10.1823	0.871783	0.000288484
ENSMUSG00000022849	Hspbap1	4582	17.1869	20.0529	18.2276	28.5499	38.0111	34.9038	0.871509	1.30008e-10
ENSMUSG00000075028	Prdm11	17034	4.70657	5.20854	5.2154	6.57263	10.0589	11.0145	0.87041	3.25111e-05
ENSMUSG00000093483	RP23-381B19.7	628	1.48072	1.40631	1.73847	2.41339	2.99833	3.03511	0.868526	0.00105169
ENSMUSG00000050174	Nudt6	2110	1.26919	0.885452	1.3697	2.51608	2.22457	1.71337	0.868521	0.00944451
ENSMUSG00000024893	2700046G09Rik	1639	0.581711	0.520854	1.00094	0.872927	1.49917	1.4686	0.867824	0.037704
ENSMUSG00000030862	Cpxm2	4435	0	0.104171	0.158042	0.154046	0.193441	0.14686	0.867576	0.464567
ENSMUSG00000035049	Rrp12	4285	34.6382	34.793	30.8709	44.4166	71.3313	67.2131	0.867496	8.57015e-09
ENSMUSG00000006471	Ndor1	5895	22.5281	24.0635	22.8635	32.9658	41.2029	52.4781	0.866897	6.39381e-09
ENSMUSG00000034394	Lif	4345	10.6294	10.4171	10.6942	8.88332	26.1145	22.8613	0.866562	0.00568386
ENSMUSG00000041836	Ptpre	6825	3.49027	3.43764	3.16085	4.31329	6.86715	7.19616	0.866525	6.84701e-05
ENSMUSG00000031877	Ces2g	2847	1.11054	1.09379	0.842893	1.02697	1.74097	2.79035	0.866075	0.0535092
ENSMUSG00000071793	2610005L07Rik	8637	1.58648	1.61465	1.31702	2.15664	3.09505	2.98616	0.866063	0.00481413
ENSMUSG00000040296	Ddx58	6301	40.3496	36.3556	35.1908	46.0084	79.2623	78.3745	0.864194	3.40339e-07
ENSMUSG00000022150	Dab2	7126	52.4597	50.6791	50.6789	80.5147	96.9138	102.313	0.863092	3.30142e-17
ENSMUSG00000018698	Lhx1	4931	4.23062	3.02095	3.8457	5.85375	6.77043	7.53883	0.86183	0.000148347
ENSMUSG00000032690	Oas2	6063	7.35071	5.20854	6.21633	6.41858	12.622	15.0287	0.860211	0.00378648
ENSMUSG00000030432	Rpl28	1142	16.0235	15.3131	15.4355	25.3149	28.0973	31.4281	0.85937	4.39909e-12
ENSMUSG00000078247	Airn	3669	0.846125	0.625025	0.842893	1.23237	1.30572	1.66442	0.858437	0.0121548
ENSMUSG00000091946	Gm17518	1344	0.528828	0.572939	0.421446	1.18102	0.773763	0.832209	0.858123	0.0601648
ENSMUSG00000091524	2610020C07Rik	2923	2.53837	2.34384	3.16085	4.21059	4.93274	5.43383	0.858112	0.000117153
ENSMUSG00000052512	Nav2	15825	28.1865	26.1469	24.7073	34.1982	51.1651	57.814	0.85741	1.42378e-06
ENSMUSG00000034303	Ccdc15	3509	1.63937	1.04171	1.52774	2.15664	2.36965	3.08407	0.854315	0.00408855
ENSMUSG00000022296	Baalc	2492	2.00955	2.5001	2.89744	3.9025	4.78766	4.69953	0.853656	0.000329021
ENSMUSG00000067161	Gm5560	2155	1.16342	1.35422	0.790212	1.7972	1.54753	2.64349	0.852244	0.0078672
ENSMUSG00000084033	Gm14447	1446	0.423062	0.572939	0.474127	0.667533	1.16064	0.832209	0.852095	0.0626564
ENSMUSG00000086075	Gm15728	3629	1.58648	1.45839	1.52774	2.51608	2.56309	3.18197	0.85179	0.00143586
ENSMUSG00000000561	Wdr77	6811	77.9493	77.9718	76.4925	117.794	153.979	147.595	0.851695	2.15141e-16
ENSMUSG00000066000	2610305D13Rik	5687	4.17774	5.20854	4.58323	3.95385	12.1384	9.10534	0.851418	0.0154168
ENSMUSG00000057000	Nxf3	3028	3.75468	2.55218	2.84476	3.13227	7.44747	5.92337	0.851402	0.0168773
ENSMUSG00000026222	Sp100	5591	4.23062	3.12512	4.68859	4.05654	9.28516	8.37104	0.85107	0.00764171
ENSMUSG00000002900	Lamb1	9879	31.148	32.2929	25.0234	27.5742	76.3124	55.6601	0.851004	0.0010819
ENSMUSG00000083816	Gm13033	1051	1.16342	1.56256	1.1063	2.31069	2.32129	2.30081	0.851002	0.00281046
ENSMUSG00000026072	Il1r1	5044	13.1678	13.6985	13.0648	21.2583	25.2924	25.4068	0.849958	1.59797e-11
ENSMUSG00000009108	Gnat2	3178	0.475945	0.312512	0.68485	0.462138	1.30572	0.881162	0.849351	0.0730078
ENSMUSG00000049892	Rasd1	1609	0.0528828	0.260427	0.474127	0.410789	0.531962	0.489534	0.849116	0.196747
ENSMUSG00000021701	Plk2	2788	45.2677	45.158	45.4635	38.6655	115.581	90.3191	0.847932	0.00155227
ENSMUSG00000007655	Cav1	2380	52.777	56.9814	53.5237	58.9483	122.496	112.005	0.845884	5.83345e-05
ENSMUSG00000060176	Kif27	4445	0.793242	0.67711	0.474127	0.872927	1.25736	1.3707	0.84579	0.0492545
ENSMUSG00000039943	Plcb4	8631	17.0283	13.0734	14.3819	12.5291	33.707	33.68	0.845562	0.0045983
ENSMUSG00000059000	Zfp799	1941	0.740359	0.729196	0.948254	1.43776	1.54753	1.3707	0.845062	0.0116342
ENSMUSG00000064563	Snora7a	139	0.951891	1.04171	1.05362	1.43776	1.64425	2.39872	0.844888	0.0175472
ENSMUSG00000020553	Pctp	2717	3.12009	2.8647	4.00374	5.23756	7.20567	5.48279	0.844599	2.86612e-05
ENSMUSG00000048376	F2r	3305	31.6239	34.4805	29.2378	31.8362	72.2501	67.0173	0.843911	0.000132757
ENSMUSG00000048439	Nupl2	3964	4.38927	3.85432	3.89838	5.9051	8.41467	7.44092	0.843165	4.11638e-06
ENSMUSG00000051048	P4ha3	3194	6.61035	7.03153	7.74408	7.7023	14.9433	15.6651	0.841845	0.00041669
ENSMUSG00000075463	4930594M22Rik	4562	0.740359	0.416683	0.737531	0.667533	1.01556	1.71337	0.841621	0.0693059
ENSMUSG00000037860	Aim2	3398	1.32207	2.65636	2.05455	2.25934	5.12618	3.42674	0.841063	0.0335507
ENSMUSG00000048029	Eno4	1813	0.740359	0.572939	0.474127	0.872927	0.918844	1.41965	0.841042	0.0608709
ENSMUSG00000040473	A330021E22Rik	7457	2.64414	3.07304	3.05549	3.33766	6.48026	5.87441	0.839819	0.0028789
ENSMUSG00000031298	Gpr64	5273	0.37018	0.468769	0.421446	0.359441	1.06392	0.832209	0.839457	0.116115
ENSMUSG00000079733	Tmem181b-ps	2565	5.02387	5.31271	4.74127	5.34026	9.81712	11.7978	0.838954	0.000841223
ENSMUSG00000033427	Upb1	6789	0.0528828	0.0520854	0.0526808	0.0513487	0.0483602	0.195814	0.838834	0.642768
ENSMUSG00000071708	Sms	6164	7.24494	6.66693	7.32263	8.42118	15.04	14.4902	0.838791	6.61765e-05
ENSMUSG00000038295	Atg9b	4383	0.211531	0.729196	0.316085	0.359441	1.16064	0.734302	0.838742	0.145652
ENSMUSG00000020027	Socs2	10122	9.8362	8.69826	9.85131	14.2236	19.0539	17.4274	0.837871	9.96029e-09
ENSMUSG00000050271	D8Ertd82e	9728	10.4708	9.11494	11.0103	13.8641	22.149	18.6023	0.83684	2.31975e-06
ENSMUSG00000000823	Znf512b	9357	27.975	30.6783	27.4467	35.8927	52.4224	65.3528	0.835981	5.97599e-07
ENSMUSG00000092475	9930038K12Rik	2285	1.11054	0.989623	1.21166	1.18102	1.78933	2.93721	0.835972	0.0155496
ENSMUSG00000050675	Gp1ba	3560	0.846125	0.885452	0.895574	1.48911	1.40245	1.81128	0.83562	0.0323508
ENSMUSG00000029771	Irf5	2890	10.4179	10.2608	9.64059	11.4508	22.6809	19.9241	0.835073	3.56835e-05
ENSMUSG00000029860	Zyx	3977	212.642	217.248	201.557	195.433	465.999	464.666	0.834631	0.000524367
ENSMUSG00000026200	Glb1l	4953	6.71612	6.45859	6.63778	6.26454	12.9122	16.1057	0.833124	0.00341002
ENSMUSG00000074039	4930520O04Rik	3902	0.899008	1.14588	0.842893	0.616184	2.27293	2.25186	0.832939	0.0671769
ENSMUSG00000025909	Sntg1	10053	0.899008	0.729196	0.737531	0.564835	2.46637	1.17488	0.831346	0.097064
ENSMUSG00000018012	Rac3	1334	2.27396	2.60427	2.15991	2.67013	3.72373	6.11918	0.830478	0.00389432
ENSMUSG00000045193	Cirbp	2590	5.49981	5.52105	8.06016	12.5291	9.38188	12.0425	0.8302	3.04927e-05
ENSMUSG00000087676	9230114K14Rik	2114	1.79802	2.18759	1.58042	3.08092	3.33685	3.47569	0.827846	0.000616597
ENSMUSG00000034457	Eda2r	6195	2.85567	2.60427	3.52961	4.72408	5.99666	5.18907	0.82417	7.17477e-05
ENSMUSG00000065999	Gm13154	2952	1.11054	0.833366	1.21166	0.77023	2.85325	1.95814	0.823502	0.102291
ENSMUSG00000028706	Nsun4	5781	3.3845	4.01058	3.47693	4.51868	7.10895	7.58778	0.82267	0.000174995
ENSMUSG00000093606	B130034C11Rik	2573	0.634594	0.729196	0.63217	0.513487	1.64425	1.3707	0.822157	0.0994618
ENSMUSG00000024965	Fermt3	2572	1.16342	0.989623	0.68485	1.07832	1.83769	2.105	0.821963	0.0728268
ENSMUSG00000035211	Xrra1	2612	0.740359	0.572939	0.526808	0.77023	1.45081	1.02802	0.820593	0.0437027
ENSMUSG00000022367	Has2	4233	17.6629	19.3237	18.649	18.9477	43.6209	35.6381	0.820155	0.000562564
ENSMUSG00000024776	Stambpl1	3088	19.9897	19.0633	19.0704	23.0042	42.1217	37.4494	0.820015	7.1793e-06
ENSMUSG00000020712	Tcam1	3789	1.05766	1.35422	1.05362	1.64316	2.03113	2.44767	0.819239	0.0100851
ENSMUSG00000014791	Elmo3	3165	3.64891	4.42726	3.8457	5.34026	7.49583	8.17523	0.818336	3.37331e-05
ENSMUSG00000044595	Dnd1	3224	1.58648	2.08342	1.58042	1.8999	3.33685	4.01418	0.818075	0.00517148
ENSMUSG00000053656	2700023E23Rik	2334	2.53837	3.28138	3.00281	4.05654	5.12618	6.36395	0.817306	0.000538332
ENSMUSG00000028532	Cachd1	5991	9.20161	9.01077	8.74501	11.5021	16.9261	19.0429	0.817257	2.59274e-06
ENSMUSG00000061787	Rps17	1386	3.17297	2.96887	3.52961	4.21059	6.33518	6.46185	0.815751	0.000282138
ENSMUSG00000074024	4632427E13Rik	5407	1.00477	0.885452	1.21166	0.924276	2.32129	2.20291	0.815108	0.0330976
ENSMUSG00000028680	Plk3	3038	21.2589	21.7196	20.0714	26.1365	39.2685	45.4778	0.81482	3.69226e-06
ENSMUSG00000086318	Gm16767	2322	0.634594	0.520854	0.316085	0.205395	1.209	1.17488	0.813878	0.232169
ENSMUSG00000015957	Wnt11	3843	6.98053	6.4065	6.74314	11.6561	12.6704	11.0635	0.813812	6.50686e-08
ENSMUSG00000047180	Neurl3	2579	0.158648	0.520854	0.316085	0.0513487	1.01556	0.685348	0.809113	0.431484
ENSMUSG00000022894	Adamts5	8083	43.8927	42.085	42.9875	50.373	86.4196	89.0463	0.80855	5.3458e-06
ENSMUSG00000085133	B930095G15Rik	2791	1.69225	1.92716	1.58042	1.64316	3.43357	4.01418	0.807586	0.00889429
ENSMUSG00000085096	B230217O12Rik	1639	0.634594	0.729196	0.579489	1.02697	0.918844	1.4686	0.807256	0.0448005
ENSMUSG00000031297	Slc7a3	4051	2.22108	2.18759	2.52868	2.0026	4.44914	5.6786	0.806898	0.0283412
ENSMUSG00000047674	Pdha2	2351	0.0528828	0	0.0526808	0.154046	0.0483602	0	0.806896	0.785935
ENSMUSG00000033446	Lpar6	2467	1.58648	1.97925	1.47506	2.0026	3.57865	3.23093	0.806777	0.00513878
ENSMUSG00000045282	Tmem86b	1217	1.5336	1.30213	1.52774	1.48911	2.27293	3.86732	0.806207	0.0411793
ENSMUSG00000023052	Npff	439	0.740359	0.520854	1.1063	1.02697	1.78933	1.32174	0.805841	0.0566274
ENSMUSG00000025086	Trub1	5700	5.02387	5.88565	6.21633	7.39421	11.3163	11.2103	0.805747	7.40698e-05
ENSMUSG00000030107	Usp18	1759	9.62467	6.61485	7.63872	8.31848	15.0884	18.3086	0.805362	0.00627349
ENSMUSG00000028217	Cdh17	4544	1.63937	1.40631	1.79115	1.43776	3.91717	3.08407	0.804197	0.0434164
ENSMUSG00000045411	2410002F23Rik	6409	41.513	38.1786	43.3563	58.0753	77.0861	79.6473	0.804149	2.06773e-10
ENSMUSG00000002814	Top3a	4995	23.5857	24.8968	24.1805	34.0442	42.6537	50.1283	0.803874	2.86391e-09
ENSMUSG00000050244	Heatr1	6492	56.9019	56.5127	56.7899	78.3581	114.71	103.879	0.803181	2.25147e-10
ENSMUSG00000087436	Gm16156	710	0.105766	0.156256	0.210723	0.102697	0.483602	0.244767	0.802245	0.41676
ENSMUSG00000021725	Parp8	3306	9.36026	9.42746	9.74595	10.9373	18.667	20.1199	0.801889	0.000275571
ENSMUSG00000053964	Lgals4	2391	1.16342	0.989623	1.26434	1.12967	1.98277	2.8393	0.801055	0.0425325
ENSMUSG00000090862	Rps13	1443	2.11531	1.25005	2.10723	2.31069	3.82045	3.37779	0.798981	0.00621988
ENSMUSG00000046714	Foxc2	2721	16.9754	19.0633	18.3329	20.7449	40.139	33.631	0.798091	9.08536e-05
ENSMUSG00000084888	Gm16908	1775	0.687477	0.989623	0.526808	0.667533	1.25736	1.90918	0.797361	0.0791365
ENSMUSG00000034771	Tle2	5491	8.72566	8.95869	8.95574	9.03736	13.6376	23.5466	0.79533	0.00226241
ENSMUSG00000041886	Macc1	3814	0.687477	0.364598	0.421446	0.462138	0.918844	1.17488	0.795183	0.119991
ENSMUSG00000032593	Amigo3	2542	3.64891	3.59389	4.47787	6.41858	5.85158	8.07732	0.795175	1.928e-05
ENSMUSG00000024883	Rin1	4166	23.2684	25.2093	23.2322	24.8528	45.2651	54.2404	0.794528	0.000246272
ENSMUSG00000028717	Tal1	4372	0.423062	0.729196	0.948254	0.924276	1.40245	1.32174	0.794475	0.0425466
ENSMUSG00000081769	Gm12216	2636	0.581711	0.729196	0.790212	0.821579	1.16064	1.66442	0.793951	0.0475941
ENSMUSG00000032131	Abcg4	6512	1.2163	1.14588	1.15898	1.18102	1.74097	3.18197	0.793712	0.0425464
ENSMUSG00000027111	Itga6	8994	7.03341	6.51067	7.79676	9.55085	15.04	12.3363	0.79216	1.78947e-05
ENSMUSG00000027737	Slc7a11	11233	17.3984	10.99	11.3264	18.1774	28.7259	21.8332	0.791929	0.000152361
ENSMUSG00000086395	A630014C17Rik	2982	2.80279	2.18759	1.58042	5.9051	2.51473	2.98616	0.791784	0.0696184
ENSMUSG00000001131	Timp1	985	192.335	202.404	208.669	320.364	390.122	334.058	0.791703	9.26098e-15
ENSMUSG00000053877	Srcap	4895	20.2541	20.105	19.8607	24.2366	34.7226	45.1351	0.78989	3.88734e-05
ENSMUSG00000042814	Mcts2	792	1.58648	1.66673	2.31795	1.74585	4.59422	3.27988	0.789554	0.0256867
ENSMUSG00000024074	Crim1	5978	51.0319	51.252	46.9913	43.3896	112.437	102.166	0.789514	0.00124445
ENSMUSG00000064141	Zfp69	3928	1.95666	2.18759	1.58042	3.38901	2.90161	3.62255	0.788828	0.0011242
ENSMUSG00000029524	Sirt4	2787	3.80756	4.11475	4.47787	4.36464	7.93107	9.10534	0.78862	0.00117515
ENSMUSG00000030041	D6Mm5e	2076	1.00477	1.40631	1.15898	1.7972	2.17621	2.20291	0.78858	0.0102757
ENSMUSG00000044122	Proca1	2082	0.634594	0.833366	0.63217	0.513487	1.74097	1.3707	0.788036	0.109646
ENSMUSG00000085957	Syna	2025	0.687477	0.468769	0.474127	1.07832	0.531962	1.22384	0.787918	0.0916496
ENSMUSG00000047215	Rpl9	2458	5.12963	4.79186	5.4788	5.64835	10.7843	10.1334	0.787831	0.00102852
ENSMUSG00000024843	Chka	12362	42.4649	44.6372	41.5651	44.5706	92.4647	84.9832	0.787252	9.98712e-05
ENSMUSG00000078859	Gm17491	2307	3.43738	2.76053	3.31889	2.72148	7.10895	6.55976	0.785678	0.0161277
ENSMUSG00000007122	Casq1	2575	1.05766	0.520854	0.737531	0.872927	1.25736	1.86023	0.785592	0.0708601
ENSMUSG00000041679	Lrrc29	1903	0.581711	0.364598	0.68485	0.872927	0.773763	1.17488	0.785442	0.0928012
ENSMUSG00000051341	Zfp52	3159	4.38927	3.85432	5.11004	6.67533	9.76876	6.55976	0.785277	0.000373633
ENSMUSG00000059291	Rpl11	2241	5.34116	3.59389	5.4788	4.62138	9.91384	10.2802	0.784898	0.0081492
ENSMUSG00000022793	B4galt4	3068	1.63937	1.87507	1.68579	1.84855	4.06226	3.03511	0.784122	0.0130367
ENSMUSG00000032968	Inha	1473	0.581711	0.989623	0.63217	1.33507	1.40245	1.07698	0.784116	0.0294147
ENSMUSG00000031825	Crispld2	4852	0.528828	0.937537	0.790212	0.77023	1.30572	1.81128	0.782512	0.0914637
ENSMUSG00000039058	Ak5	3089	10.841	10.4171	11.7478	10.167	25.5342	21.05	0.782505	0.00354232
ENSMUSG00000028467	Gba2	4639	12.163	12.188	13.1175	16.8937	19.731	27.8056	0.782495	1.56538e-06
ENSMUSG00000050541	Adra1b	3813	8.19684	8.02115	7.63872	9.44815	14.1695	17.3785	0.781519	0.00107674
ENSMUSG00000048154	Mll2	19750	72.8725	72.1904	71.2771	80.6688	122.593	168.4	0.780786	7.82976e-05
ENSMUSG00000042256	3110082D06Rik	6886	6.4517	7.39613	6.16365	5.75105	14.4597	14.1475	0.780469	0.00703439
ENSMUSG00000074896	Ifit3	1743	2.64414	1.61465	2.00187	2.61878	4.06226	4.06314	0.780402	0.0103216
ENSMUSG00000015619	Gata3	4748	0.951891	0.989623	1.6331	0.975625	2.56309	2.59453	0.779991	0.0663559
ENSMUSG00000010154	Spire2	2315	2.96144	4.79186	3.74034	3.33766	9.76876	6.60872	0.778759	0.034197
ENSMUSG00000017405	Nek8	4506	8.88431	7.91698	8.48161	12.0156	13.3958	17.917	0.777649	4.00679e-06
ENSMUSG00000045136	Tubb2b	1918	0.687477	1.04171	0.842893	0.616184	2.22457	1.56651	0.777555	0.108305
ENSMUSG00000052776	Oas1a	2292	5.39405	4.53143	4.89931	5.23756	9.81712	10.3292	0.776471	0.0116543
ENSMUSG00000027978	Prss12	2596	0.899008	0.833366	1.00094	1.02697	1.74097	1.90918	0.775672	0.0437409
ENSMUSG00000072568	Fam84b	5561	17.7686	16.5632	15.8569	11.8615	39.3168	34.708	0.775241	0.0371753
ENSMUSG00000045506	A930002H24Rik	491	0.528828	0.364598	0.63217	0.667533	1.16064	0.783255	0.774808	0.0987084
ENSMUSG00000037999	Arap2	10890	10.0477	9.58371	9.48254	10.6292	21.3268	17.8191	0.774673	0.000178648
ENSMUSG00000024831	Ighmbp2	5994	11.6871	12.2401	11.4844	16.1235	20.8432	23.5466	0.773606	3.38139e-07
ENSMUSG00000025138	Sirt7	4358	20.7829	22.1884	21.8098	30.3984	33.8038	46.5058	0.773311	7.82126e-08
ENSMUSG00000085355	3010003L21Rik	2101	0.581711	1.09379	0.895574	1.69451	1.209	1.51756	0.773267	0.0381083
ENSMUSG00000037974	Muc5ac	9347	0.105766	0.156256	0.368766	0.513487	0.290161	0.293721	0.773033	0.319206
ENSMUSG00000000296	Tpd52l1	1274	11.6871	14.8964	14.0658	16.0208	28.9678	24.4278	0.772459	0.000158012
ENSMUSG00000029714	Gigyf1	5413	49.9214	54.6376	50.6262	53.3513	92.8032	118.81	0.771953	0.000147713
ENSMUSG00000059540	Tcea2	2859	0.317297	0.468769	0.421446	0.462138	0.580322	1.02802	0.771831	0.172111
ENSMUSG00000022325	Pop1	3869	18.9849	18.4382	20.2821	27.985	36.4152	34.0716	0.771585	3.59262e-10
ENSMUSG00000047407	Tgif1	3986	32.2056	32.7617	32.4514	48.9866	60.7404	56.3944	0.770247	2.81527e-12
ENSMUSG00000031327	Chic1	2263	2.22108	2.08342	2.42332	2.36204	4.54586	4.55267	0.769849	0.0123615
ENSMUSG00000029861	Fam131b	7364	1.11054	1.45839	1.15898	1.48911	2.41801	2.44767	0.769316	0.0228928
ENSMUSG00000020741	1300001I01Rik	6656	114.809	114.015	114.265	156.049	207.707	220.339	0.767739	2.28081e-10
ENSMUSG00000035237	Lcat	1336	6.34594	6.09399	6.53242	5.64835	11.7032	14.9308	0.767574	0.00721292
ENSMUSG00000054072	Iigp1	3118	1.11054	1.30213	1.00094	1.28372	2.03113	2.49663	0.76732	0.0388919
ENSMUSG00000044244	Il20rb	5718	1.95666	1.71882	1.84383	2.67013	3.09505	3.62255	0.766356	0.00321924
ENSMUSG00000073858	Itpripl2	1607	18.6147	20.73	19.966	21.9772	40.4775	38.2816	0.764614	0.000129613
ENSMUSG00000092593	Gm20492	284	0.528828	0.260427	0.368766	0.308092	0.677043	0.979069	0.763104	0.178439
ENSMUSG00000010538	1700021C14Rik	1139	0.740359	0.312512	0.579489	1.07832	0.677043	1.02802	0.761698	0.0906846
ENSMUSG00000017404	Rpl19	1015	1.42784	1.40631	1.21166	1.64316	2.85325	2.34977	0.760742	0.00942358
ENSMUSG00000034035	Ccdc17	2550	0.581711	0.312512	0.790212	0.616184	1.01556	1.22384	0.760725	0.147056
ENSMUSG00000068699	Flnc	10052	99.4197	106.619	94.2459	92.5303	214.187	201.933	0.760429	0.000719368
ENSMUSG00000023755	Rhebl1	2183	4.97098	4.68769	4.58323	7.13746	8.07615	8.86057	0.75738	0.000239311
ENSMUSG00000034687	Fras1	15774	0.634594	0.312512	0.421446	0.564835	0.725403	1.02802	0.75704	0.179224
ENSMUSG00000039903	4931408A02Rik	3793	7.45648	8.75035	8.16552	12.8885	13.2023	15.0777	0.755877	0.000363188
ENSMUSG00000054364	Rhob	2222	25.1722	26.6156	27.236	33.9928	48.3602	50.9116	0.75435	1.26637e-07
ENSMUSG00000028261	Ndufaf4	2322	24.2203	22.3446	25.2868	34.763	44.9266	41.4146	0.753713	9.34017e-11
ENSMUSG00000048603	Gm9828	2788	0.211531	0.468769	0.368766	0.616184	0.483602	0.685348	0.75232	0.186151
ENSMUSG00000000792	Slc5a5	2913	0.37018	0.468769	0.737531	0.564835	0.677043	1.41965	0.751728	0.193295
ENSMUSG00000074676	Foxs1	1310	4.07198	2.65636	4.16178	5.13487	6.91551	6.26604	0.751554	0.000481396
ENSMUSG00000009376	Met	7964	18.9849	19.8966	19.1758	15.8667	43.766	38.0858	0.751458	0.00776918
ENSMUSG00000033554	Dph5	3859	7.93242	6.71902	7.00655	10.3211	15.04	11.0635	0.751047	1.10357e-05
ENSMUSG00000091543	Gm17549	1207	2.22108	1.82299	1.73847	2.82418	3.19177	3.72046	0.750986	0.0192623
ENSMUSG00000073394	Gm10497	790	0.951891	0.937537	0.842893	1.7972	1.16064	1.66442	0.750894	0.0326463
ENSMUSG00000078877	Gm14295	3522	1.37495	1.09379	1.1063	1.28372	2.17621	2.54558	0.750738	0.018705
ENSMUSG00000085704	4921531C22Rik	1964	3.0672	2.81261	2.84476	4.15924	5.02946	5.48279	0.750318	0.000703728
ENSMUSG00000056185	Snx32	1637	0.158648	0.0520854	0.105362	0	0.290161	0.244767	0.750238	0.490321
ENSMUSG00000025377	2410002I01Rik	3317	11.8986	13.9068	12.7488	14.5317	22.4391	27.8545	0.750132	0.000153581
ENSMUSG00000062310	Glrp1	522	2.90855	2.96887	2.68672	3.38901	6.1901	4.79744	0.749188	0.00160118
ENSMUSG00000049676	Catsperg1	6461	0.475945	0.364598	0.737531	0.359441	0.870483	1.41965	0.74768	0.195679
ENSMUSG00000087566	C920006O11Rik	1440	0.211531	0.312512	0.263404	0.359441	0.386881	0.587441	0.747587	0.344431
ENSMUSG00000024079	Eif2ak2	4837	46.0609	41.7725	41.9866	59.9239	79.2623	78.7171	0.747516	3.08989e-10
ENSMUSG00000032648	Pygm	3504	1.37495	1.87507	2.10723	2.82418	2.85325	3.32883	0.747458	0.00433921
ENSMUSG00000021253	Tgfb3	3377	40.1381	44.5851	47.5181	52.8378	77.0861	91.7877	0.74574	2.32696e-06
ENSMUSG00000037138	Aff3	8919	10.7881	10.0004	9.74595	9.19141	21.2301	20.7563	0.745707	0.00514041
ENSMUSG00000073599	Ecscr	1829	0.528828	0.520854	0.210723	0.564835	1.01556	0.538488	0.744927	0.167729
ENSMUSG00000022974	Gcfc1	5491	68.6948	66.9297	64.6393	76.7663	123.125	135.405	0.743705	8.91922e-06
ENSMUSG00000091997	Gm6611	1271	0.634594	0.572939	0.737531	0.924276	1.06392	1.27279	0.742823	0.06136
ENSMUSG00000031486	Gpr124	5480	44.3158	44.4288	41.1964	43.2869	85.8877	88.0672	0.741676	0.000236126
ENSMUSG00000034486	Gbx2	4238	0.211531	0.208342	0.105362	0.256743	0.241801	0.391628	0.741289	0.325326
ENSMUSG00000054304	D130007C19Rik	1503	0.687477	0.989623	0.790212	0.667533	1.74097	1.71337	0.741195	0.0871326
ENSMUSG00000027859	Ngf	1183	12.6919	9.89623	11.3791	12.6831	22.8744	21.1968	0.741188	0.00180256
ENSMUSG00000031574	Star	3497	4.49504	4.58352	4.79395	8.06174	6.04502	9.10534	0.741065	0.000121814
ENSMUSG00000015467	Egfl8	1820	0.528828	0.67711	0.526808	0.462138	1.25736	1.17488	0.740817	0.131097
ENSMUSG00000028967	Errfi1	3576	129.298	127.922	134.757	170.118	258.727	226.116	0.740753	1.80962e-08
ENSMUSG00000085169	Gm10785	1577	1.2163	1.45839	1.84383	1.8999	2.56309	3.08407	0.740427	0.0137339
ENSMUSG00000046070	Igfals	2890	0.0528828	0.416683	0.263404	0.616184	0.290161	0.342674	0.73818	0.273447
ENSMUSG00000075308	Gm10827	2584	0.317297	0.416683	0.790212	0.205395	0.870483	1.4686	0.738163	0.288879
ENSMUSG00000000223	Drp2	8620	1.5336	2.5001	1.89651	2.05395	3.82045	4.01418	0.73804	0.0211256
ENSMUSG00000029167	Ppargc1a	6928	0.37018	0.625025	0.68485	0.616184	1.25736	0.930115	0.737809	0.114899
ENSMUSG00000027405	Nop56	3319	138.923	139.953	143.45	211.711	241.849	250.593	0.737593	6.13441e-14
ENSMUSG00000025648	Pfkfb4	4325	15.2831	18.2299	15.4882	22.5934	26.0178	33.0436	0.736854	1.24926e-06
ENSMUSG00000044702	Palb2	5391	6.08152	6.14608	5.90025	9.03736	10.6392	10.525	0.736824	3.21535e-06
ENSMUSG00000021696	Elovl7	5427	1.5336	1.14588	1.73847	2.0026	2.46637	2.88825	0.736748	0.00870679
ENSMUSG00000073771	Btbd19	3322	8.19684	7.70864	9.11378	9.29411	14.9917	17.3785	0.736699	0.000432987
ENSMUSG00000021457	Syk	8286	0.211531	0.572939	0.421446	0.410789	0.870483	0.734302	0.736372	0.203641
ENSMUSG00000036943	Rab8b	6281	22.7396	23.4384	23.3903	25.623	48.3118	41.8062	0.734889	5.40242e-05
ENSMUSG00000004815	Dgkq	8837	9.04296	11.3025	11.0103	11.9642	19.4408	20.7563	0.734844	0.000202025
ENSMUSG00000039405	Prss23	3224	63.195	65.5755	64.3233	68.5505	132.797	119.887	0.734498	8.48694e-05
ENSMUSG00000026458	Ppfia4	6043	0.634594	0.468769	0.368766	0.256743	1.30572	0.881162	0.734106	0.204955
ENSMUSG00000044551	9930012K11Rik	3203	3.43738	3.02095	3.47693	5.08352	5.7065	5.72755	0.733747	8.42687e-05
ENSMUSG00000046731	Kctd11	2720	18.8263	19.9487	18.807	18.0747	43.7176	33.7779	0.731363	0.00212045
ENSMUSG00000015501	Hivep2	9757	18.1917	18.907	17.7534	25.2635	30.6604	35.0996	0.731046	1.50361e-07
ENSMUSG00000026979	Psd4	6185	2.43261	1.97925	2.58136	2.92687	3.62701	5.0422	0.730901	0.00332815
ENSMUSG00000090440	Gm9732	1462	0.793242	0.625025	0.421446	0.667533	1.209	1.17488	0.730125	0.103321
ENSMUSG00000089669	Tnfsf13	2043	0.264414	0.937537	0.579489	1.18102	0.870483	0.930115	0.730103	0.102103
ENSMUSG00000032572	Col6a4	8712	1.05766	2.18759	1.6331	1.33507	3.91717	2.8393	0.729986	0.101232
ENSMUSG00000033706	Smyd5	3256	56.849	57.0856	54.4193	68.6532	105.377	104.956	0.728937	4.22015e-07
ENSMUSG00000028970	Abcb1b	4316	20.4128	21.0946	23.0215	28.0364	44.6848	34.0716	0.72729	3.55198e-06
ENSMUSG00000051246	A930005I04Rik	2790	0.951891	0.729196	0.579489	0.667533	1.30572	1.76232	0.726393	0.0777267
ENSMUSG00000043895	S1pr2	2813	31.6239	33.4909	29.9227	44.9301	55.3241	56.835	0.725283	3.61837e-10
ENSMUSG00000091559	Gm17726	3345	0.793242	0.67711	0.474127	1.18102	0.483602	1.56651	0.724586	0.150663
ENSMUSG00000023051	Tarbp2	3557	11.5285	11.5109	13.1702	13.556	20.8916	25.3579	0.724582	0.000224209
ENSMUSG00000033253	Szt2	12481	28.1865	28.8032	28.3949	30.3984	49.1823	61.3876	0.723637	0.000150843
ENSMUSG00000017718	Afmid	3560	1.90378	1.56256	1.52774	2.05395	3.09505	3.08407	0.723035	0.0080499
ENSMUSG00000029352	Crybb3	2531	0.475945	0.312512	0.737531	0.872927	0.531962	1.12593	0.72264	0.248808
ENSMUSG00000073460	Pnldc1	2133	0.687477	0.520854	0.316085	0.821579	0.725403	0.979069	0.721749	0.118863
ENSMUSG00000027674	Pex5l	6260	0	0	0.0526808	0.0513487	0	0.0489534	0.7215	1
ENSMUSG00000024085	Man2a1	6929	51.8252	47.1373	49.1512	65.1615	95.1728	83.7593	0.721049	2.47725e-08
ENSMUSG00000041062	Mslnl	2612	0.528828	0.625025	0.474127	0.154046	1.30572	1.22384	0.720182	0.325255
ENSMUSG00000091050	9330020H09Rik	2145	1.95666	2.18759	2.31795	3.95385	2.80489	3.91628	0.720005	0.00168957
ENSMUSG00000085767	Gm13563	1670	1.2163	1.14588	1.00094	0.667533	2.32129	2.54558	0.719967	0.129384
ENSMUSG00000046295	Ankle1	2632	4.38927	3.85432	2.63404	3.54306	6.28682	8.07732	0.71987	0.0226073
ENSMUSG00000025507	Lrdd	4743	11.8986	9.2712	10.3781	12.3237	17.7965	21.7353	0.717782	0.000254898
ENSMUSG00000030303	Far2	5336	1.74513	1.66673	1.6331	1.07832	3.38521	3.81837	0.716857	0.0735914
ENSMUSG00000029313	Aff1	9428	94.3958	81.1491	83.4464	113.481	154.414	157.483	0.716024	1.74402e-08
ENSMUSG00000030604	Zfp626	1070	1.5336	1.45839	1.15898	1.95125	2.27293	2.59453	0.71556	0.0106466
ENSMUSG00000033350	Chst2	6237	65.2045	67.086	67.3787	94.6356	113.356	119.642	0.714628	4.64705e-11
ENSMUSG00000061048	Cdh3	4072	0.793242	0.67711	0.63217	0.77023	1.25736	1.41965	0.714288	0.0686343
ENSMUSG00000048279	Sacs	20700	24.0088	22.6571	22.1259	31.1686	41.6381	39.995	0.713985	5.04462e-08
ENSMUSG00000008682	Rpl10	1731	18.7205	14.6881	16.3837	17.9207	29.7899	33.8758	0.713024	0.000383777
ENSMUSG00000028017	Egf	5725	0.423062	0.67711	0.579489	0.564835	1.06392	1.12593	0.713021	0.120069
ENSMUSG00000042677	Zc3h12a	2926	7.45648	8.95869	9.79863	10.4238	16.1039	16.3994	0.712283	0.000246818
ENSMUSG00000042812	Foxf1a	2120	2.59126	2.81261	3.74034	3.49171	6.4319	5.0422	0.712227	0.00708331
ENSMUSG00000037773	Fam113a	5972	22.8983	23.3863	22.284	27.7283	38.5431	46.0162	0.712011	5.44004e-06
ENSMUSG00000028780	Sema3c	7438	15.4418	15.0006	12.9595	14.6344	28.6776	27.7566	0.711918	0.0026444
ENSMUSG00000026784	Pdss1	4401	10.9996	10.6775	10.4308	14.2749	19.8277	18.4554	0.711903	1.52724e-06
ENSMUSG00000017830	Dhx58	3832	9.25449	8.80243	8.06016	11.7075	15.9105	15.1266	0.711555	1.50933e-05
ENSMUSG00000049871	Nlrc3	4096	0.581711	0.468769	0.68485	0.308092	1.45081	1.07698	0.710868	0.211777
ENSMUSG00000031097	Tnni2	1343	0.634594	0.312512	0.526808	0.513487	0.822123	1.07698	0.710753	0.191646
ENSMUSG00000028621	Cyb5rl	4262	3.0672	3.48972	3.79302	4.46733	6.57699	5.87441	0.710562	0.000279374
ENSMUSG00000040441	Slc26a10	3739	1.5336	1.35422	1.68579	3.02957	2.22457	2.25186	0.709792	0.0148188
ENSMUSG00000015653	Steap2	19419	38.1285	38.9078	34.5059	35.2252	79.0205	68.0453	0.708912	0.00117494
ENSMUSG00000004709	Cd244	2243	2.69702	2.5001	3.16085	5.64835	3.48193	4.55267	0.707462	0.0037713
ENSMUSG00000030243	Recql	5420	16.4466	15.1048	16.173	24.1339	27.1784	26.5817	0.707246	1.30008e-10
ENSMUSG00000001864	Aif1l	4009	22.8983	22.8134	21.5991	23.8258	46.8127	39.2117	0.707039	0.000608465
ENSMUSG00000032135	Mcam	3528	16.2879	18.5424	16.015	18.7423	32.5948	31.6239	0.706875	9.84157e-05
ENSMUSG00000039048	Foxred1	4393	15.812	15.1569	17.9642	22.0799	28.5325	29.1273	0.705151	2.82964e-07
ENSMUSG00000038217	Tlcd2	1928	1.05766	0.833366	0.948254	2.46474	1.16064	1.02802	0.703767	0.125035
ENSMUSG00000074355	Gm10676	3220	0.846125	1.14588	0.948254	1.54046	1.30572	1.95814	0.703704	0.0400892
ENSMUSG00000069056	Slc38a9	1406	0.581711	0.625025	0.790212	0.77023	1.06392	1.41965	0.702999	0.111243
ENSMUSG00000032577	Mapkapk3	6697	1.37495	1.35422	1.3697	2.05395	2.27293	2.34977	0.702863	0.00769944
ENSMUSG00000028698	Pik3r3	5702	14.0668	14.636	12.4853	20.8989	23.0194	23.106	0.702466	2.2396e-07
ENSMUSG00000069874	Irgm2	3472	13.8024	9.21912	12.0112	15.3533	19.1023	22.5186	0.70221	0.000260883
ENSMUSG00000078786	BC024978	2589	5.02387	5.88565	4.84663	5.6997	8.26959	11.6509	0.701842	0.00572382
ENSMUSG00000091354	6030419C18Rik	535	4.17774	4.84394	5.00468	6.11049	7.44747	9.2522	0.701707	0.00258265
ENSMUSG00000008200	Fnbp4	6549	67.4785	65.0026	65.7456	79.9499	113.26	128.894	0.700574	1.24907e-06
ENSMUSG00000028389	Zfp37	3820	3.91333	4.11475	3.79302	5.13487	7.39911	6.65767	0.700345	0.000369853
ENSMUSG00000025591	1810029B16Rik	3797	14.8601	13.6985	14.0131	16.3802	25.6793	27.0713	0.700222	6.00495e-05
ENSMUSG00000072830	Gm10425	3362	1.2163	0.989623	1.26434	2.0026	1.88605	1.76232	0.700086	0.0183367
ENSMUSG00000025498	Irf7	3035	23.2156	19.2195	19.5973	26.3419	36.8988	37.4983	0.700036	1.56672e-05
ENSMUSG00000005774	Rfx5	5528	11.9515	13.438	12.0112	14.1209	22.1006	24.4767	0.699151	0.000277255
ENSMUSG00000031778	Cx3cl1	3832	39.715	47.0331	42.7768	59.7698	74.1845	76.2695	0.698862	1.84193e-09
ENSMUSG00000000555	Itga5	4349	101.165	98.181	101.042	120.105	182.801	184.212	0.697603	5.82842e-07
ENSMUSG00000087403	2900056M20Rik	1632	0.581711	0.416683	0.368766	0.564835	0.628682	1.02802	0.696637	0.18045
ENSMUSG00000046380	Jrk	5740	5.97576	6.92736	7.48067	10.2697	11.8966	10.8677	0.696525	2.36965e-05
ENSMUSG00000051065	1600021P15Rik	4551	1.48072	1.92716	2.05455	3.02957	2.56309	3.27988	0.696523	0.00444803
ENSMUSG00000002983	Relb	3316	46.7484	49.7416	48.9931	60.0779	86.4196	89.0953	0.695702	5.42239e-07
ENSMUSG00000074136	4930513N10Rik	5006	2.06243	2.1355	1.94919	3.95385	3.04669	2.98616	0.695485	0.00411228
ENSMUSG00000031196	F8	10144	1.79802	1.56256	1.58042	2.15664	2.70817	3.13302	0.695347	0.0141988
ENSMUSG00000020474	Polm	4608	12.2159	11.615	11.4844	14.0695	19.0539	24.0361	0.695332	0.000141554
ENSMUSG00000015452	Ager	1814	2.48549	2.18759	1.73847	1.84855	2.99833	5.53174	0.695279	0.0804696
ENSMUSG00000000384	Tbrg4	3249	62.6132	64.5338	65.6403	88.2684	107.843	115.775	0.694214	7.50653e-11
ENSMUSG00000032014	Oaf	2384	8.19684	8.43783	7.79676	13.556	13.7343	12.2384	0.693478	6.12609e-07
ENSMUSG00000048796	Cyb561d1	8649	4.38927	4.84394	4.84663	7.18881	7.01223	8.56685	0.692776	0.000142518
ENSMUSG00000035228	Ccdc106	2361	3.01432	3.22929	4.21446	6.46993	4.9811	5.48279	0.692597	0.000713765
ENSMUSG00000093553	RP24-201C14.6	2830	1.05766	0.572939	0.63217	1.07832	1.45081	1.12593	0.691611	0.0631933
ENSMUSG00000072809	9330160F10Rik	2765	0.423062	0.312512	0.579489	0.975625	0.822123	0.342674	0.691371	0.236634
ENSMUSG00000038836	Agbl3	10632	5.34116	4.73977	4.21446	6.57263	8.02779	8.46895	0.691032	0.00045198
ENSMUSG00000021773	Comtd1	2706	1.63937	1.87507	1.89651	2.20799	3.09505	3.42674	0.690936	0.010392
ENSMUSG00000022816	Fstl1	3645	346.858	389.443	340.634	445.501	655.861	636.835	0.690691	7.50464e-07
ENSMUSG00000032860	P2ry2	2997	3.54315	2.8647	3.42425	3.7998	7.20567	4.84639	0.690476	0.0138598
ENSMUSG00000031775	Pllp	1885	0.211531	0.468769	0.63217	0.718881	0.386881	1.02802	0.690319	0.224861
ENSMUSG00000010358	Ifi35	1901	16.2879	16.8236	17.49	21.5664	30.2735	29.7637	0.690108	1.77963e-06
ENSMUSG00000037411	Serpine1	4412	57.8538	62.6066	54.6827	34.1982	145.709	102.606	0.689875	0.0498947
ENSMUSG00000019122	Ccl9	3196	2.27396	2.91678	2.58136	2.72148	6.33518	3.47569	0.689663	0.0669961
ENSMUSG00000072244	Trim6	4972	0.634594	0.520854	0.737531	0.667533	0.628682	1.76232	0.689474	0.218718
ENSMUSG00000040253	Gbp7	5638	6.98053	6.61485	6.69046	5.597	14.3146	12.7768	0.689173	0.0209631
ENSMUSG00000074305	C230081A13Rik	10970	74.5648	69.0652	67.9055	70.6558	136.811	133.545	0.689088	0.000426333
ENSMUSG00000060206	Zfp462	10688	6.71612	4.79186	4.58323	4.41599	10.8327	10.6719	0.688776	0.0348693
ENSMUSG00000030199	Etv6	6142	38.4458	34.741	36.2971	55.7133	57.065	63.5905	0.688033	8.87906e-13
ENSMUSG00000051786	Tubgcp6	9050	30.672	31.4075	31.2924	42.3113	48.3118	59.7722	0.687969	1.9742e-08
ENSMUSG00000037972	Snn	2900	20.1484	21.98	21.3884	32.401	36.3669	33.4842	0.687001	1.4683e-10
ENSMUSG00000020876	Snx11	5667	14.2784	13.0734	14.6979	20.7449	22.5842	24.3299	0.686662	3.90862e-09
ENSMUSG00000030771	Micalcl	3483	1.00477	0.885452	0.526808	0.821579	1.54753	1.51756	0.685879	0.109825
ENSMUSG00000038456	Dennd2a	5607	9.25449	10.0525	8.27088	13.556	15.1367	15.6651	0.68567	8.19132e-06
ENSMUSG00000025790	Slco3a1	8140	0.899008	0.937537	0.895574	1.33507	1.69261	1.3707	0.684801	0.0736379
ENSMUSG00000033538	Casp4	3766	8.72566	8.64618	8.58697	10.4238	16.3941	14.8818	0.6847	0.000352906
ENSMUSG00000031781	Ciapin1	5866	40.8255	41.3037	43.0402	57.8699	69.3001	73.9687	0.684587	4.01125e-10
ENSMUSG00000033849	B3galt2	5078	0.158648	0.260427	0.68485	1.18102	0.193441	0.440581	0.684238	0.211298
ENSMUSG00000028369	Svep1	14892	5.92287	4.84394	3.95106	4.92947	7.93107	10.7698	0.684099	0.00915346
ENSMUSG00000031826	Usp10	5259	85.4586	89.8994	84.6054	118.307	147.837	151.217	0.683144	4.11612e-11
ENSMUSG00000033618	Map3k13	6696	0.793242	1.30213	0.895574	0.616184	2.03113	2.15395	0.683139	0.186185
ENSMUSG00000024019	Ftsjd2	8058	8.72566	7.39613	7.53335	9.96164	13.9761	14.0007	0.682696	6.86078e-05
ENSMUSG00000042857	Gm9776	2979	2.00955	1.71882	2.63404	3.64576	3.43357	3.13302	0.680864	0.00995562
ENSMUSG00000021868	Ppif	3293	16.1821	14.8964	17.0159	18.3828	29.7415	28.9315	0.680852	5.13692e-05
ENSMUSG00000030284	Creld1	4459	3.96621	3.64598	3.74034	4.0052	6.14174	8.02837	0.679997	0.0116447
ENSMUSG00000030157	Clec2d	1208	2.00955	2.03133	3.05549	2.05395	5.41634	3.86732	0.677535	0.0592225
ENSMUSG00000037568	Vash2	4862	37.1237	39.064	41.8286	53.3513	70.5091	64.7654	0.676868	6.86506e-09
ENSMUSG00000049957	Ccdc137	2271	30.5134	30.9908	30.0281	40.7195	54.647	50.8626	0.67635	5.41711e-09
ENSMUSG00000005899	Smpd4	5463	64.0411	66.1485	65.7456	85.6496	111.325	116.069	0.676214	2.05105e-09
ENSMUSG00000038930	Rccd1	3599	2.27396	2.81261	3.16085	1.95125	4.4975	6.70662	0.674719	0.0619152
ENSMUSG00000002897	Il17ra	3957	71.8149	69.7423	69.5386	96.3301	118.047	122.482	0.674451	1.46449e-10
ENSMUSG00000060530	A930017M01Rik	1672	2.74991	2.03133	2.05455	4.41599	2.99833	3.52465	0.674169	0.00382691
ENSMUSG00000004100	Ppan	2474	84.6654	80.1594	84.2893	101.157	141.647	154.546	0.673782	8.69942e-07
ENSMUSG00000054932	Afp	2071	1.58648	1.56256	1.26434	1.54046	3.04669	2.44767	0.673689	0.0703165
ENSMUSG00000045349	Sh2d5	3825	1.05766	2.03133	0.895574	1.59181	1.83769	2.93721	0.673653	0.121173
ENSMUSG00000033439	Ccdc76	4868	5.71134	4.37517	5.16272	4.82677	9.62368	9.83964	0.67325	0.00780589
ENSMUSG00000046223	Plaur	1389	50.8204	57.8669	51.5745	65.5209	96.3335	93.5011	0.67229	1.47366e-06
ENSMUSG00000038279	Nop2	2607	196.301	180.372	188.492	264.908	318.21	316.876	0.67132	5.32801e-11
ENSMUSG00000025876	Unc5a	3620	0.687477	0.572939	0.474127	0.77023	0.435242	1.56651	0.671029	0.239218
ENSMUSG00000046623	Gjb4	2839	1.00477	1.51048	1.73847	2.31069	2.22457	2.25186	0.670728	0.0292238
ENSMUSG00000034110	Kctd7	4666	0.581711	0.781281	0.737531	0.564835	1.54753	1.22384	0.670696	0.106008
ENSMUSG00000078931	Pdf	1837	0.899008	0.468769	0.526808	1.02697	0.870483	1.12593	0.669744	0.134722
ENSMUSG00000086233	Gm11816	980	0.899008	0.468769	0.737531	0.718881	1.25736	1.3707	0.669498	0.169151
ENSMUSG00000073144	4930599N23Rik	2423	0.634594	1.09379	1.00094	1.23237	1.40245	1.71337	0.669085	0.062921
ENSMUSG00000031986	Gm505	2111	26.2828	30.7304	27.9735	38.1521	48.5536	48.366	0.668648	3.3264e-07
ENSMUSG00000053414	Hunk	5071	2.59126	3.07304	2.68672	4.41599	3.77209	5.09116	0.667105	0.00270479
ENSMUSG00000015083	C8g	1580	0.899008	0.67711	0.63217	1.02697	1.01556	1.4686	0.666318	0.103119
ENSMUSG00000041506	Rrp9	2774	48.1234	49.377	49.3619	60.1806	89.1278	83.7104	0.666289	6.65026e-07
ENSMUSG00000038400	Pmepa1	5462	180.595	181.934	177.745	257.308	305.298	294.504	0.665851	5.80571e-12
ENSMUSG00000056411	Gm12500	2033	0.37018	0.625025	0.526808	0.924276	0.870483	0.636395	0.665654	0.177072
ENSMUSG00000017713	Tha1	2684	0.634594	0.989623	0.421446	0.718881	1.40245	1.12593	0.66548	0.13221
ENSMUSG00000025582	Nptx1	5212	0.793242	0.729196	1.00094	1.23237	1.11228	1.66442	0.664888	0.0819545
ENSMUSG00000009596	Taf7l	2338	0.740359	0.625025	0.368766	0.564835	1.49917	0.685348	0.664607	0.249216
ENSMUSG00000026648	Dclre1c	7507	5.02387	5.3648	5.00468	5.34026	10.1556	8.86057	0.663572	0.00286229
ENSMUSG00000034342	Cbl	5099	10.8939	11.7192	10.1674	10.4751	19.3441	22.078	0.663247	0.012346
ENSMUSG00000067928	Zfp760	1141	1.32207	1.71882	1.6331	1.84855	3.09505	2.44767	0.663016	0.0153658
ENSMUSG00000092300	Cdk3-ps	1542	0.423062	0.67711	0.895574	1.02697	0.677043	1.4686	0.662391	0.168998
ENSMUSG00000025271	Pfkfb1	4037	1.5336	1.7709	2.63404	2.92687	2.94997	3.52465	0.661789	0.011307
ENSMUSG00000000791	Il12rb1	2991	3.43738	3.43764	3.05549	5.6997	4.11062	5.92337	0.661382	0.00187434
ENSMUSG00000028430	Nol6	5217	83.3962	84.5867	79.9168	116.87	132.459	142.552	0.660774	1.4212e-11
ENSMUSG00000014773	Dll1	4576	0.528828	0.833366	0.63217	0.821579	0.918844	1.41965	0.660521	0.11956
ENSMUSG00000027489	Necab3	2656	4.23062	4.11475	5.00468	4.77543	7.10895	9.20325	0.660406	0.0133293
ENSMUSG00000018599	Smcr7	2837	9.41314	10.8858	8.79769	13.556	15.6203	16.791	0.659944	4.2872e-06
ENSMUSG00000027175	Tcp11l1	6862	2.48549	1.7709	2.21259	2.46474	4.0139	3.72046	0.65935	0.0140179
ENSMUSG00000018143	Mafk	4075	37.1237	38.8557	35.6649	44.7247	65.1895	66.3319	0.659039	2.43917e-06
ENSMUSG00000020871	Dlx4	3256	0.740359	0.833366	1.21166	1.38641	1.49917	1.51756	0.658124	0.070989
ENSMUSG00000031558	Slit2	15687	51.9838	53.0229	50.9423	67.4721	88.1123	90.3681	0.657549	7.5313e-08
ENSMUSG00000024778	Fas	1791	2.69702	2.81261	2.63404	3.49171	5.17454	4.16104	0.65676	0.00387374
ENSMUSG00000006724	Cyp27b1	2564	1.05766	0.833366	0.737531	0.924276	1.49917	1.71337	0.656752	0.0751015
ENSMUSG00000031976	Urb2	6143	68.8534	68.8569	67.0627	96.3301	118.337	108.089	0.656613	2.03434e-11
ENSMUSG00000056498	Tmem154	4826	1.79802	2.1355	1.94919	1.38641	4.59422	3.27988	0.656378	0.0885851
ENSMUSG00000029544	Cabp1	2550	0.899008	0.572939	1.00094	0.872927	1.64425	1.3707	0.656153	0.0899789
ENSMUSG00000055866	Per2	5818	22.6338	19.5841	20.4928	22.4907	34.3357	41.9531	0.656016	0.00042876
ENSMUSG00000087156	1110050K14Rik	2645	5.97576	5.46897	6.21633	4.26194	11.6064	11.9446	0.655608	0.109931
ENSMUSG00000024871	Doc2g	2817	0.740359	0.989623	0.421446	0.616184	1.40245	1.3707	0.655164	0.183583
ENSMUSG00000024846	Cst6	3948	0.264414	0.364598	0.368766	0.359441	0.677043	0.538488	0.654486	0.327101
ENSMUSG00000079681	Zglp1	1005	1.90378	1.56256	1.21166	2.15664	2.65981	2.54558	0.654252	0.0207727
ENSMUSG00000053907	Mat2a	4798	179.378	177.09	182.328	272.815	285.905	289.217	0.654233	3.85426e-13
ENSMUSG00000026858	Fam73b	4450	29.5615	29.897	27.4994	38.7682	44.6365	53.4082	0.654114	6.73923e-08
ENSMUSG00000027951	Adar	6769	34.4267	32.5013	32.2406	37.1764	57.6937	61.0449	0.653248	2.39197e-05
ENSMUSG00000069270	Hist1h2ac	2481	0.793242	1.09379	0.842893	1.18102	1.25736	1.86023	0.652323	0.102382
ENSMUSG00000004865	Srpk1	9869	120.784	116.671	111.789	154.559	194.456	199.828	0.652287	2.48315e-09
ENSMUSG00000030921	Trim30a	8197	8.03819	8.43783	7.32263	7.90769	13.9277	15.5182	0.651061	0.00858548
ENSMUSG00000027297	Ltk	4058	0.475945	0.364598	0.316085	0.256743	0.531962	1.02802	0.651038	0.31397
ENSMUSG00000045409	Trim39	8694	24.5905	22.6571	23.4956	22.9529	41.5898	46.5058	0.650984	0.00145681
ENSMUSG00000034059	Ypel4	2804	0.793242	1.71882	1.15898	1.38641	1.93441	2.44767	0.650625	0.0716548
ENSMUSG00000028636	Ppcs	1559	3.64891	3.02095	3.74034	5.75105	5.9483	4.65058	0.65046	0.000730283
ENSMUSG00000026620	Mark1	4528	1.69225	2.29176	1.42238	2.1053	2.70817	3.67151	0.64957	0.0556877
ENSMUSG00000026349	Ccnt2	8542	49.4454	46.2518	49.3092	47.7029	84.1467	95.4592	0.648804	0.000497305
ENSMUSG00000058979	Cecr5	3347	10.365	11.615	11.063	11.04	19.3924	21.3437	0.648739	0.0016156
ENSMUSG00000078853	Igtp	2196	7.87954	6.61485	8.53429	10.6805	12.0417	13.3643	0.648739	6.37719e-05
ENSMUSG00000033068	Entpd6	4026	4.33639	3.9064	4.21446	4.41599	7.10895	7.97941	0.64855	0.00490533
ENSMUSG00000061531	Fam23a	3632	0.37018	0.364598	0.421446	0.256743	1.01556	0.538488	0.648486	0.3344
ENSMUSG00000029380	Cxcl1	949	9.20161	8.33366	9.69327	11.8102	15.6203	15.2245	0.648336	0.000262276
ENSMUSG00000031659	Adcy7	6299	18.4561	16.9278	16.2784	16.1235	32.2562	32.5051	0.647354	0.00316592
ENSMUSG00000032109	Nlrx1	3968	5.39405	4.37517	5.95293	9.75625	7.06059	7.83255	0.646797	0.000636744
ENSMUSG00000087368	BC065397	2703	0.528828	1.25005	0.737531	1.07832	1.78933	1.07698	0.645905	0.0956787
ENSMUSG00000061731	Ext1	7750	127.765	127.14	133.757	199.952	208.964	199.045	0.645466	2.80809e-12
ENSMUSG00000048755	Mcat	1889	7.0863	7.81281	6.74314	9.80759	12.5253	11.5041	0.645436	2.06384e-05
ENSMUSG00000068299	1700019G17Rik	3438	0.581711	0.468769	1.00094	0.975625	1.16064	1.07698	0.645324	0.133775
ENSMUSG00000091862	C230036H16Rik	1301	1.26919	1.97925	1.68579	1.43776	3.33685	2.93721	0.645103	0.0947216
ENSMUSG00000028318	Polr1e	4011	14.8601	15.0527	17.0159	21.9772	26.5014	24.8684	0.64485	5.1033e-08
ENSMUSG00000033721	Vav3	6557	0.951891	0.781281	1.00094	0.77023	2.22457	1.27279	0.644177	0.194974
ENSMUSG00000016496	Cd274	3615	1.90378	1.45839	1.42238	1.28372	3.14341	3.03511	0.643902	0.0766591
ENSMUSG00000018932	Map2k3	3519	111.636	110.056	113.738	168.372	178.352	177.309	0.643684	6.80894e-13
ENSMUSG00000007207	Stx1a	2705	8.67278	8.85452	9.69327	8.36983	15.572	18.5534	0.643414	0.00821809
ENSMUSG00000031530	Dusp4	2736	20.1484	20.157	15.4355	20.3341	33.6103	33.0925	0.643317	0.0011806
ENSMUSG00000056043	Rgs9bp	6584	0.899008	0.729196	1.00094	1.54046	0.967204	1.61546	0.643315	0.100486
ENSMUSG00000040414	Slc25a28	1510	45.2148	47.3977	49.3092	72.7611	70.1706	78.7171	0.643102	2.85253e-09
ENSMUSG00000051499	Zfp786	2931	0.37018	0.833366	0.368766	0.564835	1.11228	0.783255	0.642849	0.224055
ENSMUSG00000033486	Catsper2	4767	2.06243	2.65636	1.94919	2.56743	3.09505	4.74848	0.642815	0.0228627
ENSMUSG00000026576	Atp1b1	2416	18.2975	20.5737	20.4401	21.7718	37.0439	33.7289	0.642553	5.18309e-05
ENSMUSG00000073366	Gm10492	1592	0.475945	0.67711	0.579489	0.564835	1.16064	0.979069	0.642466	0.189755
ENSMUSG00000037104	Socs5	4745	42.888	49.377	46.2011	56.1754	80.0361	79.8431	0.642131	1.62718e-06
ENSMUSG00000083863	Gm13341	671	1.00477	0.885452	0.895574	1.18102	1.59589	1.56651	0.640613	0.0879342
ENSMUSG00000058546	Rpl23a	905	1.8509	1.51048	2.15991	2.77283	3.19177	2.64349	0.640441	0.0126206
ENSMUSG00000074818	Pdzd7	5174	1.79802	2.18759	2.21259	3.6971	2.46637	3.52465	0.64038	0.0221886
ENSMUSG00000027185	Nat10	7839	51.7723	54.1688	52.3647	60.6941	93.3352	92.6199	0.640012	1.46298e-05
ENSMUSG00000036990	Otud4	8386	87.0451	81.4095	81.0757	100.387	148.127	140.154	0.63954	7.30396e-07
ENSMUSG00000029009	Mthfr	6794	44.1571	41.2516	42.8295	44.8787	72.1534	82.6824	0.639401	0.000326696
ENSMUSG00000033909	Usp36	9559	101.641	88.0243	93.1923	110.143	161.958	168.351	0.639083	9.88329e-06
ENSMUSG00000027985	Lef1	8641	19.1436	20.6258	18.491	40.6168	22.6326	27.5118	0.638398	0.000264141
ENSMUSG00000018554	Ybx2	1933	0.740359	0.729196	1.00094	0.872927	0.918844	2.05604	0.637898	0.192313
ENSMUSG00000026657	Frmd4a	20281	83.1318	78.701	72.8049	97.8192	132.217	135.014	0.637849	4.31259e-07
ENSMUSG00000026822	Lcn2	2185	0.740359	1.09379	0.895574	1.48911	1.49917	1.27279	0.637132	0.071569
ENSMUSG00000055436	Srsf11	8189	141.091	138.703	140.816	146.754	245.138	261.901	0.636448	0.00016431
ENSMUSG00000040231	Syngr4	995	1.37495	1.7709	1.89651	3.18362	1.54753	3.13302	0.636043	0.0558625
ENSMUSG00000039929	Urb1	8151	67.9544	65.6797	62.058	71.58	118.434	113.964	0.635613	5.07036e-05
ENSMUSG00000086536	Gm12264	498	1.11054	0.572939	0.948254	0.77023	1.209	2.105	0.635605	0.184059
ENSMUSG00000041231	Ublcp1	3573	9.14873	8.64618	9.11378	14.2749	13.6376	13.9028	0.635439	1.08149e-06
ENSMUSG00000041444	Arhgap32	14367	16.2879	15.9381	15.6462	19.5638	26.6465	28.0993	0.634989	4.28074e-05
ENSMUSG00000090687	9330151L19Rik	2544	2.96144	3.02095	4.16178	5.75105	5.27126	4.74848	0.634879	0.00274938
ENSMUSG00000023236	Scg5	1562	0.951891	1.14588	0.63217	1.07832	1.69261	1.4686	0.634502	0.106276
ENSMUSG00000037907	Ankrd13b	5159	43.6283	45.4185	45.0421	49.5001	71.96	86.6476	0.634402	8.1244e-05
ENSMUSG00000048731	Ggnbp1	6932	0.528828	0.572939	0.421446	0.667533	0.822123	0.881162	0.634298	0.177052
ENSMUSG00000020053	Igf1	9913	2.90855	2.34384	3.52961	3.38901	5.07782	5.14011	0.634133	0.00564564
ENSMUSG00000034449	Dhrs11	1596	12.0573	12.1359	12.4853	16.9451	18.667	21.2947	0.634053	2.53984e-06
ENSMUSG00000038058	Nod1	4402	8.19684	10.7296	9.11378	11.7588	13.6859	18.0638	0.634039	0.000190145
ENSMUSG00000046572	Zfp518b	6806	12.7976	14.0631	11.3791	12.1183	26.1145	21.05	0.633285	0.00393859
ENSMUSG00000057346	Apol9b	1618	21.8935	20.8342	21.125	22.7475	40.8644	35.3933	0.633236	0.00146289
ENSMUSG00000022805	4932425I24Rik	4516	0.899008	0.625025	0.63217	0.616184	1.54753	1.17488	0.633185	0.178792
ENSMUSG00000032997	Chpf	4603	55.2097	64.3255	59.6873	77.023	100.009	100.599	0.631596	9.55949e-08
ENSMUSG00000048647	Exd1	10243	0.951891	1.66673	1.3697	2.20799	2.22457	1.76232	0.630575	0.026232
ENSMUSG00000043807	Ly6g5b	2004	1.26919	0.781281	0.790212	1.18102	1.40245	1.81128	0.630194	0.0826377
ENSMUSG00000035759	Bbs10	2751	1.8509	1.25005	1.6331	2.46474	2.51473	2.34977	0.629558	0.0237252
ENSMUSG00000027276	Jag1	6390	51.2963	47.2415	44.9367	54.0701	78.7304	89.0953	0.629354	7.6185e-05
ENSMUSG00000030720	Cln3	6575	1.90378	1.66673	0.948254	1.28372	2.56309	3.13302	0.628576	0.113364
ENSMUSG00000061046	Haghl	2023	2.85567	2.34384	2.37064	2.72148	4.0139	4.9443	0.627352	0.0216229
ENSMUSG00000007591	Tssk4	1685	0.528828	0.937537	0.737531	1.18102	1.11228	1.12593	0.6273	0.159278
ENSMUSG00000034762	Glis1	3707	8.56701	7.81281	9.42986	16.4316	9.33352	14.1475	0.627099	0.000465514
ENSMUSG00000017679	Ttpal	6037	32.0999	28.3345	32.2933	46.1624	49.6175	47.3869	0.626851	2.21117e-10
ENSMUSG00000086280	4930540M05Rik	2065	0.581711	0.572939	0.474127	0.616184	0.822123	1.07698	0.62528	0.201107
ENSMUSG00000001128	Cfp	1835	8.51413	9.21912	8.95574	9.55085	14.7982	16.791	0.625143	0.00219627
ENSMUSG00000007033	Hspa1l	2469	0.740359	0.572939	0.474127	0.718881	1.54753	0.489534	0.624742	0.226854
ENSMUSG00000031875	Cmtm3	1611	27.076	29.3762	27.3413	34.1982	45.9905	48.9534	0.624484	2.62662e-06
ENSMUSG00000068335	Dok1	3093	28.1337	29.6887	28.8164	38.5115	47.7315	47.2401	0.62396	3.8505e-08
ENSMUSG00000027395	Polr1b	6024	39.0275	34.4805	37.14	44.7247	65.6731	60.0659	0.623947	5.51428e-06
ENSMUSG00000031502	Col4a1	6766	0.581711	0.729196	2.15991	2.05395	1.30572	2.00709	0.623044	0.0360115
ENSMUSG00000019564	Arid3a	5667	3.80756	3.59389	3.37157	4.15924	6.09338	6.31499	0.622774	0.0035106
ENSMUSG00000031538	Plat	2517	54.9981	55.0543	53.1022	106.908	68.0428	76.2205	0.62198	1.49555e-05
ENSMUSG00000034175	Rhbdd3	3267	4.23062	5.3648	4.37251	5.95644	6.77043	8.76267	0.621621	0.00179564
ENSMUSG00000027800	Tm4sf1	4054	71.4447	71.982	72.4888	86.7279	133.281	112.005	0.620992	6.82686e-06
ENSMUSG00000020899	Pfas	10183	57.6423	58.0752	61.5312	66.8046	100.928	104.76	0.620716	1.48839e-05
ENSMUSG00000085156	Gm11974	1580	9.46602	9.06286	9.37718	10.1157	17.3129	15.4203	0.619648	0.00262707
ENSMUSG00000028583	Pdpn	1891	28.3452	29.272	27.6047	40.052	50.7782	39.995	0.618546	1.8453e-06
ENSMUSG00000015120	Ube2i	4847	36.6478	36.8244	37.6141	38.7682	59.2896	72.4511	0.618487	0.000376192
ENSMUSG00000053965	Pde5a	8773	17.5571	17.9695	15.2774	29.4228	24.2768	24.2809	0.617237	4.48887e-06
ENSMUSG00000059142	Zfp945	9107	8.03819	7.91698	7.74408	10.8346	13.0572	12.4342	0.61702	6.35091e-06
ENSMUSG00000042564	4933432B09Rik	6755	0.846125	1.09379	0.474127	1.33507	1.35409	1.02802	0.616921	0.152309
ENSMUSG00000049482	Ctu2	2574	41.6717	41.6683	41.7759	54.2755	66.4953	71.0314	0.616624	4.45992e-07
ENSMUSG00000022263	Trio	12310	96.0881	86.3055	87.1867	105.367	151.851	155.966	0.616234	2.47056e-05
ENSMUSG00000022636	Alcam	7664	12.7976	12.6568	11.7478	13.3507	22.149	21.4906	0.616045	0.00207046
ENSMUSG00000057156	Homez	9339	2.00955	1.92716	2.10723	3.28631	2.61145	3.37779	0.61504	0.0108566
ENSMUSG00000002602	Axl	6694	257.486	271.313	261.244	302.854	470.593	436.077	0.614495	1.39009e-05
ENSMUSG00000034334	Fam151b	1375	0.158648	0.208342	0.368766	0.154046	0.580322	0.391628	0.614314	0.414451
ENSMUSG00000031561	Odz3	12318	4.01909	3.85432	4.53055	3.54306	7.49583	7.93046	0.613853	0.0653311
ENSMUSG00000021903	Galntl2	6937	0.317297	0.312512	0.368766	0.718881	0.338521	0.489534	0.613659	0.377061
ENSMUSG00000042350	1110018G07Rik	8406	31.148	31.3554	32.5041	43.9545	47.4897	53.8977	0.613581	4.11885e-09
ENSMUSG00000065829	Snord16a	98	6.29305	5.3648	5.84757	6.36723	9.91384	10.476	0.613544	0.00414007
ENSMUSG00000025085	Ablim1	15884	43.3639	47.2935	43.0402	33.2226	84.4369	86.7455	0.612638	0.0213586
ENSMUSG00000074210	E130208F15Rik	1732	0.317297	0.364598	0.316085	0.667533	0.677043	0.195814	0.612225	0.369546
ENSMUSG00000086305	Gm4262	1983	1.32207	1.92716	1.79115	2.25934	2.61145	2.8393	0.611833	0.0730963
ENSMUSG00000048677	Tpcn2	2985	12.7448	13.9068	13.2756	17.972	20.2146	22.8123	0.611769	2.99096e-06
ENSMUSG00000004356	Utp20	8769	60.4979	56.3043	59.0025	74.0448	103.781	90.7597	0.61169	9.78547e-07
ENSMUSG00000015697	Setdb1	6832	150.134	146.516	148.665	203.187	230.049	247.166	0.611634	1.36365e-09
ENSMUSG00000031808	Slc27a1	2781	66.8968	74.7946	70.4869	67.9856	118.337	137.755	0.611211	0.00164601
ENSMUSG00000056569	Mpz	1203	0.158648	0.625025	0.210723	0.410789	0.580322	0.538488	0.610811	0.415058
ENSMUSG00000032184	Lysmd2	1197	3.0672	4.11475	4.00374	4.41599	6.52862	6.11918	0.610619	0.00274791
ENSMUSG00000069893	9930111J21Rik1	4891	0.634594	0.468769	0.63217	0.308092	1.209	1.12593	0.610571	0.279196
ENSMUSG00000012126	Ubxn11	3280	1.26919	1.51048	1.42238	1.64316	2.03113	2.74139	0.610547	0.0608709
ENSMUSG00000046876	Atxn1	6560	4.23062	3.95849	4.79395	3.74845	8.17287	7.8815	0.610424	0.0432487
ENSMUSG00000027397	Slc20a1	4703	135.274	136.36	136.285	173.61	232.661	216.374	0.610239	1.81051e-07
ENSMUSG00000038224	Serpinf2	3392	0.740359	0.729196	0.790212	0.718881	1.40245	1.32174	0.609308	0.1512
ENSMUSG00000079442	St6galnac4	4117	48.1234	49.7936	49.6253	71.7341	75.9738	77.3464	0.609191	4.39531e-10
ENSMUSG00000074807	Gm10762	1132	1.48072	1.92716	1.26434	2.87553	1.98277	2.30081	0.609065	0.0312577
ENSMUSG00000043943	Naalad2	5214	0.634594	0.885452	0.316085	0.513487	0.967204	1.32174	0.608271	0.286848
ENSMUSG00000079363	Gbp4	4527	1.26919	1.09379	1.58042	1.18102	1.93441	2.88825	0.607667	0.132753
ENSMUSG00000055707	Klhl26	3066	21.2589	21.5634	21.7045	30.3471	30.1768	37.7921	0.607609	4.52889e-07
ENSMUSG00000051427	Ccdc157	5575	15.812	14.3235	14.856	20.0773	21.5203	26.9244	0.607354	8.91922e-06
ENSMUSG00000004996	Mri1	3388	16.235	18.9591	20.0714	22.1313	28.5325	33.4842	0.606952	0.000139771
ENSMUSG00000089998	A130049A11Rik	4356	0.740359	0.781281	0.579489	0.667533	0.967204	1.56651	0.606927	0.199822
ENSMUSG00000057777	Mab21l2	2702	6.55747	6.56276	5.37344	9.4995	10.0106	8.66476	0.606788	0.000161849
ENSMUSG00000034930	Rtkn	3927	3.33162	2.8647	3.31889	4.05654	4.9811	5.43383	0.606265	0.00381393
ENSMUSG00000022565	Plec	25477	415.289	361.577	405.01	468.659	601.697	728.623	0.606137	1.89918e-05
ENSMUSG00000034227	Foxj1	2620	1.16342	1.71882	0.895574	2.67013	1.59589	1.51756	0.606015	0.0936597
ENSMUSG00000025047	Pdcd11	6005	68.0602	71.2528	71.962	83.8524	117.225	120.425	0.605946	1.34757e-06
ENSMUSG00000042751	Nmnat2	4511	5.71134	5.46897	6.42706	6.16184	9.62368	10.9656	0.604402	0.013191
ENSMUSG00000000568	Hnrnpd	5344	119.674	116.515	113.474	162.981	196.439	171.876	0.603641	2.23772e-09
ENSMUSG00000028018	Gstcd	5163	21.5233	20.5737	19.966	29.6282	34.6743	29.9595	0.603245	1.22315e-07
ENSMUSG00000018334	Ksr1	9548	20.0955	23.0217	21.3884	28.1904	30.3702	39.3586	0.602305	1.84896e-05
ENSMUSG00000046413	D230002A01Rik	3310	0.793242	1.56256	0.737531	1.84855	0.918844	1.95814	0.602184	0.0954482
ENSMUSG00000004187	Kifc2	3199	1.58648	1.30213	2.42332	2.56743	2.70817	2.79035	0.602171	0.0370321
ENSMUSG00000072501	Phf20l1	3351	30.249	29.1678	29.2905	38.1521	46.3291	50.1283	0.60202	2.37314e-06
ENSMUSG00000030400	Ercc2	4121	15.4947	18.1257	19.1231	20.6935	28.194	31.1344	0.601942	9.99196e-05
ENSMUSG00000022887	Masp1	6000	16.8167	16.2506	17.7007	15.0452	32.9333	29.0294	0.601702	0.00935024
ENSMUSG00000036181	Hist1h1c	1559	17.8215	21.4071	23.3376	37.4845	26.5981	30.8896	0.60131	0.000167028
ENSMUSG00000040565	Btaf1	8471	73.7186	68.3881	71.1718	81.2336	125.35	116.656	0.600123	1.59765e-05
ENSMUSG00000037326	Solh	5098	34.3738	32.7096	32.5041	38.5628	50.1012	62.2198	0.59976	6.17513e-05
ENSMUSG00000074519	Etohi1	2043	0.899008	0.885452	0.68485	0.667533	1.64425	1.41965	0.598977	0.175847
ENSMUSG00000084799	Gm11602	1572	0.634594	0.885452	1.05362	1.12967	1.45081	1.32174	0.598808	0.122703
ENSMUSG00000027889	Ampd2	6110	70.2284	69.2736	70.6449	89.4494	109.874	118.761	0.598237	4.28022e-08
ENSMUSG00000019080	Mfsd3	2164	1.32207	1.66673	1.58042	2.0026	1.88605	3.03511	0.598085	0.0593519
ENSMUSG00000025602	Zfp202	3990	5.81711	6.7711	6.5851	7.44556	11.8966	9.64383	0.597348	0.00239962
ENSMUSG00000026525	Opn3	2208	0.899008	1.40631	0.790212	1.12967	1.45081	2.105	0.596655	0.131784
ENSMUSG00000061207	Stk19	2797	14.6485	15.9381	14.4872	19.2044	23.0678	25.8474	0.596258	1.32062e-05
ENSMUSG00000075040	Zfp408	6776	25.4366	26.4594	25.3395	30.039	40.0422	46.6037	0.595705	6.91098e-05
ENSMUSG00000023019	Gpd1	2901	1.5336	1.40631	1.05362	2.1053	1.83769	2.105	0.595495	0.0506563
ENSMUSG00000036052	Dnajb5	3863	7.0863	9.47954	7.32263	8.67792	13.6859	13.707	0.595388	0.00156073
ENSMUSG00000039323	Igfbp2	2233	21.1531	26.6156	24.1805	27.3175	39.8488	41.5125	0.595352	0.000349815
ENSMUSG00000033268	Duox1	5234	2.32684	2.03133	2.15991	3.23497	3.53029	3.08407	0.594967	0.0126082
ENSMUSG00000067818	Myl9	1210	168.908	167.35	167.736	151.427	301.091	308.651	0.594882	0.00426803
ENSMUSG00000022194	Pabpn1	2115	21.5762	20.8342	21.1777	22.7475	34.7226	38.5264	0.594865	0.000308404
ENSMUSG00000044794	9330133O14Rik	1988	5.44693	5.67731	6.37438	10.1157	7.97943	8.37104	0.594686	0.000263956
ENSMUSG00000074467	Gm10702	1266	0.264414	0.364598	1.1063	1.02697	0.870483	0.734302	0.594079	0.271806
ENSMUSG00000026494	Kif26b	7804	15.8648	13.438	14.4872	13.3507	24.1317	28.5888	0.594024	0.0127448
ENSMUSG00000090373	Gm17435	2992	1.11054	1.19796	1.05362	1.07832	2.27293	1.71337	0.593752	0.0977327
ENSMUSG00000020289	Nprl3	7124	17.3456	17.8653	17.5427	20.7449	29.5964	29.2252	0.593642	4.09938e-05
ENSMUSG00000021819	2310021P13Rik	6046	135.962	136.307	135.074	154.97	207.368	252.306	0.593604	4.45242e-05
ENSMUSG00000032036	Kirrel3	4398	10.1006	11.0942	9.00842	10.9886	16.3457	18.2107	0.59344	0.0011241
ENSMUSG00000040328	Olfr56	2048	0	0.0520854	0.105362	0.0513487	0.145081	0.0489534	0.593191	0.81791
ENSMUSG00000023044	Csad	2250	11.1054	12.7088	11.9585	17.5099	16.3941	20.0709	0.593006	1.23158e-05
ENSMUSG00000040463	Mybbp1a	6000	390.91	383.817	384.728	494.488	664.904	589.302	0.592873	2.14099e-07
ENSMUSG00000022538	Lsg1	6033	77.8435	75.8884	73.3317	97.203	124.527	120.523	0.592176	9.85777e-08
ENSMUSG00000066363	Serpina3f	2283	0.37018	0.0520854	0.263404	0.359441	0.435242	0.244767	0.592048	0.461931
ENSMUSG00000039483	Asb6	5374	45.2148	47.554	44.884	63.2616	69.9288	74.2624	0.591907	1.00658e-09
ENSMUSG00000023846	Riok2	3461	43.9456	44.8455	47.1493	67.7802	71.0895	65.9892	0.591651	5.0139e-11
ENSMUSG00000021815	Zmynd17	1822	1.90378	2.03133	2.10723	1.69451	3.82045	3.5736	0.59152	0.0665873
ENSMUSG00000030609	Aen	5768	40.5082	40.887	41.1437	53.454	65.3346	65.6955	0.590615	1.69125e-08
ENSMUSG00000040828	Tmem146	2543	0.687477	0.989623	0.842893	0.872927	1.35409	1.56651	0.590054	0.156104
ENSMUSG00000081564	Gm13717	364	1.00477	0.67711	0.579489	0.77023	1.06392	1.56651	0.589871	0.155535
ENSMUSG00000033855	Ston1	4558	31.7826	31.6158	31.2924	33.1199	53.3413	56.0027	0.589692	0.000758825
ENSMUSG00000039826	Trub2	6307	26.3356	30.7825	29.5012	42.8248	43.6692	43.8623	0.58952	1.73814e-08
ENSMUSG00000003411	Rab3b	3536	2.64414	2.8647	3.16085	3.6971	4.69094	4.65058	0.589445	0.00994689
ENSMUSG00000045466	Zfp956	3100	4.23062	5.20854	3.79302	5.49431	6.4319	7.97941	0.589122	0.00992849
ENSMUSG00000046027	Stard5	5580	22.3694	20.2612	21.1777	27.1121	33.9005	34.9038	0.588633	5.44855e-06
ENSMUSG00000051169	Rpusd3	2467	5.07675	5.26063	4.95199	8.06174	6.4319	8.5179	0.588131	0.000506279
ENSMUSG00000085875	Gm12905	934	1.11054	0.833366	0.842893	0.821579	1.45081	1.90918	0.588088	0.156897
ENSMUSG00000002028	Mll1	16633	55.5269	51.3041	55.7363	58.7942	85.3557	100.159	0.587942	0.000164718
ENSMUSG00000029328	Hnrpdl	5694	135.962	137.297	132.914	173.764	229.566	206.73	0.586975	1.05203e-07
ENSMUSG00000078821	Gm17414	3516	0.37018	1.30213	0.737531	0.359441	1.59589	1.66442	0.586829	0.323262
ENSMUSG00000016921	Srsf6	4003	277.212	283.084	288.901	448.89	422.088	404.502	0.586827	4.4435e-10
ENSMUSG00000062470	5730577I03Rik	2673	0.740359	0.625025	0.737531	0.77023	0.918844	1.4686	0.586705	0.151614
ENSMUSG00000092225	Gm2381	4069	0.687477	0.67711	0.790212	0.359441	1.35409	1.51756	0.586258	0.307006
ENSMUSG00000022529	Zfp263	4098	28.0808	27.1886	29.6066	32.0929	46.9577	48.3171	0.58615	4.28624e-05
ENSMUSG00000027014	Cwc22	6797	71.3389	74.8988	73.8058	76.4582	127.381	126.447	0.586139	0.000203559
ENSMUSG00000050447	Lypd6	3805	1.26919	0.989623	1.31702	1.12967	2.46637	1.76232	0.585571	0.164978
ENSMUSG00000048852	Gm12185	9403	0.528828	0.729196	0.474127	0.308092	1.16064	1.12593	0.58557	0.294054
ENSMUSG00000022223	Sdr39u1	1673	2.90855	3.28138	2.68672	4.51868	3.67537	5.14011	0.584821	0.00501193
ENSMUSG00000025413	Ttc4	4031	40.5082	38.5953	39.9847	57.7672	61.7076	59.0868	0.584519	1.33894e-10
ENSMUSG00000042417	Ccno	1873	0.740359	0.885452	0.579489	1.12967	0.967204	1.22384	0.584368	0.122348
ENSMUSG00000032308	Ulk3	2810	8.40837	10.5733	9.53522	7.03477	15.8138	19.8751	0.583822	0.0452223
ENSMUSG00000042662	Dusp15	3451	1.63937	1.97925	1.94919	2.15664	2.85325	3.32883	0.583369	0.0395759
ENSMUSG00000034321	Exosc1	1614	32.4172	33.2305	30.7129	44.9814	52.0356	47.338	0.583325	6.05555e-09
ENSMUSG00000039813	Tbc1d2	5411	2.48549	2.91678	2.31795	3.23497	4.4975	3.81837	0.582204	0.00980076
ENSMUSG00000023088	Abcc1	11188	109.415	122.401	117.531	128.012	195.375	199.387	0.581661	5.25045e-05
ENSMUSG00000063894	Zfp192	15176	5.02387	5.93774	5.68953	7.34286	8.75319	8.81162	0.581495	0.000319576
ENSMUSG00000028487	Bnc2	12061	8.46125	7.03153	7.9548	8.83197	13.6859	12.5321	0.581122	0.00445709
ENSMUSG00000040729	AK129341	3636	1.42784	0.937537	0.895574	1.02697	2.03113	1.81128	0.581099	0.144892
ENSMUSG00000059839	Zfp874b	3767	1.74513	2.34384	2.05455	2.72148	3.19177	3.27988	0.581016	0.0156731
ENSMUSG00000015702	Anxa9	2553	4.28351	3.85432	4.1091	4.57003	7.06059	6.65767	0.580292	0.00817265
ENSMUSG00000035671	Zswim4	4611	24.0088	26.6156	26.077	32.2983	38.8816	43.4707	0.580278	3.87789e-06
ENSMUSG00000025269	Apex2	9756	41.0899	40.6266	43.567	61.413	63.7387	62.073	0.579613	1.3129e-10
ENSMUSG00000031442	Mcf2l	12512	13.8024	12.8651	14.4345	20.6422	18.667	22.127	0.57961	7.09081e-05
ENSMUSG00000020674	Pxdn	9123	26.8645	26.7719	29.1325	29.0633	48.7471	45.8204	0.579431	0.000439138
ENSMUSG00000027901	Dennd2d	4532	1.48072	1.51048	1.3697	1.59181	2.07949	2.8393	0.579232	0.066406
ENSMUSG00000026207	Speg	12490	21.2589	24.376	21.9679	19.2044	38.4463	43.2748	0.578562	0.0100459
ENSMUSG00000044447	Dock5	10283	34.744	35.5743	31.029	41.5411	55.2757	54.4852	0.578446	2.20834e-05
ENSMUSG00000086247	Gm15787	3091	0.793242	0.625025	0.895574	0.821579	1.11228	1.51756	0.57843	0.136635
ENSMUSG00000040272	Accs	6711	5.18252	4.68769	5.84757	7.65095	7.39911	8.41999	0.578278	0.000372314
ENSMUSG00000022297	Fzd6	4074	35.0613	38.0744	34.0845	50.373	55.6626	53.9957	0.577842	2.18768e-08
ENSMUSG00000028540	Dph2	3593	24.0617	25.1572	26.8145	31.8875	41.348	40.1908	0.577568	3.0707e-06
ENSMUSG00000055912	Tmem150a	1538	10.5237	10.8338	12.3273	9.4995	19.5859	21.1479	0.577393	0.0172583
ENSMUSG00000025089	Gfra1	8272	2.85567	2.65636	3.47693	3.95385	4.64258	4.79744	0.57618	0.00771144
ENSMUSG00000072969	Armcx5	3603	7.56224	8.22949	8.00748	12.9399	11.7032	10.8677	0.575975	0.000101512
ENSMUSG00000010311	Optc	2971	0.528828	0.468769	0.421446	0.359441	1.06392	0.685348	0.574931	0.296933
ENSMUSG00000031328	Flna	9633	940.256	865.347	877.557	895.726	1601.98	1497.58	0.574385	0.000924755
ENSMUSG00000070282	3000002C10Rik	5186	2.85567	2.8647	2.58136	3.74845	4.4975	4.11209	0.574319	0.00662248
ENSMUSG00000041609	Ccdc64	7078	3.91333	3.80223	3.26621	6.11049	4.88438	5.38488	0.574279	0.00404782
ENSMUSG00000039648	Ccbl1	3253	2.06243	1.66673	2.79208	3.54306	3.62701	2.54558	0.573794	0.0475142
ENSMUSG00000027931	Npr1	5233	2.59126	3.07304	2.37064	3.44036	3.77209	4.74848	0.573785	0.0120709
ENSMUSG00000031480	Thsd1	4501	0.951891	0.67711	0.790212	0.872927	1.59589	1.12593	0.573637	0.177162
ENSMUSG00000038685	Rtel1	5876	59.5989	62.4504	61.7419	57.5619	103.394	112.201	0.571883	0.00203641
ENSMUSG00000038172	Ttc39b	10980	84.824	84.5867	85.9224	114.251	137.246	127.866	0.571348	1.72153e-08
ENSMUSG00000020491	2810021J22Rik	1828	1.79802	2.23967	2.7394	2.46474	4.15898	3.42674	0.571045	0.0202605
ENSMUSG00000062937	Mtap	3218	125.65	122.817	121.482	171.35	203.79	174.323	0.570775	1.80192e-08
ENSMUSG00000045094	Arhgef37	3584	0.317297	0.468769	0.105362	0.308092	0.338521	0.685348	0.570694	0.510105
ENSMUSG00000045763	Basp1	1845	130.885	132.245	138.024	138.077	231.984	225.577	0.570397	0.000478166
ENSMUSG00000091299	Snhg7	1529	5.39405	4.84394	4.37251	4.0052	9.09171	8.56685	0.569793	0.0481129
ENSMUSG00000020715	Ern1	9454	46.2725	45.3664	44.3045	44.9301	79.891	76.9059	0.569749	0.000802646
ENSMUSG00000058498	Rnf207	5012	0.687477	1.30213	1.52774	1.12967	1.78933	2.30081	0.56956	0.166802
ENSMUSG00000037990	Sh3rf3	7898	11.74	8.9066	9.64059	9.29411	17.4097	18.2107	0.569405	0.0199952
ENSMUSG00000086802	2700038G22Rik	1257	10.9467	10.4171	8.90305	9.85894	18.3769	16.6442	0.569383	0.00691338
ENSMUSG00000041235	Chd7	11292	28.2394	26.6156	24.2332	34.8657	37.7693	44.6945	0.569317	1.50009e-06
ENSMUSG00000039556	Ppp1r3f	10169	5.12963	4.79186	6.00561	6.31589	7.39911	9.8886	0.56835	0.00762761
ENSMUSG00000062519	Zfp398	6728	7.13918	6.87527	6.8485	7.54825	11.3163	12.0425	0.568258	0.00400474
ENSMUSG00000028599	Tnfrsf1b	3808	37.1237	37.5536	40.3008	49.9109	60.1117	60.4086	0.568189	1.08555e-07
ENSMUSG00000091914	2010015M23Rik	1197	2.11531	2.29176	2.26527	3.23497	3.28849	3.37779	0.568162	0.0135632
ENSMUSG00000021418	Rpp40	6775	10.4179	8.95869	10.3254	9.29411	19.5859	15.1266	0.568083	0.0229851
ENSMUSG00000070526	Peg12	2639	8.24972	9.58371	9.69327	11.9129	14.5081	14.3434	0.566893	0.000383529
ENSMUSG00000045672	Col27a1	12959	3.64891	3.80223	3.05549	2.97822	5.85158	6.70662	0.566764	0.0237038
ENSMUSG00000023249	Parp3	4369	69.5938	65.1067	67.1153	68.037	107.65	123.167	0.566613	0.000902586
ENSMUSG00000024376	Epb4.1l4a	3829	19.8311	19.4799	19.5446	19.3071	34.5775	33.2394	0.566602	0.00201248
ENSMUSG00000031506	Ptpn7	3373	4.49504	5.15645	4.21446	6.57263	6.48026	7.48988	0.566339	0.00567886
ENSMUSG00000001166	Oas1c	3433	1.26919	0.781281	0.948254	0.924276	1.59589	1.90918	0.566336	0.140106
ENSMUSG00000085622	3110056K07Rik	1500	2.80279	3.17721	2.05455	2.05395	4.78766	5.0422	0.566251	0.0992616
ENSMUSG00000087203	Gm13986	5342	0.528828	0.312512	0.421446	0.256743	0.531962	1.07698	0.565735	0.362228
ENSMUSG00000028051	Hcn3	4146	1.2163	1.82299	1.21166	1.07832	2.07949	3.13302	0.565628	0.215751
ENSMUSG00000005983	1700037C18Rik	3362	2.11531	3.28138	2.37064	2.87553	3.57865	5.0422	0.565594	0.0451844
ENSMUSG00000028653	Trit1	2076	13.538	12.2922	14.5399	15.0452	22.7776	21.8822	0.565499	0.00105667
ENSMUSG00000020893	Per1	5607	34.1094	38.3349	36.0337	43.595	51.697	65.157	0.564963	2.03089e-05
ENSMUSG00000049866	Arl4c	5144	167.11	167.923	176.428	274.51	240.06	242.075	0.564904	6.9529e-08
ENSMUSG00000090378	Gm10925	770	1.42784	1.66673	1.58042	1.7972	2.32129	2.79035	0.564609	0.0404604
ENSMUSG00000037275	Gemin5	7084	49.2868	48.2311	46.7805	52.8891	86.0811	74.3603	0.564392	0.00013987
ENSMUSG00000006395	Hyi	1452	3.01432	2.34384	4.79395	3.9025	5.27126	5.82546	0.564238	0.0445137
ENSMUSG00000022679	Mpv17l	3753	1.74513	1.66673	2.00187	2.15664	2.94997	2.88825	0.564015	0.0362403
ENSMUSG00000021738	Atxn7	6835	17.9273	17.1361	16.7525	19.2557	27.1784	30.1064	0.56359	0.000311072
ENSMUSG00000021260	Hhipl1	3093	4.75945	6.51067	6.3217	6.52128	9.52696	9.93755	0.563268	0.0220611
ENSMUSG00000035597	Prpf39	4518	37.1237	36.8765	34.822	37.1251	66.2051	57.3734	0.562861	0.00079287
ENSMUSG00000052143	Gm9869	372	0.317297	0.156256	0.526808	0.359441	0.580322	0.538488	0.562726	0.42477
ENSMUSG00000035283	Adrb1	2490	5.2354	5.05228	4.16178	4.77543	8.26959	8.27313	0.562507	0.0204422
ENSMUSG00000040459	Arglu1	1592	44.1043	44.0122	44.7787	57.8699	69.7837	68.5348	0.562283	3.43973e-08
ENSMUSG00000014496	Ankrd28	5201	35.4315	36.9806	38.5623	48.8326	60.6437	54.3383	0.562176	1.47538e-07
ENSMUSG00000045092	S1pr1	5095	70.0697	64.7421	64.1125	93.5059	103.588	96.5362	0.561893	6.67044e-09
ENSMUSG00000021608	Lpcat1	4403	24.0088	24.8968	25.6029	32.9145	35.5931	41.4636	0.561889	2.72536e-06
ENSMUSG00000038500	Prr3	3533	16.3408	19.3237	17.0686	22.6961	26.5014	28.5888	0.561067	2.00728e-05
ENSMUSG00000038489	Polr2l	1648	5.76423	7.65655	7.11191	11.5021	9.14007	9.69278	0.560896	0.00081021
ENSMUSG00000021952	Xpo4	7083	23.1627	21.928	22.6527	23.4663	38.6398	37.7921	0.560873	0.00335966
ENSMUSG00000041199	Rpusd1	1697	23.1627	22.1884	25.0761	35.3792	32.9333	35.5892	0.560811	1.0207e-06
ENSMUSG00000024155	4930528F23Rik	1689	0.528828	0.468769	0.368766	0.513487	1.16064	0.342674	0.560559	0.384051
ENSMUSG00000038214	Bend3	6024	29.2442	28.2824	28.9218	39.1277	42.3152	45.9673	0.559841	1.12767e-07
ENSMUSG00000031883	Car7	2450	0.740359	0.937537	1.00094	1.12967	1.30572	1.51756	0.559701	0.149305
ENSMUSG00000086914	Gm16124	514	0.951891	0.520854	0.368766	0.77023	1.11228	0.832209	0.559444	0.265662
ENSMUSG00000040620	Dhx33	6318	81.0165	80.524	78.8105	104.032	121.964	128.062	0.559021	2.85034e-08
ENSMUSG00000042233	2010015L04Rik	6018	1.16342	1.25005	1.3697	1.28372	2.07949	2.20291	0.558629	0.119761
ENSMUSG00000057143	Trim12c	4289	2.80279	2.91678	3.10817	3.6971	4.35242	4.9443	0.558499	0.00959052
ENSMUSG00000053801	Grwd1	2909	69.2236	75.003	74.596	98.8462	109.826	113.572	0.558475	5.31949e-08
ENSMUSG00000085655	Gm15952	946	0.317297	0.729196	0.895574	0.924276	1.01556	0.930115	0.558405	0.219944
ENSMUSG00000091549	Gm6548	1164	12.7976	13.1255	13.9604	18.6396	20.9883	19.0918	0.558259	2.06634e-05
ENSMUSG00000031537	Ikbkb	14252	37.8112	37.7098	36.4024	49.8596	56.7749	58.1077	0.557983	2.38735e-08
ENSMUSG00000086331	Gm16310	958	1.11054	1.25005	1.05362	1.07832	1.98277	1.95814	0.557549	0.144573
ENSMUSG00000048040	Arxes2	1539	3.43738	4.6356	3.95106	2.41339	8.36631	6.90244	0.557339	0.16199
ENSMUSG00000037697	Ddhd1	8685	23.6386	24.2197	24.5493	32.3497	32.9816	41.1698	0.556781	1.29834e-05
ENSMUSG00000026786	Apbb1ip	7531	37.3881	34.0118	35.5069	30.193	64.2223	62.7583	0.55633	0.0152061
ENSMUSG00000074158	9830147E19Rik	9715	3.22585	4.11475	3.00281	3.95385	5.56142	5.6786	0.555792	0.0102991
ENSMUSG00000056271	Lman1l	1672	2.27396	2.5001	2.00187	2.1053	3.38521	4.45476	0.555666	0.0481707
ENSMUSG00000026579	F5	7405	3.3845	3.59389	1.84383	2.97822	4.54586	5.43383	0.554764	0.136521
ENSMUSG00000018819	Lsp1	5278	10.2593	10.5213	10.1674	10.7319	16.8293	17.868	0.554467	0.0114343
ENSMUSG00000033434	Gtpbp6	2911	9.57179	9.37537	9.53522	10.9373	14.0728	16.791	0.554339	0.00153644
ENSMUSG00000038576	Susd4	3624	2.1682	2.29176	1.73847	2.97822	3.14341	2.98616	0.553834	0.0180673
ENSMUSG00000045777	6330512M04Rik	7362	1.63937	1.66673	1.73847	1.7972	2.51473	3.08407	0.553696	0.0630948
ENSMUSG00000001065	Zfp276	5861	37.1766	39.3245	36.6658	41.0789	56.0978	68.8775	0.553509	0.000392947
ENSMUSG00000023443	Esx1	1980	1.16342	0.989623	1.1063	0.924276	2.03113	1.81128	0.553134	0.118612
ENSMUSG00000043068	Fam89a	1313	1.42784	1.92716	1.42238	2.0026	2.75653	2.25186	0.55311	0.0637847
ENSMUSG00000010601	Apol7a	4815	0.899008	0.625025	0.63217	1.07832	0.967204	1.12593	0.552828	0.17153
ENSMUSG00000050503	Fbxl22	3933	1.16342	1.09379	0.948254	1.84855	1.01556	1.86023	0.552788	0.10387
ENSMUSG00000005043	Sgsh	7753	10.6823	10.8858	9.79863	15.4046	14.3146	16.3015	0.552486	1.62568e-05
ENSMUSG00000021958	Pinx1	1344	5.28828	5.20854	6.90118	5.597	11.0745	8.81162	0.552221	0.0218256
ENSMUSG00000040451	Sgms1	12080	29.6673	31.5117	29.2905	41.9005	45.3619	45.3798	0.552118	1.48708e-07
ENSMUSG00000020359	Agxt2l2	8274	17.7686	16.8236	16.2257	25.7257	25.2924	23.4977	0.5519	6.80213e-06
ENSMUSG00000033257	Ttll4	9712	47.5416	45.106	45.5162	48.5245	74.3296	79.5493	0.5512	0.000406156
ENSMUSG00000020614	Fam20a	3622	64.5699	55.3147	60.4776	112.762	64.6576	86.8924	0.551036	0.00119493
ENSMUSG00000035314	Gdpd5	3564	8.40837	9.06286	6.79582	8.62658	13.8794	13.0216	0.550807	0.00860364
ENSMUSG00000015291	Gdi1	4038	109.626	117.661	114.949	129.655	169.502	202.031	0.550464	0.00011653
ENSMUSG00000085410	2010110K18Rik	3073	0.317297	0.625025	0.842893	0.924276	0.870483	0.832209	0.550463	0.21522
ENSMUSG00000039738	Slx4	8280	54.3635	55.2105	50.4682	64.4426	80.3263	89.4869	0.549898	3.73815e-06
ENSMUSG00000063406	Tmed5	7682	72.5552	61.617	67.2734	92.3249	112.051	90.466	0.549707	3.12568e-06
ENSMUSG00000042719	Naa25	4651	48.4935	45.106	45.2528	54.3782	77.3763	71.4231	0.549542	5.14821e-05
ENSMUSG00000021765	Fst	2680	60.2335	61.3045	58.8444	65.1615	97.3491	101.432	0.549432	0.000142715
ENSMUSG00000085227	6330418K02Rik	1263	0.528828	0.781281	0.474127	0.718881	0.918844	0.979069	0.54937	0.24076
ENSMUSG00000022456	44077	4960	2.32684	2.8647	2.476	3.28631	3.28849	4.65058	0.549307	0.0285687
ENSMUSG00000010080	Epn3	5052	4.12486	4.37517	2.15991	4.05654	4.78766	6.75558	0.549083	0.109116
ENSMUSG00000025019	Lcor	7620	5.12963	5.46897	4.00374	5.13487	7.54419	8.66476	0.548684	0.0167116
ENSMUSG00000024999	Noc3l	3956	55.2625	55.8876	56.4738	67.6775	96.1884	81.2627	0.548619	7.60778e-06
ENSMUSG00000027293	Ehd4	3998	91.593	92.712	92.4021	111.067	146.048	147.497	0.548377	1.10772e-06
ENSMUSG00000024830	Rps6kb2	2843	23.903	25.7302	23.759	29.2687	35.8833	42.1489	0.548339	8.55959e-05
ENSMUSG00000085433	Gm16001	1692	2.22108	1.92716	1.6331	2.46474	2.94997	3.03511	0.547922	0.0467482
ENSMUSG00000034800	Zfp661	7569	1.90378	1.71882	1.79115	2.51608	2.46637	2.93721	0.547902	0.0378704
ENSMUSG00000066595	Mfsd7b	4077	29.0327	26.4594	26.3931	38.7169	43.4758	37.4983	0.547825	9.68428e-07
ENSMUSG00000050022	Amz1	6713	0.634594	0.520854	0.63217	0.564835	0.822123	1.22384	0.547532	0.270233
ENSMUSG00000034163	Zfc3h1	7827	36.4363	30.8346	31.7665	39.2304	49.4725	55.9538	0.547077	3.03753e-05
ENSMUSG00000050229	Pigm	7568	50.2387	46.7727	46.4645	64.0318	70.1706	75.3883	0.546999	2.7054e-08
ENSMUSG00000015709	Arnt2	5969	0.317297	0.364598	0.63217	0.205395	0.870483	0.832209	0.546489	0.316849
ENSMUSG00000087396	4933407K13Rik	6610	3.59603	4.01058	4.26714	3.54306	6.81879	6.95139	0.545865	0.0401021
ENSMUSG00000058900	Rsl1	1644	1.26919	1.82299	1.47506	2.1053	2.61145	1.95814	0.545795	0.100996
ENSMUSG00000039997	Ifi203	6368	4.38927	3.59389	3.37157	5.23756	6.14174	5.18907	0.545614	0.00602813
ENSMUSG00000044258	Ctla2a	1368	0.475945	0.67711	0.842893	1.07832	1.11228	0.734302	0.545477	0.246562
ENSMUSG00000050944	Efcab5	5524	1.11054	0.520854	0.737531	0.821579	1.16064	1.4686	0.544772	0.229662
ENSMUSG00000085615	A330035P11Rik	4245	0.423062	0.520854	1.05362	0.975625	1.06392	0.881162	0.544554	0.219074
ENSMUSG00000092827	Mir3091	75	0.899008	0.729196	0.368766	0.924276	0.918844	1.07698	0.544546	0.225757
ENSMUSG00000007603	Dus3l	2290	23.48	22.9697	22.3367	25.1608	33.03	42.1	0.544506	0.000565511
ENSMUSG00000028848	Gpn2	1927	19.6195	20.105	18.1749	26.9067	26.8399	30.6938	0.544331	2.20467e-05
ENSMUSG00000038305	Spats2l	8283	0	0.0520854	0.316085	0.256743	0.0483602	0.244767	0.544273	0.625758
ENSMUSG00000092187	Gm20457	680	0.317297	0.625025	0.579489	0.821579	0.628682	0.783255	0.544032	0.307557
ENSMUSG00000083522	Gm15321	287	1.05766	0.729196	0.895574	1.59181	1.209	1.12593	0.543829	0.155315
ENSMUSG00000078789	Dph1	3226	7.72089	7.96907	8.69233	10.3211	13.3474	11.8467	0.543527	0.00049159
ENSMUSG00000027993	Trim2	18905	11.3698	11.1463	11.1683	14.4803	18.7154	15.8609	0.543048	0.000278684
ENSMUSG00000049230	Gm9833	1764	0.951891	0.937537	0.68485	0.975625	1.54753	1.22384	0.54268	0.157403
ENSMUSG00000036109	Mbnl3	8438	6.18729	4.73977	5.32076	5.28891	8.89827	9.44802	0.542354	0.0236294
ENSMUSG00000066613	Zfp932	2985	1.48072	0.989623	1.15898	1.23237	2.22457	1.81128	0.541382	0.103264
ENSMUSG00000053613	4732444A12Rik	2658	0.264414	0.67711	0.68485	0.872927	0.677043	0.832209	0.541089	0.266873
ENSMUSG00000029599	Ddx54	3132	105.448	104.327	110.788	131.504	167.713	167.029	0.540647	1.12199e-06
ENSMUSG00000047986	Palm3	3606	2.59126	2.1355	2.21259	2.0026	3.67537	4.40581	0.540561	0.14365
ENSMUSG00000020272	Stk10	5168	56.5317	54.3251	55.6309	73.2745	82.2123	86.5986	0.540321	4.35319e-08
ENSMUSG00000045983	Eif4g1	6905	888.325	871.232	868.18	1160.89	1335.76	1323.8	0.539933	4.68081e-08
ENSMUSG00000028521	Slc35d1	11382	11.1054	10.4171	10.1147	17.2532	12.8638	15.9099	0.539624	0.000452985
ENSMUSG00000040033	Stat2	3417	44.0514	39.637	39.0891	39.1277	61.8043	77.4444	0.539197	0.00393859
ENSMUSG00000078768	Zfp566	1688	6.82188	6.97944	6.79582	7.85635	10.6876	11.3572	0.538926	0.00281997
ENSMUSG00000019808	Adat2	1460	4.65369	4.79186	4.42519	5.34026	7.20567	7.58778	0.538611	0.011412
ENSMUSG00000025068	Gsto1	2001	94.1314	108.077	101.358	138.693	160.024	142.161	0.538401	5.60421e-08
ENSMUSG00000023988	Bysl	3847	57.8009	58.9607	59.582	80.5661	87.4352	88.0672	0.538253	6.59746e-09
ENSMUSG00000024937	Ehbp1l1	6420	79.9059	84.3263	82.7615	94.5329	130.476	133.594	0.53813	1.10357e-05
ENSMUSG00000032350	Gclc	3407	70.6514	71.1487	71.9093	105.162	100.831	104.124	0.537057	1.36363e-10
ENSMUSG00000074890	Lcmt2	3379	0.37018	0.364598	0.421446	0.77023	0.338521	0.587441	0.53675	0.389377
ENSMUSG00000042364	Snx18	7099	74.3003	76.0968	73.5424	71.7341	130.669	122.09	0.535297	0.00182968
ENSMUSG00000039461	Tcta	1625	6.08152	5.93774	5.79489	9.34546	8.70483	7.7836	0.535073	0.00259654
ENSMUSG00000067017	Gm3608	868	0.528828	0.520854	0.790212	0.872927	1.01556	0.783255	0.535022	0.245995
ENSMUSG00000088595	5_8S_rRNA	142	1.11054	1.09379	1.15898	0.821579	1.93441	2.105	0.534866	0.177343
ENSMUSG00000029578	Wipi2	8272	83.7664	84.6909	86.5545	118.513	124.431	126.398	0.534433	5.13514e-09
ENSMUSG00000061028	Clasrp	2132	40.8255	46.5643	46.2537	43.441	67.0756	82.9271	0.533768	0.00369659
ENSMUSG00000029307	Dmp1	2758	27.5519	23.1259	37.6141	96.6895	15.572	15.5672	0.533506	0.359401
ENSMUSG00000023905	Tnfrsf12a	959	304.023	339.388	331.31	384.037	528.577	497.905	0.533206	3.31685e-05
ENSMUSG00000072763	5430403G16Rik	3337	0.634594	0.729196	0.579489	0.77023	0.677043	1.3707	0.532924	0.257979
ENSMUSG00000085175	Gm11423	987	1.00477	0.625025	0.526808	1.48911	0.918844	0.734302	0.532887	0.192335
ENSMUSG00000063316	Rpl27	1284	16.4994	15.834	16.5418	23.5177	23.3096	23.8893	0.532826	4.67966e-05
ENSMUSG00000058290	Espl1	6599	58.4884	60.4711	56.9479	65.5722	90.7237	98.0048	0.531999	5.70168e-05
ENSMUSG00000027408	Cpxm1	2784	0.899008	0.833366	1.00094	1.18102	1.30572	1.4686	0.531986	0.16367
ENSMUSG00000024427	Spry4	4585	7.19206	6.4065	5.68953	7.13746	11.3646	9.35011	0.531705	0.00518284
ENSMUSG00000060988	Galnt13	8139	3.12009	4.16683	2.95012	3.59441	5.2229	5.97232	0.5316	0.0361419
ENSMUSG00000030203	Dusp16	10213	20.9416	22.6571	20.7036	20.5395	37.3824	34.9528	0.531016	0.00477055
ENSMUSG00000029136	Rbks	1479	0.528828	0.781281	0.948254	1.33507	1.06392	0.881162	0.530733	0.216419
ENSMUSG00000032834	Pwp2	3845	52.0367	53.3875	52.2593	67.4208	83.6148	76.71	0.530664	2.98705e-07
ENSMUSG00000037447	Arid5a	6906	42.0418	38.8557	37.2453	52.1189	57.7421	60.7512	0.530461	1.92687e-07
ENSMUSG00000048149	Gm12663	1708	2.74991	3.33347	3.47693	4.67273	4.30406	4.84639	0.530293	0.00771112
ENSMUSG00000020650	Bcap29	1947	6.08152	5.88565	6.05829	7.44556	10.9778	7.58778	0.530063	0.00869881
ENSMUSG00000034786	Gpsm3	1507	1.00477	0.312512	0.421446	0.410789	0.822123	1.27279	0.529952	0.393
ENSMUSG00000040003	Magi2	7723	2.22108	2.29176	2.31795	4.0052	3.04669	2.8393	0.529924	0.0350337
ENSMUSG00000020740	Gga3	5654	29.4028	31.9283	31.8719	27.3688	47.8282	59.3316	0.529814	0.0112202
ENSMUSG00000073058	Gm10463	2885	0.528828	0.416683	0.316085	0.462138	0.870483	0.489534	0.52974	0.395271
ENSMUSG00000027950	Chrnb2	5378	2.27396	1.82299	1.94919	1.8999	3.09505	3.72046	0.529579	0.109985
ENSMUSG00000031832	Taf1c	3643	14.0668	16.1986	14.5399	17.2018	23.2129	24.232	0.529538	0.00050453
ENSMUSG00000030084	Plxna1	9140	221.738	201.362	202.294	293.15	292.676	316.876	0.529494	1.63464e-07
ENSMUSG00000091562	Gm9581	6258	5.07675	5.57314	5.4788	4.46733	8.89827	9.8886	0.528928	0.0727492
ENSMUSG00000036208	BC027231	5843	38.816	37.8661	36.5605	40.3087	62.1912	60.8002	0.528523	0.000619352
ENSMUSG00000045275	Lca5l	6832	1.69225	1.40631	2.42332	2.46474	2.94997	2.54558	0.528216	0.0551388
ENSMUSG00000029814	Igf2bp3	4329	23.7444	19.2716	20.1241	26.5986	31.7726	32.6519	0.528128	0.000333478
ENSMUSG00000028687	Mutyh	2071	4.17774	5.83356	5.2154	4.41599	7.93107	9.59488	0.52799	0.0608562
ENSMUSG00000049811	Fam161a	4388	1.74513	1.71882	1.89651	3.18362	2.41801	2.15395	0.527925	0.049704
ENSMUSG00000056724	Nbeal2	9853	8.99008	8.95869	10.4308	11.1427	12.7187	17.0358	0.52785	0.00214451
ENSMUSG00000028751	Pla2g2e	938	0.634594	1.56256	0.948254	1.28372	1.69261	1.56651	0.527656	0.228797
ENSMUSG00000063268	Parp10	4264	33.0518	33.3867	32.8201	37.0737	49.3757	56.5902	0.527555	0.000252309
ENSMUSG00000075015	Gm10801	507	0.899008	1.30213	1.00094	0.616184	2.07949	1.90918	0.527435	0.228114
ENSMUSG00000024457	Trim26	2217	51.7194	56.7731	55.7363	64.2885	84.2918	88.0672	0.527301	1.78882e-05
ENSMUSG00000029290	Zfp326	7362	34.1094	34.741	36.4024	50.219	52.5192	48.9534	0.527266	3.14254e-07
ENSMUSG00000024462	Gabbr1	7178	22.4752	23.9593	22.7581	21.1043	34.8193	43.7644	0.52723	0.0118545
ENSMUSG00000037509	Arhgef4	8945	2.85567	3.59389	2.84476	4.05654	4.9811	4.35686	0.527184	0.0123837
ENSMUSG00000030530	Furin	10284	94.9246	98.4414	101.094	151.016	125.978	147.056	0.526002	4.29508e-07
ENSMUSG00000041605	5730559C18Rik	3980	5.97576	5.20854	6.69046	8.01039	8.51139	9.20325	0.525742	0.00196158
ENSMUSG00000022464	Slc38a4	4338	1.5336	1.30213	1.6331	2.1053	2.07949	2.25186	0.525304	0.0631195
ENSMUSG00000092035	Peg10	6662	23.903	22.8134	23.7064	33.3766	32.8366	35.0996	0.524668	1.0404e-06
ENSMUSG00000035878	Agphd1	7855	3.86045	3.33347	2.63404	3.85115	4.78766	5.48279	0.52422	0.0184259
ENSMUSG00000040270	Bach2	10556	6.50459	5.31271	5.79489	5.44296	9.67204	10.1823	0.524212	0.0223967
ENSMUSG00000029484	Anxa3	1584	88.7374	93.8579	91.0851	77.8959	174.822	140.79	0.524046	0.0140376
ENSMUSG00000033356	Pus7l	3281	8.99008	9.42746	7.42799	10.5778	13.831	12.7279	0.52374	0.000768409
ENSMUSG00000054203	Ifi205	1606	1.5336	1.61465	1.42238	1.8999	2.46637	2.20291	0.523649	0.0771924
ENSMUSG00000058392	Rrp1b	7887	33.4219	37.0327	36.9819	41.233	58.9511	54.1425	0.522913	0.000101134
ENSMUSG00000036452	Arhgap26	17044	1.42784	1.35422	0.895574	1.43776	1.88605	1.95814	0.522724	0.112331
ENSMUSG00000033730	Egr3	1617	3.54315	4.21892	4.58323	6.31589	5.7065	5.72755	0.522129	0.00727285
ENSMUSG00000054199	Gon4l	7605	17.7686	18.0736	17.7534	21.207	27.0817	28.6378	0.522034	0.000129996
ENSMUSG00000091461	2210008F06Rik	1080	0.846125	1.04171	0.895574	1.02697	1.209	1.76232	0.52197	0.179103
ENSMUSG00000019842	Traf3ip2	3677	9.73044	9.58371	10.7469	14.5317	12.7187	15.9099	0.52132	0.000351808
ENSMUSG00000090053	Palm2	6583	7.56224	7.18778	7.48067	5.8024	12.6704	13.4132	0.52125	0.0884965
ENSMUSG00000051331	Cacna1c	10639	4.9181	3.9064	5.2154	4.15924	7.78599	8.17523	0.521154	0.0417901
ENSMUSG00000031403	Dkc1	3641	93.9728	92.0349	98.3024	131.093	151.803	125.027	0.520909	2.70301e-07
ENSMUSG00000007888	Crlf1	1674	14.3312	13.1776	15.6989	17.0478	23.9867	20.9031	0.520598	0.000263956
ENSMUSG00000039263	Npepl1	2986	46.3253	50.7833	50.1521	59.4104	76.8927	74.6051	0.518544	6.10443e-06
ENSMUSG00000037722	Gnpnat1	2623	10.0477	10.2087	9.69327	13.556	15.1851	14.1475	0.518346	6.86078e-05
ENSMUSG00000020287	Mpg	2762	7.77377	7.70864	7.32263	10.013	10.7843	11.8467	0.517911	0.000232639
ENSMUSG00000048827	Pkd1l3	6724	0.37018	0.625025	1.21166	0.975625	1.30572	0.881162	0.517221	0.246291
ENSMUSG00000085741	5430405H02Rik	1479	0.634594	0.67711	1.00094	1.02697	1.01556	1.27279	0.517104	0.203682
ENSMUSG00000037552	Plekhg2	8117	71.1803	72.2945	69.2226	87.4981	89.2729	127.573	0.516972	0.000161351
ENSMUSG00000085379	2310058D17Rik	3199	3.12009	3.75015	3.26621	4.87812	4.11062	5.53174	0.516829	0.0196527
ENSMUSG00000030774	Pak1	3746	24.0617	28.5949	27.7628	31.9902	43.1856	39.8481	0.516707	0.00014468
ENSMUSG00000037347	Chst7	2204	3.86045	3.12512	2.84476	4.77543	4.30406	4.99325	0.516632	0.0122886
ENSMUSG00000038037	Socs1	1218	9.30737	11.7192	9.69327	18.0234	10.3491	15.6161	0.516445	0.0149131
ENSMUSG00000075514	Gm13375	852	1.32207	1.19796	1.6331	2.05395	1.49917	2.39872	0.516214	0.104806
ENSMUSG00000068246	Apol9a	1542	26.0712	24.6364	23.9171	25.0581	41.8799	39.7502	0.51621	0.0046651
ENSMUSG00000070002	Ell	3073	29.8788	27.6573	29.5012	40.5654	40.5258	43.3728	0.51611	9.85777e-08
ENSMUSG00000007035	Msh5	5510	1.8509	1.56256	1.89651	1.59181	2.65981	3.32883	0.515867	0.129384
ENSMUSG00000055831	Gm9982	1192	1.37495	1.66673	1.31702	2.31069	2.03113	1.90918	0.515595	0.066167
ENSMUSG00000068922	Msto1	3434	20.9945	25.1052	23.1269	25.8797	37.0439	35.9808	0.515242	0.00033772
ENSMUSG00000018740	Slc25a35	4562	1.90378	1.19796	1.26434	2.20799	2.32129	1.71337	0.514588	0.0850876
ENSMUSG00000064061	Dzip3	10069	40.8784	37.6577	40.1428	39.179	72.1534	58.1567	0.514536	0.00400474
ENSMUSG00000019823	Mical1	5962	32.946	33.1784	32.6621	41.3357	45.6037	54.1425	0.514408	1.78882e-05
ENSMUSG00000026694	Mettl13	7405	52.0367	48.6478	49.8887	60.232	78.7787	75.9757	0.514189	3.8598e-06
ENSMUSG00000063558	Aox1	6009	8.51413	7.70864	6.90118	10.6292	9.43024	12.9727	0.51418	0.00563654
ENSMUSG00000016624	Phf21b	6107	2.32684	2.18759	2.476	2.72148	3.24013	4.01418	0.514108	0.0459111
ENSMUSG00000043323	Fbrsl1	5955	27.6048	33.0221	28.6584	41.6951	39.2685	46.5547	0.513947	5.57603e-06
ENSMUSG00000045690	Wdr89	2015	3.22585	3.12512	3.10817	3.38901	6.48026	3.62255	0.513931	0.0728156
ENSMUSG00000038764	Ptpn3	7212	7.0863	7.08361	7.16459	8.78062	10.881	10.7698	0.513629	0.000427691
ENSMUSG00000024312	Wdr46	2403	58.0124	56.3043	60.1088	76.4068	87.5803	84.9342	0.513307	7.83114e-08
ENSMUSG00000014786	Slc9a5	5206	17.2927	15.4173	17.5427	13.7614	25.6793	32.2114	0.512391	0.0383671
ENSMUSG00000052942	Glis3	9595	35.8017	28.9074	28.1842	29.012	51.2134	52.1844	0.511782	0.0125147
ENSMUSG00000024081	Cebpz	4058	88.4201	84.1179	87.3974	130.631	127.623	112.348	0.511618	6.86032e-08
ENSMUSG00000020280	Pus10	4286	15.336	15.1048	15.1721	15.9694	26.0661	22.9102	0.510801	0.00200727
ENSMUSG00000024349	Tmem173	2956	16.0235	14.636	14.8033	19.9233	21.3268	23.4977	0.510491	0.000113047
ENSMUSG00000090659	Zfp493	3270	0.423062	0.989623	0.737531	1.33507	0.870483	0.881162	0.510256	0.249792
ENSMUSG00000091509	Gm17066	1502	2.1682	2.1355	1.52774	2.51608	2.94997	2.8393	0.509991	0.062058
ENSMUSG00000038028	9630033F20Rik	3645	13.8024	14.7923	11.9585	16.1235	23.4063	18.1617	0.509121	0.00220023
ENSMUSG00000051703	Tmem198	2809	2.32684	2.23967	1.79115	1.54046	3.77209	3.72046	0.508964	0.174925
ENSMUSG00000074282	Zfp94	5076	2.43261	2.8647	2.89744	3.18362	3.82045	4.65058	0.508875	0.0332907
ENSMUSG00000020549	Elac2	3715	54.5222	51.825	54.3139	70.7071	80.2295	77.5912	0.508603	3.70093e-08
ENSMUSG00000029504	Ddx51	5478	33.1046	35.8868	35.8756	43.3383	52.3741	53.4082	0.508266	5.27163e-06
ENSMUSG00000090272	Mndal	1897	5.2354	5.31271	4.26714	5.18622	7.49583	8.37104	0.508003	0.0321658
ENSMUSG00000048482	Bdnf	6208	29.1384	29.5845	27.6574	17.6126	56.1462	49.0514	0.50794	0.108189
ENSMUSG00000056687	Gm11696	2763	2.96144	2.29176	2.95012	3.08092	3.67537	4.89534	0.507887	0.0408297
ENSMUSG00000032643	Fhl3	1809	40.7726	42.6579	42.3027	44.0058	63.7871	70.9335	0.507729	0.000979933
ENSMUSG00000041073	Nacad	4901	1.90378	1.92716	2.26527	3.02957	2.12785	3.52465	0.50749	0.0666452
ENSMUSG00000051279	Gdf6	3530	0.740359	0.729196	0.737531	0.308092	1.16064	1.66442	0.507488	0.403663
ENSMUSG00000029701	Rbm28	6030	113.011	123.703	115.95	158.257	171.582	171.435	0.507324	7.61584e-07
ENSMUSG00000035673	Sbno2	4498	50.08	56.6689	55.3675	61.7211	78.8271	89.8296	0.507218	7.09081e-05
ENSMUSG00000035773	Kiss1r	3401	0.581711	0.468769	0.474127	0.359441	0.725403	1.07698	0.507096	0.345061
ENSMUSG00000054206	Gzmm	1466	0.793242	1.19796	0.790212	1.43776	1.06392	1.4686	0.507038	0.196507
ENSMUSG00000032369	Plscr1	1683	22.7925	26.4073	21.3884	25.1095	39.2201	35.9318	0.506744	0.00213674
ENSMUSG00000018387	Shroom1	4127	0.317297	0.625025	0.895574	0.462138	0.870483	1.27279	0.50671	0.277791
ENSMUSG00000060288	Ppih	2054	6.13441	7.91698	7.32263	10.9886	9.9622	9.44802	0.506581	0.00171992
ENSMUSG00000030966	Trim21	2767	4.07198	3.9064	4.84663	5.95644	5.60978	6.65767	0.506479	0.00468309
ENSMUSG00000085829	Gm4285	899	1.00477	0.520854	0.737531	0.975625	0.918844	1.32174	0.505803	0.258725
ENSMUSG00000013367	Iglon5	2611	2.90855	4.06266	3.05549	4.21059	4.59422	5.43383	0.505453	0.0255543
ENSMUSG00000037376	Trmt6	6553	66.4208	60.4711	65.0608	88.217	96.672	87.4798	0.504932	1.21119e-07
ENSMUSG00000087159	Gm15246	612	1.26919	0.625025	1.26434	0.77023	1.64425	2.05604	0.504582	0.279736
ENSMUSG00000049401	Ogfr	2691	95.0833	99.8998	101.779	130.734	140.68	149.504	0.504294	2.14099e-07
ENSMUSG00000067001	Serpinb7	1948	1.05766	0.989623	0.895574	0.564835	1.59589	2.00709	0.504293	0.34825
ENSMUSG00000001569	Nom1	4884	69.5938	64.4296	67.01	92.787	100.202	92.1304	0.504233	2.33985e-08
ENSMUSG00000022119	Rbm26	8072	37.3881	35.8868	36.139	40.206	57.065	57.863	0.504228	0.000166188
ENSMUSG00000026121	Sema4c	4574	17.61	18.282	18.1749	28.7553	21.1818	26.7775	0.503765	0.000142523
ENSMUSG00000029298	Gbp9	3622	2.59126	2.03133	1.73847	1.95125	3.48193	3.5736	0.503391	0.163656
ENSMUSG00000040345	Arhgap9	2307	1.32207	0.67711	0.68485	1.02697	1.209	1.56651	0.503316	0.243306
ENSMUSG00000024807	Syvn1	4954	80.4348	79.4823	84.9214	105.778	104.845	136.384	0.503191	2.23277e-05
ENSMUSG00000022394	L3mbtl2	6009	23.2684	25.7302	25.3921	34.609	36.4636	34.3653	0.503125	8.61224e-07
ENSMUSG00000037605	Lphn3	13688	0.951891	1.09379	1.58042	1.48911	1.69261	1.95814	0.50302	0.134389
ENSMUSG00000019832	Rab32	2105	2.74991	3.43764	2.68672	2.36204	6.52862	3.67151	0.50296	0.158629
ENSMUSG00000020592	Sdc1	3526	89.8479	101.41	97.0907	136.998	127.864	143.727	0.502737	2.70301e-07
ENSMUSG00000071856	Mcc	8406	40.1381	40.9391	36.8766	44.9301	54.5986	67.5558	0.502572	0.00117368
ENSMUSG00000028163	Nfkb1	5626	106.876	104.64	104.519	121.337	168.97	157.287	0.502311	1.78882e-05
ENSMUSG00000028273	Pdlim5	5350	105.448	103.077	99.1453	89.1926	178.643	167.763	0.501764	0.00985139
ENSMUSG00000074874	Ctla2b	1511	0.634594	0.572939	0.105362	0.256743	1.16064	0.440581	0.501338	0.547759
ENSMUSG00000041096	Tspyl2	3511	68.1659	70.9924	70.5923	63.775	106.296	126.789	0.501302	0.00717865
ENSMUSG00000002227	Mov10	4201	15.812	16.4069	15.5935	15.8667	25.6793	26.0922	0.501298	0.00444803
ENSMUSG00000022752	Tomm70a	6354	207.512	213.55	210.987	268.913	328.801	296.756	0.501055	1.98207e-06
ENSMUSG00000037035	Inhbb	4253	62.0315	68.7527	73.0156	114.302	83.7115	90.3681	0.500477	0.000100001
ENSMUSG00000031166	Wdr13	7694	29.6673	28.5949	26.5511	36.817	37.4791	45.6736	0.500475	1.29246e-05
ENSMUSG00000020706	Ftsj3	4206	111.318	104.64	117.847	146.652	168.439	157.092	0.500441	1.47043e-06
ENSMUSG00000021569	Trip13	2254	45.6907	51.5645	50.5736	60.4887	80.3263	68.2411	0.500204	3.86463e-05
ENSMUSG00000031129	Slc9a9	5964	2.43261	1.7709	2.21259	1.95125	3.57865	3.52465	0.499832	0.110983
ENSMUSG00000055884	Fancm	7752	17.8744	18.1257	15.9096	25.1608	24.567	23.6935	0.499823	7.21582e-05
ENSMUSG00000016128	Stard13	8028	45.9023	46.6685	44.1465	42.414	76.8927	73.9197	0.499442	0.00520363
ENSMUSG00000020752	Recql5	6800	10.6823	12.2401	12.0639	15.9694	15.6687	17.8191	0.49912	6.77906e-05
ENSMUSG00000015126	0610007P22Rik	1373	22.2108	22.5009	22.9688	25.0581	36.0767	34.4632	0.498848	0.00100771
ENSMUSG00000022704	Qtrtd1	6354	33.1046	33.1784	33.7684	36.3549	54.2601	50.7158	0.498826	0.000597158
ENSMUSG00000028517	Ppap2b	3153	69.2765	58.2315	70.1181	116.716	74.5714	87.9204	0.498283	0.00150547
ENSMUSG00000038180	Spag4	4122	3.43738	3.07304	2.89744	3.13227	4.78766	5.33593	0.497026	0.0422712
ENSMUSG00000029468	P2rx7	5767	34.1094	34.0118	34.6113	42.1573	52.8577	49.8346	0.496137	5.64004e-06
ENSMUSG00000044795	Cyb5d1	1600	4.12486	4.11475	4.63591	5.49431	5.85158	6.80453	0.495786	0.0087936
ENSMUSG00000039316	Rftn1	5714	2.32684	2.1355	1.84383	2.36204	3.28849	3.23093	0.495673	0.0692906
ENSMUSG00000066892	Fbxl12	5116	8.24972	9.37537	7.74408	9.91029	12.6704	13.1685	0.495562	0.00264883
ENSMUSG00000023030	Slc11a2	6334	44.2629	44.2726	45.3055	61.0022	63.9322	63.7374	0.495435	7.85742e-08
ENSMUSG00000056888	Glipr1	1762	16.8167	17.3965	18.807	21.8745	26.453	26.3859	0.495406	0.000101405
ENSMUSG00000027981	Rnpc3	7115	20.6243	18.2299	19.7026	24.6987	28.4841	29.2742	0.494467	2.01868e-05
ENSMUSG00000002797	Ggct	4786	3.12009	2.29176	2.63404	3.64576	4.20734	3.47569	0.49442	0.0223954
ENSMUSG00000009566	Fpgs	3786	30.5663	33.2305	30.3441	32.1956	49.1823	51.1564	0.493929	0.00177972
ENSMUSG00000035299	Mid1	6874	64.094	59.3253	56.7372	72.4016	85.259	95.9977	0.493834	0.000100261
ENSMUSG00000091397	Gm17265	2718	0.211531	0.520854	0.737531	0.667533	0.773763	0.636395	0.493825	0.367771
ENSMUSG00000015766	Eps8	7160	57.4307	55.4189	56.7899	66.0344	95.4146	77.2975	0.493318	0.00014455
ENSMUSG00000022386	Trmu	2418	6.18729	5.72939	6.90118	7.29151	9.52696	9.64383	0.493255	0.00542994
ENSMUSG00000059555	A830007P12Rik	4037	6.50459	8.43783	8.63965	11.3994	10.0106	11.7978	0.492754	0.00248311
ENSMUSG00000021500	Ddx46	5830	95.2419	96.2017	91.2431	129.347	140.825	127.573	0.492669	1.62222e-07
ENSMUSG00000078185	Chml	1865	4.65369	3.95849	4.84663	4.26194	7.35075	7.29406	0.492635	0.0351612
ENSMUSG00000032232	Cgnl1	8357	102.434	95.9413	96.4059	103.159	150.255	161.253	0.492498	0.000562564
ENSMUSG00000054051	Ercc6	8401	16.3408	15.3131	17.7007	18.2288	25.8727	25.26	0.491971	0.000680952
ENSMUSG00000037020	Wdr62	6053	42.1476	44.7414	42.092	47.7029	59.2412	74.4092	0.491901	0.000706632
ENSMUSG00000015095	Fbxw5	3256	33.4219	33.8034	35.4542	42.1573	49.7143	52.4781	0.491827	6.87279e-06
ENSMUSG00000040483	Xaf1	4763	19.3551	15.1569	20.1767	15.9181	29.4997	31.4281	0.491366	0.0358905
ENSMUSG00000026313	Hdac4	4492	29.0855	23.8551	25.4975	30.6552	37.4791	42.1	0.491359	0.0016368
ENSMUSG00000062825	Actg1	3308	5.02387	3.95849	4.31983	2.41339	6.96387	9.30115	0.490928	0.220706
ENSMUSG00000086988	1700086O06Rik	1927	3.86045	4.47934	4.63591	6.52128	5.99666	5.72755	0.489998	0.00825494
ENSMUSG00000085137	Gm16740	952	1.26919	1.04171	0.790212	1.69451	1.25736	1.41965	0.489937	0.168122
ENSMUSG00000051037	Zfp455	2767	1.05766	1.35422	0.895574	1.59181	1.54753	1.51756	0.489791	0.158699
ENSMUSG00000022554	Fam203a	1953	29.1384	23.1259	24.9707	32.5551	38.1078	37.7431	0.48963	7.80729e-05
ENSMUSG00000087366	BC042782	4094	0.687477	0.364598	0.737531	0.410789	1.01556	1.07698	0.489132	0.378842
ENSMUSG00000034218	Atm	10732	39.3977	34.2722	34.98	41.3357	56.6298	54.4852	0.489047	0.000990831
ENSMUSG00000009585	Apobec3	6192	4.54792	4.47934	4.68859	4.98082	7.49583	6.75558	0.488828	0.0467196
ENSMUSG00000036246	Gmip	4804	28.3981	29.3762	27.1833	30.5011	42.6053	46.0652	0.488734	0.000851294
ENSMUSG00000014782	Plekhg4	4816	9.51891	9.47954	10.5362	10.9373	13.3474	17.1337	0.488326	0.0256328
ENSMUSG00000040429	Mterf	3753	0.951891	1.09379	0.737531	1.38641	1.45081	1.07698	0.487809	0.194551
ENSMUSG00000002068	Ccne1	2651	24.802	24.376	23.6537	39.8466	31.289	31.0365	0.487507	0.000110363
ENSMUSG00000042579	4632404H12Rik	2789	3.33162	3.33347	3.8457	4.21059	4.83602	5.6786	0.487391	0.0187402
ENSMUSG00000020224	Llph	1513	8.40837	8.69826	9.21914	11.6048	13.2507	12.0425	0.487295	0.00265503
ENSMUSG00000046408	1700067K01Rik	2152	1.05766	1.51048	0.842893	1.07832	1.78933	1.90918	0.487146	0.177762
ENSMUSG00000045330	4933402E13Rik	1966	0.264414	0.260427	0.210723	0.154046	0.386881	0.489534	0.4871	0.548372
ENSMUSG00000035364	4930524J08Rik	602	3.01432	4.06266	3.52961	5.85375	4.35242	4.69953	0.487044	0.0179189
ENSMUSG00000085769	D230017M19Rik	5327	2.06243	2.08342	2.63404	3.23497	3.33685	2.93721	0.486964	0.0354122
ENSMUSG00000060730	Gm10086	760	0.211531	0.885452	0.316085	0.975625	0.531962	0.489534	0.486751	0.575065
ENSMUSG00000030393	Zik1	4195	7.40359	7.08361	7.11191	8.98602	10.881	10.3781	0.486674	0.00165668
ENSMUSG00000070291	Ddx43	2190	1.32207	1.45839	1.84383	2.15664	2.22457	2.105	0.486591	0.123298
ENSMUSG00000031577	Tti2	5068	15.1245	16.1465	15.4355	19.7179	22.149	23.5466	0.486392	4.8884e-05
ENSMUSG00000003135	D1Bwg0212e	3492	40.8255	40.6787	39.932	60.4887	54.0183	55.6601	0.486371	2.99733e-07
ENSMUSG00000040225	Prrc2c	8786	246.064	218.342	211.671	240.414	346.162	360.395	0.486202	0.00161983
ENSMUSG00000020413	Hus1	9653	14.5957	13.6464	13.855	14.7371	22.3908	21.7843	0.485942	0.00275132
ENSMUSG00000048234	Rnf149	2831	32.7345	37.7619	35.981	54.1215	47.8766	47.1422	0.48559	6.77058e-06
ENSMUSG00000021495	Fam193b	4194	39.3977	44.3768	36.6658	37.6386	54.5503	76.3184	0.484709	0.0153726
ENSMUSG00000081137	BC022960	1814	3.86045	3.17721	3.47693	3.6971	5.2229	5.77651	0.484619	0.0622211
ENSMUSG00000034206	Polq	8612	18.2975	17.709	16.7525	18.5369	26.453	28.7846	0.484456	0.00300469
ENSMUSG00000086013	Gm15706	897	1.26919	2.55218	2.00187	2.31069	2.61145	3.23093	0.484411	0.0809127
ENSMUSG00000040722	Scamp5	3183	22.581	27.3448	24.6546	32.1956	35.7865	36.3235	0.484023	2.87411e-05
ENSMUSG00000050345	4930486L24Rik	1356	0.423062	0.989623	0.948254	0.924276	1.35409	1.02802	0.48395	0.289138
ENSMUSG00000022961	Son	14067	394.717	401.058	370.241	449.814	569.248	611.575	0.483884	0.000131382
ENSMUSG00000062184	Hs6st2	7800	39.0804	39.1682	36.0337	33.9415	66.6403	59.1847	0.483728	0.0161071
ENSMUSG00000028842	Eif2c3	16549	22.8454	23.2301	24.6546	23.569	37.0439	38.2326	0.483502	0.00370659
ENSMUSG00000022842	Ece2	6396	14.9658	17.1882	17.8588	18.3315	26.1145	25.4068	0.482822	0.0010725
ENSMUSG00000037772	Mrpl23	1771	0.423062	0.885452	0.948254	0.718881	1.01556	1.41965	0.482817	0.272368
ENSMUSG00000025733	Rhot2	4186	18.509	19.532	18.5436	22.1826	25.7276	31.1344	0.482739	0.000371839
ENSMUSG00000002325	Irf9	3689	37.3881	30.2095	35.981	39.5898	48.9405	56.1496	0.482554	0.000908103
ENSMUSG00000025921	Rdh10	4154	16.0764	18.6987	17.8588	27.0094	21.9555	24.6236	0.482458	0.000117996
ENSMUSG00000033542	Arhgef5	5392	57.2721	60.992	58.5284	72.8638	83.6148	90.417	0.482016	1.13701e-05
ENSMUSG00000041482	Fam38b	14570	8.83143	9.06286	7.21727	9.39681	10.7843	14.8818	0.481838	0.0426216
ENSMUSG00000032235	Narg2	6302	8.35548	9.32329	8.42893	9.08871	14.1212	13.2174	0.481702	0.00940835
ENSMUSG00000087259	2610035D17Rik	3379	3.12009	2.96887	2.63404	4.41599	4.0139	3.76942	0.481696	0.0189708
ENSMUSG00000023885	Thbs2	5904	136.861	139.849	137.286	157.384	217.476	202.863	0.480894	7.17477e-05
ENSMUSG00000021287	Xrcc3	4182	12.639	13.0734	13.4336	13.5047	18.4736	22.6165	0.480741	0.0059381
ENSMUSG00000020812	1810032O08Rik	2858	7.50936	7.08361	5.2154	6.16184	11.1228	10.3292	0.480601	0.0443761
ENSMUSG00000078317	F8a	3693	1.63937	0.885452	1.3697	1.33507	2.27293	1.81128	0.480554	0.149305
ENSMUSG00000087165	2010001A14Rik	985	1.5336	1.45839	1.68579	2.05395	2.56309	1.90918	0.480551	0.0999152
ENSMUSG00000004562	Arhgef40	5620	44.5802	44.0122	44.3045	48.0623	64.7543	72.5001	0.480062	0.000444691
ENSMUSG00000029439	Sfswap	3949	85.8288	91.0453	87.7135	103.262	126.559	139.175	0.480024	2.91027e-05
ENSMUSG00000039233	Tbce	4532	17.5042	15.0527	12.8014	18.4342	23.3096	21.4906	0.479963	0.00142023
ENSMUSG00000027460	Angpt4	2785	21.3118	19.1153	24.0751	17.972	32.498	39.4565	0.479912	0.0414681
ENSMUSG00000039477	Tnrc18	7148	48.7051	51.825	49.0458	64.0318	61.5142	83.025	0.479666	0.000399365
ENSMUSG00000024827	Gldc	4209	0.158648	0.208342	0.0526808	0.0513487	0.290161	0.244767	0.479624	0.643078
ENSMUSG00000022724	Mina	5419	17.5571	16.0944	17.49	19.2557	27.6137	24.3788	0.47925	0.00131553
ENSMUSG00000004933	Matk	3814	2.43261	2.29176	2.42332	3.85115	2.65981	3.47569	0.479175	0.0624433
ENSMUSG00000075122	Cd80	3090	0.793242	1.04171	1.00094	1.38641	1.49917	1.07698	0.479019	0.218003
ENSMUSG00000052957	Gas1	5723	98.838	112.973	113.211	163.802	121.336	167.91	0.478963	0.000128854
ENSMUSG00000043872	Zmym1	6434	15.3889	17.4486	14.5399	19.1531	23.2129	23.6445	0.478891	0.000524768
ENSMUSG00000031098	Syt8	1811	1.63937	2.08342	2.58136	1.23237	3.28849	4.25895	0.478858	0.357294
ENSMUSG00000051984	Sec31b	4205	0.581711	0.729196	0.421446	0.564835	0.677043	1.17488	0.47879	0.341955
ENSMUSG00000024785	Rcl1	1794	45.8494	47.8144	51.7325	57.3051	75.9738	69.2691	0.478635	3.82711e-05
ENSMUSG00000002346	Slc25a42	6877	3.43738	4.21892	4.00374	3.23497	5.85158	7.1472	0.478582	0.126404
ENSMUSG00000027656	Wisp2	2138	30.3018	31.3554	34.0318	35.1738	43.7176	54.3873	0.478374	0.0015459
ENSMUSG00000073468	Sft2d1	3743	4.44216	4.73977	4.26714	5.18622	5.85158	7.68569	0.477999	0.0201458
ENSMUSG00000026596	Abl2	10870	116.236	111.254	108.786	122.364	172.356	173.54	0.477819	0.00041551
ENSMUSG00000022307	Oxr1	5060	172.662	173.288	160.044	140.747	297.609	266.258	0.477796	0.0206538
ENSMUSG00000072898	Gm10434	469	0.687477	0.885452	0.842893	1.38641	0.918844	1.07698	0.477299	0.250317
ENSMUSG00000000690	Hoxb6	2073	4.17774	5.46897	3.95106	4.21059	7.20567	7.48988	0.476851	0.0514487
ENSMUSG00000004661	Arid3b	6532	3.86045	4.84394	3.74034	3.95385	5.51306	7.83255	0.476168	0.0614683
ENSMUSG00000005950	P2rx5	2530	2.48549	1.87507	1.94919	1.7972	3.09505	3.86732	0.475873	0.151144
ENSMUSG00000022580	Rhpn1	2966	2.00955	1.66673	1.79115	1.84855	2.65981	3.08407	0.475865	0.120421
ENSMUSG00000064128	Cenpj	4346	8.67278	9.37537	8.48161	12.6318	12.09	12.1894	0.475655	0.000508954
ENSMUSG00000030340	Scnn1a	4555	2.96144	4.42726	3.52961	4.62138	5.02946	5.53174	0.474997	0.0327695
ENSMUSG00000020514	Mrpl22	1012	13.0092	14.2193	14.9613	18.1261	22.7293	17.7701	0.474967	0.00150174
ENSMUSG00000036390	Gadd45a	2075	39.715	39.5328	36.6132	43.2869	63.3518	54.3383	0.474853	0.000858602
ENSMUSG00000040688	Tbl3	5973	42.888	42.5538	41.8286	50.7838	65.7699	60.2617	0.474754	2.65127e-05
ENSMUSG00000030083	Abtb1	2407	9.78332	10.5733	9.90399	16.791	11.6064	13.707	0.474528	0.00214246
ENSMUSG00000038335	Tsr1	3961	65.9449	62.7108	63.7438	80.0526	94.6892	92.522	0.474375	1.07476e-05
ENSMUSG00000092279	1500011B03Rik	577	0.475945	0.781281	0.948254	1.18102	0.773763	1.12593	0.474138	0.263496
ENSMUSG00000052125	F730043M19Rik	4484	3.91333	3.9064	4.63591	2.05395	7.54419	7.68569	0.47371	0.290827
ENSMUSG00000039116	Gpr126	6480	15.0716	16.5632	13.8024	14.0695	24.035	24.9663	0.473708	0.0290424
ENSMUSG00000071714	Csf2rb2	6550	0.634594	0.364598	0.790212	1.33507	0.483602	0.685348	0.47358	0.420487
ENSMUSG00000063531	Sema3e	8272	10.8939	8.48992	9.64059	8.11309	16.8293	15.3224	0.473391	0.0628109
ENSMUSG00000022438	Parvb	4521	34.1094	38.2828	33.5577	41.5411	55.4691	50.0304	0.473175	0.000189713
ENSMUSG00000008540	Mgst1	2084	1.58648	1.82299	1.84383	1.43776	2.03113	3.81837	0.473058	0.246869
ENSMUSG00000001436	Slc19a1	4637	28.2923	31.1992	27.5521	36.2008	44.0078	40.5824	0.472981	6.63414e-05
ENSMUSG00000059851	Suv420h2	3443	14.5957	13.2297	13.4863	13.6074	18.2801	25.4068	0.472547	0.0177131
ENSMUSG00000028233	Tgs1	5479	42.412	40.7829	43.9358	42.414	68.6715	65.2549	0.472499	0.00232135
ENSMUSG00000053664	Uck2	92	5.07675	6.09399	6.11097	8.52388	7.54419	7.93046	0.472157	0.00549059
ENSMUSG00000087138	Gm15545	2413	2.00955	1.56256	1.73847	1.95125	2.32129	3.08407	0.47213	0.0824906
ENSMUSG00000020399	Havcr2	2803	0.634594	0.364598	0.526808	0.359441	1.01556	0.734302	0.471965	0.419216
ENSMUSG00000022914	Brwd1	21764	66.6323	57.3981	60.4249	63.5183	92.7548	99.4244	0.471457	0.00209145
ENSMUSG00000038152	5033430I15Rik	719	0.951891	1.30213	0.948254	1.18102	1.93441	1.32174	0.471167	0.215822
ENSMUSG00000021583	Erap1	4675	33.2104	34.793	34.1372	33.582	58.6125	49.3451	0.4711	0.00644012
ENSMUSG00000021023	1110008L16Rik	3110	4.23062	3.9064	3.89838	5.54566	5.60978	5.53174	0.471058	0.00766695
ENSMUSG00000086635	4932415G12Rik	4132	3.33162	2.55218	2.05455	4.15924	3.67537	3.18197	0.470828	0.0767443
ENSMUSG00000009079	Ewsr1	6125	183.821	196.362	184.488	255.46	246.685	280.405	0.470752	1.94233e-06
ENSMUSG00000067150	Xpo5	3677	90.9055	82.6595	85.0268	100.541	130.331	127.426	0.470729	2.52641e-05
ENSMUSG00000027722	Spata5	3937	37.1237	33.9076	37.5087	45.9571	55.8077	48.6108	0.470699	4.30587e-05
ENSMUSG00000042348	Arl15	3433	15.8648	13.5422	15.6462	17.3045	23.1162	21.9311	0.469793	0.00131601
ENSMUSG00000085101	Gm13227	821	0.951891	0.572939	0.579489	0.924276	1.35409	0.636395	0.469598	0.341733
ENSMUSG00000075014	Gm10800	655	2.69702	2.55218	2.26527	2.20799	3.67537	4.50372	0.469453	0.101506
ENSMUSG00000003184	Irf3	3282	27.2346	27.3448	31.029	38.6655	38.398	41.4636	0.469409	1.02886e-05
ENSMUSG00000025137	Pcyt2	4396	49.4983	51.5645	52.0486	54.1728	69.2518	88.4099	0.468619	0.00136113
ENSMUSG00000082179	Gm11407	1057	0.634594	0.67711	0.68485	0.77023	1.209	0.783255	0.468604	0.316729
ENSMUSG00000008398	Elk3	5202	42.1476	44.3247	40.1428	52.6837	63.7871	58.6952	0.468559	6.25716e-06
ENSMUSG00000017677	Wsb1	4976	162.139	158.704	151.51	141.979	243.252	268.314	0.46852	0.00979802
ENSMUSG00000071796	6820431F20Rik	8208	2.37973	2.1355	1.73847	2.41339	3.43357	2.79035	0.467661	0.0708727
ENSMUSG00000039886	Tmem120a	1843	48.3878	55.6793	54.4193	66.9073	76.6025	75.6331	0.467648	6.27007e-06
ENSMUSG00000066551	Hmgb1	5623	20.9416	18.8549	20.5982	27.2661	29.2579	26.9733	0.467505	6.71766e-05
ENSMUSG00000008373	Prpf31	5489	51.455	52.3979	53.9978	72.1962	73.7009	72.3532	0.46741	1.48828e-07
ENSMUSG00000037266	D4Wsu53e	3263	105.343	97.9205	101.937	72.1449	166.262	183.526	0.467378	0.0621246
ENSMUSG00000048285	Frmd6	4678	91.4344	83.3366	89.3993	108.192	129.122	127.817	0.467171	2.29592e-06
ENSMUSG00000039176	Polg	6971	71.4447	76.253	78.7051	84.6226	108.714	119.544	0.466942	0.000131382
ENSMUSG00000025145	Lrrc45	2981	22.6338	20.8862	25.1814	23.7744	31.289	39.8481	0.466834	0.0045172
ENSMUSG00000057137	Tmem140	5684	4.9181	5.41688	3.52961	5.18622	6.91551	7.0493	0.466786	0.0316098
ENSMUSG00000027335	Adra1d	2486	2.22108	1.82299	1.73847	1.64316	2.80489	3.52465	0.466716	0.118051
ENSMUSG00000063972	Nr6a1	12028	10.2593	9.73997	8.58697	9.24276	14.0728	16.1546	0.466407	0.0295808
ENSMUSG00000056904	Gm5620	1352	1.90378	1.40631	2.63404	2.41339	2.51473	3.27988	0.466202	0.126392
ENSMUSG00000035158	Mitf	5342	1.58648	1.51048	1.84383	2.1053	2.56309	2.15395	0.466001	0.0906513
ENSMUSG00000056552	Zfp953	4964	0.899008	0.67711	0.68485	1.54046	1.16064	0.440581	0.465888	0.303216
ENSMUSG00000032649	Glt25d2	4231	0	0.156256	0.0526808	0.102697	0.0967204	0.0979069	0.464837	0.849044
ENSMUSG00000079109	Pms2	7870	30.0374	31.0429	31.3978	36.7143	42.025	48.8555	0.464775	6.98558e-05
ENSMUSG00000030852	Tacc2	9720	56.1087	49.9499	50.4155	71.7341	69.01	75.0946	0.464025	2.24364e-06
ENSMUSG00000039960	Rhou	3830	22.2637	24.6885	23.0215	26.8554	34.771	34.8549	0.463896	0.000784382
ENSMUSG00000027646	Src	4353	38.0756	42.8663	38.7204	41.1816	62.7232	61.0939	0.463876	0.00183388
ENSMUSG00000000958	Slc7a7	2259	4.07198	4.94811	4.16178	10.4751	3.24013	4.50372	0.463876	0.238805
ENSMUSG00000027713	1810062G17Rik	387	1.2163	1.35422	1.05362	2.05395	1.59589	1.3707	0.463822	0.163845
ENSMUSG00000039611	2810432L12Rik	3796	0.105766	0	0.105362	0.102697	0.0483602	0.14686	0.46372	0.841061
ENSMUSG00000040836	Gpr161	3039	12.3746	11.3025	10.2728	14.2749	16.5875	15.9099	0.46278	0.00144651
ENSMUSG00000024644	Cndp2	2102	24.6963	24.8968	23.1795	32.0929	36.0283	32.1135	0.462106	1.50217e-05
ENSMUSG00000025156	Gps1	2935	31.148	31.4075	34.9274	40.4627	43.5242	50.2752	0.4621	5.1652e-05
ENSMUSG00000083327	Vcp-rs	2405	2.74991	2.65636	2.10723	3.85115	3.43357	3.08407	0.462088	0.0599639
ENSMUSG00000091244	Gm17690	3465	3.64891	4.06266	4.1091	5.08352	4.9811	6.21709	0.461617	0.0174433
ENSMUSG00000079069	8430423G03Rik	636	1.74513	2.76053	1.94919	2.46474	3.19177	3.23093	0.461373	0.0821996
ENSMUSG00000027710	Acad9	8505	19.9368	20.5737	21.4411	25.0581	29.8866	30.3022	0.461114	6.70395e-05
ENSMUSG00000035139	Secisbp2	4689	18.0859	16.4069	18.0168	21.9259	23.5514	26.7775	0.460949	0.000358919
ENSMUSG00000032327	Stra6	4789	2.11531	1.40631	1.58042	2.05395	2.51473	2.44767	0.460817	0.130121
ENSMUSG00000038271	Iffo1	5827	14.3841	16.1465	16.6471	18.0234	21.4236	25.4558	0.460721	0.00155382
ENSMUSG00000027582	Zgpat	3968	22.7396	22.8134	21.283	20.6935	33.4652	37.7431	0.460137	0.00976676
ENSMUSG00000059674	Cdh24	2716	18.4561	21.0946	18.0695	19.8719	25.8243	33.5331	0.459931	0.00669868
ENSMUSG00000010751	Tnfrsf22	5991	4.65369	4.42726	4.63591	6.16184	6.09338	6.60872	0.459394	0.0121049
ENSMUSG00000061544	Zfp229	4519	2.69702	2.5001	3.42425	3.02957	4.7393	4.06314	0.45939	0.0567004
ENSMUSG00000037674	Rfx7	8432	73.7715	72.2424	67.8002	76.3555	107.843	109.705	0.459225	0.000936564
ENSMUSG00000037816	Fbxw17	3423	11.4227	12.6047	13.2229	12.5291	18.2318	20.4136	0.458999	0.013896
ENSMUSG00000027368	Dusp2	1991	1.2163	1.25005	1.6331	1.59181	1.69261	2.34977	0.45888	0.153945
ENSMUSG00000031290	Lrch2	9094	1.58648	1.82299	1.94919	1.12967	3.38521	2.8393	0.458748	0.319456
ENSMUSG00000033781	Asb13	3426	8.40837	7.70864	7.16459	9.39681	11.2679	11.3082	0.458529	0.00474502
ENSMUSG00000046269	Usp27x	4275	4.44216	5.72939	4.58323	6.31589	6.96387	7.00034	0.458462	0.0460356
ENSMUSG00000039753	Fbxl5	8162	81.5453	74.8988	78.8105	115.74	108.955	98.5922	0.458458	2.07556e-06
ENSMUSG00000026289	Atg16l1	5129	41.9361	43.0746	40.6169	45.649	61.3207	65.5976	0.458391	0.000579272
ENSMUSG00000025492	Ifitm3	676	105.395	101.202	109.049	127.499	152.576	153.518	0.458214	4.30864e-06
ENSMUSG00000086488	1600020E01Rik	2301	8.14395	6.56276	9.00842	9.03736	10.3491	13.1685	0.45804	0.0142376
ENSMUSG00000057367	Birc2	3123	13.5909	15.5735	15.5408	18.2288	22.3908	20.7563	0.457799	0.000298987
ENSMUSG00000034285	Nipsnap1	2741	0.475945	0.364598	0.63217	0.410789	0.870483	0.734302	0.457469	0.394736
ENSMUSG00000026980	Ly75	8375	49.7098	50.627	46.6752	40.206	87.4352	74.1645	0.457331	0.0311125
ENSMUSG00000022010	Tsc22d1	8272	102.963	107.765	102.464	127.037	161.378	141.378	0.456734	2.18291e-05
ENSMUSG00000044149	Nkrf	3265	21.7877	22.8134	22.3893	29.6795	33.2234	29.0294	0.456721	0.000118763
ENSMUSG00000022791	Tnk2	5300	151.615	147.35	152.616	126.01	260.226	233.41	0.456566	0.0233561
ENSMUSG00000042308	Setd1a	6932	42.2534	47.9707	40.3535	43.5437	56.7749	78.815	0.456336	0.00933271
ENSMUSG00000016477	E2f3	4786	39.239	39.637	39.616	44.622	59.8215	58.0588	0.456139	0.000172279
ENSMUSG00000032939	Nup93	2860	73.6129	73.7529	74.9121	94.1734	108.278	102.411	0.455969	1.02306e-06
ENSMUSG00000038244	Mical2	9184	135.486	129.901	125.644	138.128	199.099	199.094	0.455953	0.00115572
ENSMUSG00000020806	Rhbdf2	6543	27.6048	24.9489	24.2332	29.012	37.7693	38.4774	0.455676	0.000422844
ENSMUSG00000022562	Oplah	5583	2.64414	3.75015	2.37064	2.56743	4.30406	5.14011	0.455651	0.142748
ENSMUSG00000028869	Gnl2	3542	87.6797	87.4514	91.3485	109.27	134.925	121.111	0.455278	4.76338e-06
ENSMUSG00000078866	Gm14420	2169	1.42784	1.56256	1.52774	0.924276	2.46637	2.79035	0.454963	0.302388
ENSMUSG00000029027	Dffb	2343	6.769	6.56276	7.11191	7.75365	9.7204	10.525	0.454741	0.0148256
ENSMUSG00000070867	Gm12824	6610	9.30737	9.16703	8.32357	9.29411	12.0417	15.3714	0.454598	0.0381083
ENSMUSG00000056486	Chn1	7551	1.42784	1.09379	0.948254	1.8999	1.64425	1.22384	0.453975	0.193145
ENSMUSG00000079254	Itprip	3762	60.0749	66.0964	64.8501	65.4695	99.3318	96.781	0.45382	0.00124651
ENSMUSG00000040356	Skiv2l	5342	56.3731	60.5753	57.4221	70.4504	77.7632	90.5639	0.453673	2.82618e-05
ENSMUSG00000022454	Nell2	4002	2.32684	1.97925	1.3697	2.51608	1.93441	3.32883	0.453302	0.193435
ENSMUSG00000027963	Extl2	3794	25.8597	29.5324	27.9208	39.025	39.0267	36.0297	0.453121	1.30425e-05
ENSMUSG00000051346	Spryd4	1568	10.3121	10.5213	10.0094	15.4046	13.6859	13.1685	0.453096	0.000563464
ENSMUSG00000040865	Ino80d	14395	42.9408	43.3871	43.7251	42.0546	62.5297	73.3812	0.452851	0.00602546
ENSMUSG00000070315	4930581F22Rik	3403	4.44216	4.42726	4.47787	4.72408	6.81879	6.70662	0.452845	0.042438
ENSMUSG00000090867	Snhg1	3501	45.6907	40.3141	42.6714	42.4653	71.3796	62.2198	0.452804	0.00542592
ENSMUSG00000021392	Nol8	4224	40.1909	40.7308	41.4071	51.0406	62.2396	54.0446	0.452217	1.3824e-05
ENSMUSG00000043183	4732471D19Rik	5660	16.8696	15.6256	15.2774	15.764	23.503	26.0432	0.451929	0.0132119
ENSMUSG00000017999	Ddx27	4916	131.255	128.755	135.811	164.624	194.553	182.156	0.451775	7.3357e-06
ENSMUSG00000061532	Zfp955b	1634	2.00955	1.19796	1.84383	1.43776	2.75653	2.69244	0.451611	0.172701
ENSMUSG00000071537	Klrg2	2277	3.17297	2.44801	2.63404	3.64576	3.19177	4.45476	0.451492	0.0823641
ENSMUSG00000004054	Map3k11	3789	34.2681	40.1058	35.7703	48.3191	48.5053	53.7998	0.451466	1.34501e-05
ENSMUSG00000001870	Ltbp1	11195	64.6228	67.8152	73.1736	65.2128	111.374	104.516	0.451429	0.0065073
ENSMUSG00000024302	Dtna	9378	1.79802	2.23967	1.47506	1.59181	3.19177	2.74139	0.451386	0.162532
ENSMUSG00000005087	Cd44	8637	241.146	237.926	261.191	313.227	379.434	319.274	0.451054	4.02046e-05
ENSMUSG00000042625	Safb2	8010	58.3826	56.2001	58.7391	59.205	82.309	95.3124	0.450691	0.00168599
ENSMUSG00000070733	Fryl	15704	48.6522	43.908	42.9348	55.4052	63.0133	66.7235	0.450659	9.31701e-05
ENSMUSG00000042549	Gm16516	1289	3.3845	3.38555	2.68672	3.02957	5.2229	4.65058	0.450249	0.100333
ENSMUSG00000032333	Stoml1	1980	5.55269	8.12532	6.95386	8.36983	9.43024	10.3781	0.449561	0.0256866
ENSMUSG00000086897	4632428C04Rik	2427	0.423062	0.416683	0.316085	0.564835	0.386881	0.636395	0.449072	0.503515
ENSMUSG00000022853	Ehhadh	3011	0.740359	0.729196	0.737531	0.924276	1.11228	0.979069	0.449055	0.27894
ENSMUSG00000044982	Sft2d3	2809	4.86522	5.15645	5.74221	9.39681	6.52862	5.62965	0.448892	0.0561896
ENSMUSG00000092072	Gm4540	293	3.54315	2.55218	3.47693	4.21059	5.17454	3.67151	0.448789	0.0477328
ENSMUSG00000019923	Zwint	3616	78.1608	84.4304	82.2874	105.47	117.612	111.075	0.448542	1.02306e-06
ENSMUSG00000025995	Wdr75	4853	65.2574	66.7735	63.4804	76.4068	99.3318	91.0045	0.448483	3.66001e-05
ENSMUSG00000066607	6030419C18Rik	877	6.50459	7.91698	7.37531	8.83197	11.9933	8.90953	0.448483	0.0207635
ENSMUSG00000034789	Rab24	1857	31.0951	32.1367	33.8738	42.5167	42.8955	47.0932	0.44847	2.23277e-05
ENSMUSG00000081483	Gm12445	882	0.581711	0.520854	0.526808	0.821579	0.677043	0.734302	0.44831	0.402217
ENSMUSG00000008167	Fbxw9	3632	6.13441	8.02115	7.48067	8.11309	9.14007	12.2384	0.447167	0.0231828
ENSMUSG00000030671	Pde3b	6883	27.4462	30.7304	27.2887	36.4062	39.5103	40.5824	0.446972	0.000142285
ENSMUSG00000085233	B230208H11Rik	1541	1.2163	1.19796	1.15898	2.46474	0.870483	1.56651	0.446818	0.254724
ENSMUSG00000035495	Tstd2	6721	35.7488	35.5743	34.0318	38.9736	53.2446	51.3032	0.446494	0.000617418
ENSMUSG00000030979	Uros	4324	5.34116	4.79186	5.90025	6.36723	8.60811	6.85348	0.446488	0.0223041
ENSMUSG00000051034	Zfp11	3926	6.18729	6.61485	6.21633	7.90769	9.81712	8.17523	0.446239	0.00622717
ENSMUSG00000030795	Fus	4516	245.852	233.863	254.027	356.976	319.08	323.582	0.446081	5.20594e-06
ENSMUSG00000029821	Dfna5	7363	8.19684	8.48992	10.4835	12.221	14.6048	10.1823	0.445968	0.0082144
ENSMUSG00000073600	Gm1614	3020	2.22108	2.39593	1.3697	2.31069	2.36965	3.47569	0.445534	0.169568
ENSMUSG00000033918	Parl	3963	27.3933	29.4803	29.3432	35.9441	42.4602	38.9669	0.445351	5.6612e-05
ENSMUSG00000028683	Eif2b3	6606	29.8788	26.3031	30.7129	34.4036	45.8938	37.841	0.443701	0.000634019
ENSMUSG00000074796	Slc4a11	4363	5.28828	4.271	4.31983	6.52128	5.9483	6.4129	0.443445	0.0178754
ENSMUSG00000020250	Txnrd1	4002	181.494	190.685	186.964	232.609	268.157	259.551	0.443431	5.42681e-05
ENSMUSG00000056771	Gm10010	2316	0.846125	0.729196	1.21166	0.667533	1.25736	1.86023	0.443207	0.455005
ENSMUSG00000074813	Gm14005	2036	12.163	10.6775	12.6434	13.9668	17.7482	16.4973	0.443137	0.00432785
ENSMUSG00000048310	Pskh1	3252	20.7301	21.5634	21.3357	33.9415	24.8088	27.8056	0.442804	0.000472095
ENSMUSG00000019989	Enpp3	2790	0.899008	1.35422	1.15898	1.07832	1.93441	1.61546	0.442364	0.205143
ENSMUSG00000032525	Nktr	8841	173.033	159.173	167.209	179.515	235.853	263.076	0.442102	0.000841223
ENSMUSG00000039917	Rhbdd2	6266	19.0907	19.2716	19.3865	22.7475	26.6465	29.0294	0.442042	0.000562564
ENSMUSG00000031931	Ankrd49	1751	12.5861	15.4173	14.4872	15.6613	21.4236	20.6094	0.441938	0.00484669
ENSMUSG00000022665	Ccdc80	4242	93.7083	102.869	97.6702	82.774	167.133	149.749	0.441883	0.0259279
ENSMUSG00000022559	Fbxl6	1703	22.5281	21.5634	24.6019	26.804	32.9816	33.4842	0.441859	0.000529911
ENSMUSG00000063694	Cycs	3549	1.90378	1.92716	1.73847	2.31069	2.80489	2.44767	0.441788	0.0888513
ENSMUSG00000022814	Umps	5619	96.7227	93.0245	88.9779	122.313	138.02	118.223	0.441737	4.11686e-06
ENSMUSG00000004267	Eno2	5770	18.932	22.0321	20.1241	14.5317	30.5153	37.89	0.441578	0.0933037
ENSMUSG00000034071	Zfp551	2901	1.16342	1.45839	1.15898	1.38641	2.07949	1.66442	0.441411	0.181684
ENSMUSG00000002108	Nr1h3	2896	0.740359	0.729196	0.526808	0.564835	1.06392	1.07698	0.440583	0.402652
ENSMUSG00000079608	Stard6	1637	0.634594	1.04171	1.05362	1.23237	1.25736	1.22384	0.440374	0.271254
ENSMUSG00000004393	Ddx56	2519	70.4399	68.909	72.6468	90.4763	98.6548	98.4943	0.440302	1.70332e-06
ENSMUSG00000024851	Pitpnm1	6745	87.098	91.462	86.818	90.0142	118.434	151.56	0.440136	0.00378648
ENSMUSG00000076433	BC100451	3542	3.75468	4.271	3.89838	4.87812	4.59422	6.70662	0.439987	0.0289404
ENSMUSG00000026520	Pycr2	1591	93.0737	100.733	101.99	122.056	141.405	137.706	0.439706	1.16529e-05
ENSMUSG00000047428	Dlk2	1970	8.09107	7.55238	7.11191	7.90769	10.5425	12.3852	0.439549	0.0236077
ENSMUSG00000033166	Dis3	3896	92.968	90.3682	90.611	99.8218	140.39	131.097	0.438964	0.00029364
ENSMUSG00000028950	Tas1r1	5437	0.740359	0.885452	0.63217	0.924276	0.967204	1.17488	0.438899	0.303149
ENSMUSG00000026701	Prdx6	3948	89.1604	89.3785	86.5545	107.165	136.618	115.481	0.438724	3.74129e-05
ENSMUSG00000075602	Ly6a	816	12.9034	17.1882	16.2257	18.0747	24.2768	20.4136	0.438693	0.0116447
ENSMUSG00000052684	Jun	5034	82.1799	87.8681	78.4944	87.3441	126.317	123.118	0.438516	0.00136376
ENSMUSG00000020075	Ddx21	4727	264.943	246.781	252.236	337.207	376.823	321.184	0.438384	2.0495e-05
ENSMUSG00000022070	6720463M24Rik	2661	17.2398	16.8757	18.0168	20.5908	25.776	24.232	0.438219	0.000614022
ENSMUSG00000063146	Clip2	4978	47.4359	45.5226	47.8868	65.0074	61.3207	64.5206	0.43819	2.37314e-06
ENSMUSG00000001656	Hoxc11	2019	9.67755	11.3546	11.1156	10.7319	16.5875	16.2036	0.438012	0.0207577
ENSMUSG00000072964	Bhlhb9	3195	6.24017	6.87527	6.74314	7.65095	9.62368	9.59488	0.437492	0.0044456
ENSMUSG00000020420	Zfp607	2057	1.32207	1.7709	1.31702	1.48911	2.27293	2.20291	0.437144	0.188915
ENSMUSG00000053411	Cbx7	6176	18.6676	21.98	18.5436	17.4585	28.4841	34.1695	0.437117	0.0412907
ENSMUSG00000040506	Ambra1	6364	63.3536	65.5755	60.5829	78.204	84.582	93.7458	0.436974	1.97084e-05
ENSMUSG00000021250	Fos	2348	13.3794	13.8547	14.1185	13.9155	19.3924	22.6165	0.436426	0.00989338
ENSMUSG00000026037	Orc2	3925	67.214	63.9609	64.1125	83.4929	98.7515	81.997	0.436425	2.17418e-05
ENSMUSG00000006392	Med8	2925	33.5806	32.3971	33.505	41.233	49.2307	44.1071	0.436197	0.000115187
ENSMUSG00000072941	Sod3	3568	10.8939	11.9276	12.1693	17.2532	15.04	15.0777	0.436177	0.0070494
ENSMUSG00000022483	Col2a1	6556	0.951891	0.989623	9.11378	11.6048	0.773763	2.59453	0.436091	0.672469
ENSMUSG00000030641	4632434I11Rik	5331	12.2688	11.9796	12.0639	13.9668	18.3769	16.7421	0.435812	0.00294496
ENSMUSG00000022503	Nubp1	3151	28.451	31.4075	29.7646	39.3331	41.493	40.3866	0.435579	2.58185e-05
ENSMUSG00000024987	Cyp26a1	1766	0.475945	0.729196	0.68485	0.359441	0.677043	1.51756	0.435064	0.511124
ENSMUSG00000002984	Tomm40	4759	82.3914	82.0866	82.2347	102.954	113.598	116.852	0.434577	3.80202e-06
ENSMUSG00000026028	Trak2	7749	72.9254	74.5342	76.8086	84.828	109.391	108.775	0.434312	0.000147343
ENSMUSG00000030980	2310008H09Rik	9720	52.8299	54.5334	51.9959	72.8638	72.4919	69.9055	0.433685	2.29592e-06
ENSMUSG00000014039	Prdm15	13654	17.5042	17.709	17.1739	20.7449	23.1162	26.8754	0.433651	0.0016368
ENSMUSG00000030064	Frmd4b	12839	0.105766	0	0	0.102697	0	0.0489534	0.4334	1
ENSMUSG00000059213	Ddn	3738	0.793242	0.781281	0.842893	1.12967	0.773763	1.3707	0.433204	0.33144
ENSMUSG00000028744	Pqlc2	2249	31.148	33.1263	33.663	36.6629	43.4758	52.0375	0.432889	0.00110857
ENSMUSG00000045374	Wdr81	8168	83.6606	79.8469	78.2837	96.2274	105.667	124.391	0.432492	0.00038957
ENSMUSG00000049305	Ccdc71	3106	26.3356	29.4803	28.1315	38.9736	36.9472	37.4004	0.432467	3.82424e-05
ENSMUSG00000026036	Nif3l1	4179	24.9078	23.9593	22.6527	30.039	34.1907	32.2603	0.432391	0.000109019
ENSMUSG00000073805	Fam196a	4485	0	0	0.105362	0	0.0483602	0.0979069	0.43235	1
ENSMUSG00000021699	Pde4d	12032	12.1102	11.8234	12.2219	19.4098	12.7187	16.6931	0.432166	0.0229851
ENSMUSG00000049553	Polr1a	6542	98.9437	91.5661	91.9807	117.897	136.569	126.496	0.431583	2.09974e-05
ENSMUSG00000030029	Lrig1	5806	8.46125	8.75035	8.90305	8.98602	14.7982	11.4062	0.431574	0.0285687
ENSMUSG00000028069	Gpatch4	1557	28.451	23.9593	26.6038	32.1956	39.1234	35.1975	0.431487	0.000241781
ENSMUSG00000084877	5430416N02Rik	3686	19.408	15.5214	14.2765	15.9694	25.7276	24.6236	0.431395	0.0321658
ENSMUSG00000031578	Mak16	1847	81.8097	78.9094	80.4963	101.054	117.854	106.327	0.43132	1.34647e-05
ENSMUSG00000022468	Endou	2707	2.06243	2.55218	1.89651	3.64576	2.27293	2.88825	0.431135	0.155143
ENSMUSG00000073968	Trim68	2382	5.81711	4.89603	5.2154	6.52128	7.35075	7.58778	0.431087	0.0106677
ENSMUSG00000005103	Wdr1	2933	291.067	298.241	289.007	278.464	464.838	440.483	0.43066	0.0069442
ENSMUSG00000021265	Slc25a29	2866	2.11531	1.97925	1.73847	2.25934	2.61145	2.98616	0.430619	0.109224
ENSMUSG00000002847	Pla1a	1961	12.8505	14.7923	10.9576	12.3237	21.7137	17.9659	0.430556	0.0666858
ENSMUSG00000035246	Pcyt1b	5348	5.55269	6.09399	7.00655	5.85375	10.3007	8.95848	0.43039	0.0746613
ENSMUSG00000022621	Rabl2	3118	15.3889	14.2193	13.2756	16.8424	20.9883	19.9241	0.430354	0.00133001
ENSMUSG00000041415	Dicer1	10027	56.5317	56.3043	52.4701	70.1423	73.4591	79.1088	0.430135	5.41775e-06
ENSMUSG00000040263	Klhdc4	4106	60.1806	57.7106	63.5857	75.0717	88.0155	81.3606	0.429998	1.2897e-05
ENSMUSG00000021481	Zfp346	4373	22.581	21.4071	22.6001	23.8258	33.1267	32.7009	0.429865	0.00256981
ENSMUSG00000037007	Zfp113	7788	6.39882	6.82319	7.42799	8.98602	10.0589	8.76267	0.429492	0.00579615
ENSMUSG00000030337	Vamp1	8885	5.97576	5.26063	4.58323	4.87812	7.93107	8.46895	0.429372	0.0706098
ENSMUSG00000009555	Cdk9	5316	61.3969	65.0547	62.6901	81.1309	83.518	89.9275	0.428672	2.62764e-06
ENSMUSG00000033294	Noc4l	2627	44.2629	44.6893	46.3591	53.7107	66.3502	62.024	0.428656	0.000148347
ENSMUSG00000070527	Mkrn3	2560	2.43261	2.08342	1.68579	2.15664	2.99833	3.18197	0.428298	0.171663
ENSMUSG00000037216	Lipt1	3206	5.12963	4.79186	4.00374	5.44296	6.91551	6.36395	0.428104	0.0322021
ENSMUSG00000043496	Tril	5354	0.740359	0.625025	0.474127	1.07832	0.677043	0.734302	0.427715	0.402266
ENSMUSG00000035274	Tpbg	3719	47.0128	45.9393	48.7297	62.6967	58.6125	69.2691	0.427686	1.88147e-05
ENSMUSG00000023908	Pkmyt1	2031	58.3297	60.5232	65.3769	77.3311	76.9894	93.4521	0.427565	0.000131404
ENSMUSG00000055900	Tmem69	2282	7.87954	8.80243	8.42893	9.96164	11.2196	12.581	0.427525	0.00959893
ENSMUSG00000040613	Apobec1	3516	3.86045	4.32309	4.1091	5.23756	4.7393	6.55976	0.427227	0.051567
ENSMUSG00000048612	Myof	7091	176.893	169.746	167.367	171.453	277.491	241.928	0.42675	0.00428349
ENSMUSG00000020389	Cdkl3	3761	5.18252	5.67731	3.8457	5.64835	6.72207	7.39197	0.426724	0.055972
ENSMUSG00000055240	Zfp101	5018	10.2064	9.2712	9.3245	11.1427	14.0728	13.4622	0.426642	0.00255323
ENSMUSG00000047281	Sfn	1612	6.87477	5.67731	6.26901	8.26713	8.70483	8.32209	0.426633	0.0182383
ENSMUSG00000000275	Trim25	6232	58.0653	52.6583	55.2095	62.1319	77.2312	83.6125	0.42663	0.000352156
ENSMUSG00000027074	Slc43a3	4477	54.9452	53.8042	51.6272	56.2781	80.7131	78.4234	0.426035	0.00121439
ENSMUSG00000053158	Fes	2812	14.5957	15.834	14.5926	15.3533	20.7465	24.3299	0.425371	0.0108235
ENSMUSG00000052395	Rft1	3273	7.72089	7.18778	8.11284	9.14006	11.7999	9.93755	0.424732	0.00870472
ENSMUSG00000019082	Slc25a22	3753	21.3118	23.3863	21.3357	19.7179	31.289	37.5962	0.424714	0.0280683
ENSMUSG00000044442	N6amt1	6289	14.2255	14.4797	14.6453	19.8206	20.0695	18.3086	0.424664	0.000640211
ENSMUSG00000023045	Soat2	2203	15.7062	13.1776	14.0131	11.5021	22.3424	23.6935	0.42446	0.0844097
ENSMUSG00000050212	Fam176b	2568	10.3121	11.2504	13.697	17.5612	13.1056	16.6931	0.424431	0.00409812
ENSMUSG00000048856	Slc25a47	1573	1.8509	1.97925	2.58136	2.46474	2.70817	3.42674	0.424178	0.124656
ENSMUSG00000040918	Slc19a2	4233	17.0283	19.0633	16.4364	20.8476	25.6309	23.9872	0.424178	0.00325826
ENSMUSG00000025225	Nfkb2	3266	141.038	145.11	139.025	135.406	222.07	212.947	0.424117	0.00677484
ENSMUSG00000026584	Scyl3	5445	16.1293	15.834	18.7017	20.9503	23.9383	23.0571	0.423939	0.000463321
ENSMUSG00000035047	Kri1	2580	22.5281	24.3239	23.759	27.7796	33.03	33.8758	0.423719	0.000352633
ENSMUSG00000020116	Pno1	1711	53.7818	52.7104	54.8407	69.372	83.373	63.5905	0.423373	0.000210947
ENSMUSG00000032401	Lctl	2580	1.63937	1.09379	0.948254	1.28372	1.98277	1.66442	0.423308	0.297175
ENSMUSG00000049300	Prmt6	5938	18.5619	18.6987	17.9642	23.9285	26.453	23.6445	0.422865	0.000435347
ENSMUSG00000029632	Ndufa4	488	49.181	53.075	52.154	59.6671	77.6665	69.6118	0.422811	0.000148347
ENSMUSG00000032599	Ip6k2	2835	35.5372	35.4702	34.7166	46.3165	43.6692	51.7438	0.422769	3.36392e-05
ENSMUSG00000034235	Usp54	7301	20.2541	18.5945	19.4392	23.3123	27.6137	27.1692	0.422588	0.00131399
ENSMUSG00000021704	Mtx3	6266	13.3265	15.1569	14.3292	13.6074	22.2457	21.4906	0.42246	0.0246552
ENSMUSG00000093337	Mir5109	86	1.11054	1.25005	1.21166	1.12967	1.30572	2.34977	0.422226	0.311327
ENSMUSG00000036721	Zscan12	1846	4.86522	5.52105	6.26901	7.08612	7.68927	7.53883	0.422007	0.0207577
ENSMUSG00000020620	Abca8b	7722	3.86045	2.65636	1.94919	2.51608	4.35242	4.45476	0.421811	0.177976
ENSMUSG00000064493	Snora28	126	0.475945	0.781281	0.579489	0.462138	1.01556	0.979069	0.421407	0.465078
ENSMUSG00000091207	Purb	1125	16.711	17.9174	17.332	18.5369	23.7449	27.2671	0.421151	0.0114271
ENSMUSG00000025932	Eya1	5682	192.599	189.07	183.435	230.401	246.057	280.063	0.420912	6.77906e-05
ENSMUSG00000027427	Polr3f	7401	36.4891	39.6891	38.0882	49.6542	54.3085	49.0024	0.420845	1.99348e-05
ENSMUSG00000035754	Wdr18	2944	41.6717	44.4288	44.0411	52.2729	62.2879	59.6253	0.420843	6.09366e-05
ENSMUSG00000032714	Syde1	3280	77.3147	79.3781	78.6524	81.5417	111.712	121.747	0.420822	0.00138755
ENSMUSG00000054519	Zfp867	3414	5.55269	4.53143	5.26808	6.62398	6.62535	7.29406	0.420534	0.014832
ENSMUSG00000024773	Atg2a	7654	36.4363	41.9808	38.5097	46.8813	48.2635	61.3387	0.420485	0.000591195
ENSMUSG00000009535	Rnmt	7359	20.1484	22.6051	21.5464	26.2392	30.08	29.7147	0.420449	0.000131513
ENSMUSG00000051557	Pusl1	2318	20.6772	20.8862	24.0751	22.388	31.7243	33.68	0.420267	0.00711716
ENSMUSG00000027086	Fastkd1	6042	6.24017	5.93774	6.37438	7.39421	9.62368	7.7836	0.419993	0.0150472
ENSMUSG00000020696	Rffl	8277	8.14395	8.85452	8.79769	10.2697	13.4925	10.7208	0.419777	0.00369161
ENSMUSG00000008193	Spib	2834	0.846125	0.885452	0.63217	1.02697	0.967204	1.17488	0.419712	0.328429
ENSMUSG00000024287	Thoc1	3834	43.0466	47.2415	43.1456	60.7455	62.4814	55.2684	0.419602	3.10382e-05
ENSMUSG00000026767	Fam188a	4678	24.3261	25.7302	25.9716	34.0442	36.3185	31.3302	0.419549	0.000247332
ENSMUSG00000034379	Wdr5b	1783	8.19684	7.18778	6.90118	9.85894	10.8327	9.10534	0.419226	0.00597669
ENSMUSG00000029804	Herc3	7189	11.6871	12.0317	12.0639	13.6587	16.8293	17.3295	0.419142	0.00344258
ENSMUSG00000039748	Exo1	5491	55.051	51.252	57.264	63.2616	79.3107	76.0737	0.419096	0.000118612
ENSMUSG00000069184	Zfp72	1626	0.687477	0.416683	0.737531	0.308092	1.16064	0.979069	0.418789	0.452963
ENSMUSG00000020057	Dram1	3036	8.40837	9.2712	8.32357	9.14006	13.4925	12.0915	0.418393	0.0209305
ENSMUSG00000020776	Fbf1	8490	40.5611	42.2413	41.6705	43.6977	62.4814	60.0659	0.41795	0.00151317
ENSMUSG00000025280	Polr3a	4652	26.8116	26.3031	25.6029	28.1391	38.5914	38.3795	0.417859	0.00147119
ENSMUSG00000037434	Slc30a1	5595	42.5707	36.8765	40.4062	57.1511	50.488	52.4781	0.417625	0.00013987
ENSMUSG00000025178	Pi4k2a	3762	85.4057	78.4927	80.6016	103.93	104.216	118.418	0.417612	1.16529e-05
ENSMUSG00000087141	Plcxd2	7136	6.87477	7.70864	7.74408	5.34026	13.4925	10.9656	0.417539	0.172581
ENSMUSG00000042485	Mustn1	1174	4.49504	4.79186	5.42612	6.77802	7.64091	5.23802	0.417538	0.0313719
ENSMUSG00000090523	Gypc	4203	13.0092	13.5422	12.4853	13.9668	20.2146	17.917	0.41744	0.00737577
ENSMUSG00000031371	Haus7	1675	36.119	38.2828	40.8803	45.1355	56.2913	52.4781	0.417265	0.000214841
ENSMUSG00000020303	Stc2	7070	22.7925	20.105	20.7562	17.1505	36.2701	31.526	0.417051	0.0557252
ENSMUSG00000018648	Dusp14	3203	8.67278	9.37537	8.32357	10.8346	13.2023	11.1614	0.417012	0.00543642
ENSMUSG00000031972	Acta1	1439	14.7543	12.9172	16.015	20.4881	19.5375	18.3086	0.416909	0.00447313
ENSMUSG00000057691	Zfp746	3644	29.7201	32.8138	34.664	45.4949	39.075	45.233	0.416889	0.000132051
ENSMUSG00000028483	Snapc3	7069	12.3746	10.2608	10.3781	12.1696	16.3941	15.4693	0.416763	0.00885882
ENSMUSG00000039840	5430411K18Rik	9579	22.3694	20.6258	19.1231	21.7205	31.3858	29.7637	0.416616	0.00602227
ENSMUSG00000023092	Fhl1	3748	119.145	116.15	113.791	91.1952	198.567	176.134	0.416553	0.0615767
ENSMUSG00000070348	Ccnd1	3830	122.953	117.869	121.535	145.882	168.148	169.477	0.416244	6.61196e-05
ENSMUSG00000021179	BC002230	3709	16.235	18.6987	17.8061	25.2635	22.1006	23.0571	0.416226	0.000526764
ENSMUSG00000015961	Adss	5639	115.337	108.025	115.95	147.319	163.361	142.063	0.416139	3.1378e-05
ENSMUSG00000032041	Tirap	6066	22.581	22.1363	20.2821	26.2392	32.3046	28.1482	0.415994	0.000504183
ENSMUSG00000028165	Cisd2	4357	65.5747	58.7523	66.009	91.452	84.727	77.787	0.415919	2.82489e-05
ENSMUSG00000055725	Paqr3	7558	7.87954	7.08361	6.3217	6.46993	10.5425	11.3572	0.41567	0.0947948
ENSMUSG00000057286	St6galnac2	8873	2.53837	1.82299	2.42332	2.25934	2.80489	3.96523	0.415512	0.101246
ENSMUSG00000027940	Tpm3	4925	95.0304	97.1393	95.563	113.275	138.987	131.44	0.415415	0.000136637
ENSMUSG00000030759	Far1	8025	63.8295	64.638	65.9564	82.5173	88.6442	88.1162	0.415409	3.30476e-06
ENSMUSG00000048807	Slc35e4	4023	42.9937	41.9287	41.9866	55.7646	55.179	58.3036	0.415326	1.16315e-05
ENSMUSG00000057594	Arl16	3535	12.163	11.1463	11.1156	16.8424	14.5564	14.5392	0.415258	0.00236748
ENSMUSG00000013076	Amotl1	10303	148.865	144.589	144.978	164.932	205.144	214.465	0.415069	0.000441692
ENSMUSG00000038721	Hoxb7	4081	2.06243	1.82299	1.79115	2.25934	2.75653	2.54558	0.414795	0.100827
ENSMUSG00000056648	Hoxb8	2292	2.37973	1.92716	1.94919	1.8999	2.99833	3.42674	0.414681	0.194261
ENSMUSG00000028702	Rad54l	7657	19.6195	22.2926	21.7572	22.234	30.4186	32.1624	0.41437	0.00479183
ENSMUSG00000025076	Casp7	2343	23.903	23.5426	25.4448	30.0903	33.3202	33.68	0.413998	0.000116596
ENSMUSG00000020042	Btbd11	11664	3.75468	2.70844	2.68672	4.51868	4.06226	3.62255	0.413976	0.0685926
ENSMUSG00000039623	C330006K01Rik	3906	13.9611	15.0527	16.2784	14.7884	22.5358	22.9592	0.413565	0.0111017
ENSMUSG00000029729	Zkscan1	8646	23.1098	22.3967	21.7045	27.5229	30.3218	31.6239	0.413032	0.00041669
ENSMUSG00000030772	Dkk3	3349	17.8215	20.6258	18.4383	18.4342	29.7899	27.4629	0.412856	0.00897015
ENSMUSG00000020422	Tns3	9539	242.785	226.103	229.372	297.155	299.011	333.324	0.412694	6.56366e-05
ENSMUSG00000028226	Mmp16	6075	2.64414	2.76053	2.476	3.28631	2.80489	4.40581	0.412682	0.117162
ENSMUSG00000035725	Prkx	5798	45.6379	43.4913	42.5134	47.8056	63.8354	63.5416	0.412669	0.0010819
ENSMUSG00000091478	Gm10039	943	0.475945	1.04171	0.895574	1.23237	0.870483	1.12593	0.41239	0.345999
ENSMUSG00000039463	Slc9a8	8639	42.7293	43.0746	46.4118	52.3756	55.6142	67.8984	0.411985	0.000315819
ENSMUSG00000006307	Wbp7	10101	77.6848	77.8156	78.8632	86.9333	101.653	123.02	0.411171	0.000611396
ENSMUSG00000049999	Ppp1r3d	3266	1.26919	0.67711	0.842893	0.924276	1.25736	1.51756	0.410685	0.311612
ENSMUSG00000024044	Epb4.1l3	5813	43.4697	42.4496	43.6197	37.1764	65.5764	69.367	0.41044	0.0240953
ENSMUSG00000086342	Gm12932	618	0.528828	0.781281	0.842893	0.718881	1.01556	1.12593	0.410276	0.376493
ENSMUSG00000036819	Jmjd4	7501	23.6915	22.2926	23.6537	25.3149	29.4514	37.7431	0.410237	0.00524794
ENSMUSG00000007021	Syngr3	2066	0.899008	0.260427	0.737531	0.564835	0.967204	0.979069	0.410195	0.431247
ENSMUSG00000022148	Fyb	6328	8.3026	9.73997	8.90305	8.31848	12.1384	15.3224	0.409914	0.0662195
ENSMUSG00000069516	Lyz2	1309	0.423062	0.625025	0.737531	0.975625	0.435242	0.979069	0.409642	0.390896
ENSMUSG00000025646	Atrip	6784	13.8553	15.3652	17.0686	17.6126	21.2301	22.6165	0.409515	0.00549553
ENSMUSG00000042178	Armc5	3828	24.4319	25.5218	25.8663	32.5037	32.2562	35.9318	0.40929	0.000157422
ENSMUSG00000030888	Rrp8	3353	34.3209	35.1056	34.7693	40.4627	48.1667	49.6877	0.409116	0.000185083
ENSMUSG00000080727	C920021L13Rik	2249	1.8509	0.885452	1.1063	1.74585	1.59589	1.76232	0.408897	0.246045
ENSMUSG00000028840	Zfp593	3709	2.11531	1.61465	1.15898	2.46474	2.17621	1.86023	0.408636	0.249134
ENSMUSG00000029287	Tgfbr3	7003	35.22	33.9597	32.2406	38.7682	47.1995	48.6108	0.4086	0.000308236
ENSMUSG00000029442	Wdr66	7560	0.581711	0.781281	0.526808	0.462138	0.870483	1.17488	0.408268	0.543065
ENSMUSG00000028480	Glipr2	2396	34.8498	37.1369	34.822	30.4498	58.5642	52.625	0.407582	0.048266
ENSMUSG00000092558	Med20	6497	19.7782	21.5634	21.6518	25.7257	29.5481	28.2461	0.407308	0.000227377
ENSMUSG00000046879	Irgm1	5806	57.2192	51.5125	53.1549	56.3808	74.0878	84.102	0.406797	0.00387292
ENSMUSG00000005681	Apoa2	572	0.264414	0.208342	0.158042	0.359441	0.338521	0.14686	0.406747	0.610873
ENSMUSG00000066571	4931406P16Rik	9677	40.4025	36.7202	34.1898	44.776	46.8127	55.9538	0.406671	0.00269811
ENSMUSG00000036693	Nop14	2716	112.535	109.536	103.465	130.426	159.347	141.671	0.406512	4.84576e-05
ENSMUSG00000055491	Pprc1	6527	166.211	167.767	164.944	183.828	226.519	250.837	0.406345	0.000549015
ENSMUSG00000062627	Mysm1	13985	37.2824	37.8661	36.5078	36.5089	56.5814	54.8279	0.406245	0.0070494
ENSMUSG00000027684	Mecom	12100	6.13441	6.61485	5.58416	4.51868	10.736	9.00743	0.40606	0.126728
ENSMUSG00000038023	Atp6v0a2	5283	103.703	102.921	102.095	140.131	135.409	133.447	0.405684	1.31203e-05
ENSMUSG00000082361	Btc	2789	1.63937	1.61465	1.21166	1.43776	2.75653	1.71337	0.405596	0.317956
ENSMUSG00000049742	C330006D17Rik	377	0.687477	0.416683	0.421446	0.410789	1.01556	0.587441	0.405259	0.499348
ENSMUSG00000039126	Prune2	13628	30.7778	27.0323	25.4975	28.1904	41.0578	41.023	0.405107	0.0123219
ENSMUSG00000027714	Exosc9	3387	27.1289	27.8657	27.236	32.3497	41.5898	34.8549	0.40438	0.000528503
ENSMUSG00000025350	Rdh5	2476	1.69225	2.34384	2.42332	2.41339	2.94997	3.18197	0.404231	0.136339
ENSMUSG00000061458	Nol10	3459	52.3011	52.2937	52.4174	66.7019	73.4591	67.5558	0.403882	1.20415e-05
ENSMUSG00000036957	Lrfn3	2858	0.899008	0.67711	1.26434	1.02697	1.40245	1.32174	0.403765	0.293179
ENSMUSG00000032115	Hyou1	5921	322.003	300.012	298.489	332.739	430.406	454.484	0.403643	0.000903012
ENSMUSG00000027222	Pex16	1764	9.57179	10.4171	9.90399	12.221	12.5736	14.735	0.403251	0.00687979
ENSMUSG00000032826	Ank2	17181	35.3786	34.5326	29.5539	32.5551	48.3602	50.5689	0.403103	0.0119543
ENSMUSG00000028078	Dclk2	5477	15.0716	14.4277	16.7525	17.5099	19.4408	24.183	0.403058	0.00621103
ENSMUSG00000069892	9930111J21Rik2	7013	1.95666	1.7709	1.47506	1.07832	2.75653	3.03511	0.402962	0.411292
ENSMUSG00000034154	Ino80	6768	53.1472	51.1999	50.7316	62.3886	71.7665	70.8356	0.402779	0.000294184
ENSMUSG00000021010	Npas3	5873	2.06243	1.51048	1.42238	1.54046	3.09505	1.95814	0.402716	0.339709
ENSMUSG00000031816	Mthfsd	4866	18.8792	17.8132	17.5427	18.3315	27.2751	26.0432	0.402664	0.0105749
ENSMUSG00000028107	Tars2	4420	58.0653	65.3672	59.74	57.2538	92.0778	92.7668	0.402663	0.0128366
ENSMUSG00000032565	Nudt16	1603	2.53837	3.38555	2.79208	3.59441	3.77209	4.16104	0.402597	0.103321
[truncated: 11,064 more rows]

## Sheet: Fig 2F DKO FFSS vs STATIC
ID	Name	Length	DKO-STATIC-1	DKO-STATIC-2	DKO-STATIC-3	DKO-FFSS-1	DKO-FFSS-2	DKO-FFSS-3	logFC	FDR
ENSMUSG00000057722	Lepr	7123	0	0	0	0.111046	0.119158	0	3.56467	0.641114
ENSMUSG00000000416	Cttnbp2	9995	0	0	0	0.0555228	0.0595789	0.112022	3.5636	0.668039
ENSMUSG00000027102	Hoxd8	2115	0	0	0	0.0555228	0.119158	0	3.1908	0.779666
ENSMUSG00000027375	Mal	2954	0	0	0	0.111046	0.0595789	0	3.18935	0.781488
ENSMUSG00000022382	Wnt7b	4407	0	0	0	0.0555228	0	0.112022	3.18916	0.774805
ENSMUSG00000047261	Gap43	2175	0	0	0	0.0555228	0.0595789	0	2.68186	0.913463
ENSMUSG00000093548	Gm6407	548	0.110335	0.0550209	0.0556587	0.277614	0.655368	0.112022	2.11786	0.193414
ENSMUSG00000086101	2610316D01Rik	913	0	0	0.111317	0.166569	0.238316	0.112022	2.0221	0.561818
ENSMUSG00000043782	Ccdc64b	1903	0.0551675	0.110042	0.111317	0.499706	0.476631	0.168033	1.96728	0.3469
ENSMUSG00000067001	Serpinb7	1948	0	0	0	0	0.0595789	0	1.89194	1
ENSMUSG00000042686	Jph1	2187	0	0	0	0	0.0595789	0	1.8913	1
ENSMUSG00000006651	Aplp1	2350	0	0	0	0.0555228	0	0	1.89037	1
ENSMUSG00000030077	Chl1	7920	0	0	0	0.0555228	0	0	1.89031	1
ENSMUSG00000020905	Usp43	5915	0	0	0	0.0555228	0	0	1.89019	1
ENSMUSG00000043613	Mmp3	1788	0	0	0	0	0	0.0560109	1.89007	1
ENSMUSG00000030223	Ptpro	6821	0	0	0	0	0	0.0560109	1.88999	1
ENSMUSG00000046585	Ccdc147	3327	0.110335	0.165063	0.166976	0.832843	0.297895	0.448087	1.79584	0.200838
ENSMUSG00000026255	Efhd1	2117	0	0	0.0556587	0.0555228	0.0595789	0.112022	1.70499	0.871465
ENSMUSG00000057000	Nxf3	3028	0	0.110042	0.0556587	0.222091	0.238316	0.112022	1.66164	0.611611
ENSMUSG00000053475	Tnfaip6	1704	0.275838	0.275104	0.612245	1.44359	0.953263	0.896174	1.49052	0.0262253
ENSMUSG00000021803	Cdhr1	4286	0.0551675	0	0.0556587	0.0555228	0.178737	0.112022	1.4641	0.815588
ENSMUSG00000001739	Cldn15	2117	0.386173	0.165063	0.333952	0.832843	0.774526	0.840163	1.44791	0.0687141
ENSMUSG00000092741	Mir3074-1	116	0.331005	0.275104	0.111317	0.499706	0.655368	0.840163	1.44687	0.232378
ENSMUSG00000075707	Dio3	3896	0.386173	0.110042	0.333952	0.77732	0.834105	0.560109	1.36371	0.180925
ENSMUSG00000031097	Tnni2	1343	0	0.165063	0	0.111046	0.178737	0.168033	1.35229	0.770125
ENSMUSG00000032327	Stra6	4789	0	0.0550209	0.111317	0.0555228	0.238316	0.168033	1.35227	0.762246
ENSMUSG00000089820	Gm15775	536	0	0.110042	0.0556587	0.277614	0.0595789	0.112022	1.34625	0.800186
ENSMUSG00000061531	Fam23a	3632	0	0	0.0556587	0.166569	0	0	1.3285	0.953383
ENSMUSG00000031972	Acta1	1439	2.42737	1.98075	2.94991	6.44065	6.4941	5.54508	1.32615	2.86634e-10
ENSMUSG00000025380	Fscn2	2106	0.110335	0.330125	0.166976	0.444183	0.357474	0.728141	1.30671	0.428969
ENSMUSG00000000627	Sema4f	5143	0.0551675	0.110042	0.389611	0.610751	0.297895	0.448087	1.27066	0.449066
ENSMUSG00000083748	Gm11662	1191	0.386173	0.110042	0.445269	0.38866	1.25116	0.67213	1.26838	0.273534
ENSMUSG00000079609	Gm17371	1743	0.22067	0.220083	0.222635	0.333137	0.714947	0.560109	1.24598	0.491346
ENSMUSG00000085988	Gm16896	5482	0.165503	0.110042	0.0556587	0.277614	0.357474	0.168033	1.21888	0.715529
ENSMUSG00000026068	Il18rap	6810	0.0551675	0.165063	0.111317	0.277614	0.119158	0.392076	1.21216	0.666529
ENSMUSG00000015957	Wnt11	3843	1.37919	1.0454	1.50278	3.27585	2.62147	3.0806	1.19215	6.86455e-05
ENSMUSG00000033721	Vav3	6557	0.0551675	0.0550209	0.0556587	0.0555228	0.0595789	0.280054	1.16633	0.866114
ENSMUSG00000086779	Gm13562	1339	0.275838	0.385146	0.166976	0.499706	0.595789	0.784152	1.16136	0.399849
ENSMUSG00000078439	2210404O07Rik	1054	0.0551675	0	0.166976	0.166569	0.119158	0.224043	1.1376	0.833575
ENSMUSG00000074210	E130208F15Rik	1732	0.386173	0.495188	0.612245	0.999411	1.01284	1.28825	1.13497	0.123535
ENSMUSG00000026069	Il1rl1	6881	3.53072	3.6864	2.94991	6.66274	7.20905	8.45764	1.1333	0.00130111
ENSMUSG00000031661	Nkd1	4448	0.110335	0.165063	0.166976	0.222091	0.238316	0.504098	1.09474	0.62167
ENSMUSG00000010529	Gm266	1212	0.331005	0.110042	0.0556587	0.38866	0.357474	0.336065	1.0899	0.641708
ENSMUSG00000083460	Gm12182	1007	0.22067	0.165063	0.389611	0.555228	0.53621	0.560109	1.07351	0.434505
ENSMUSG00000047257	Prss45	1229	0.386173	0.385146	0.389611	1.05493	1.01284	0.392076	1.06608	0.302745
ENSMUSG00000066363	Serpina3f	2283	0.331005	0.385146	0.500928	0.610751	1.07242	0.896174	1.06548	0.253177
ENSMUSG00000091862	C230036H16Rik	1301	0.44134	0.440167	0.779221	0.943888	1.60863	0.952185	1.06315	0.236827
ENSMUSG00000032845	Alpk2	8238	0.386173	0.385146	0.612245	0.888366	1.31074	0.67213	1.03674	0.297368
ENSMUSG00000053175	Bcl3	2752	0.993016	1.87071	1.89239	2.83167	4.05137	2.85655	1.02772	0.0129409
ENSMUSG00000052026	Slc6a7	3328	0.165503	0.385146	0.278293	0.499706	0.595789	0.616119	1.0258	0.504426
ENSMUSG00000085337	Gm15964	2743	0.275838	0.110042	0.111317	0.38866	0.53621	0.112022	1.01776	0.704397
ENSMUSG00000026546	Ccdc19	2610	0.165503	0.110042	0.166976	0.222091	0.476631	0.224043	1.01239	0.70834
ENSMUSG00000092183	4930515G01Rik	1246	0.827513	0.715271	0.723563	1.72121	1.60863	1.23224	1.00193	0.134565
ENSMUSG00000049420	Tmem200a	1475	0.110335	0.110042	0.0556587	0.222091	0.0595789	0.280054	0.986533	0.849966
ENSMUSG00000028182	Lrriq3	4049	0.44134	0.495188	0.612245	0.999411	1.19158	0.896174	0.98271	0.225689
ENSMUSG00000026167	Wnt10a	2464	0.0551675	0.0550209	0.111317	0.0555228	0.119158	0.280054	0.977344	0.877674
ENSMUSG00000026343	Gpr39	3012	2.42737	1.70565	1.83674	3.10928	3.51516	5.09699	0.971478	0.0440621
ENSMUSG00000050345	4930486L24Rik	1356	0.110335	0	0.0556587	0.166569	0.119158	0.0560109	0.957444	0.919567
ENSMUSG00000060735	Rxfp3	4251	0	0.0550209	0.111317	0.166569	0.119158	0.0560109	0.957295	0.919742
ENSMUSG00000039110	Mycbpap	3804	0.0551675	0.0550209	0.0556587	0.111046	0	0.224043	0.954884	0.91999
ENSMUSG00000030798	Cd37	2916	0.331005	0.110042	0.111317	0.277614	0.297895	0.504098	0.943135	0.688666
ENSMUSG00000049719	Prss46	1341	1.43436	1.0454	1.05751	1.99882	2.68105	2.12841	0.936815	0.0447825
ENSMUSG00000025876	Unc5a	3620	0.110335	0.165063	0.222635	0.222091	0.417052	0.336065	0.934744	0.751513
ENSMUSG00000091302	2310043M15Rik	1551	2.92388	3.63138	3.45084	6.60722	5.48126	6.88934	0.92242	0.23715
ENSMUSG00000036466	Megf11	10251	0.165503	0.330125	0.278293	0.166569	0.655368	0.67213	0.921426	0.625357
ENSMUSG00000022454	Nell2	4002	0.0551675	0.0550209	0	0.111046	0.119158	0	0.920439	0.968926
ENSMUSG00000019737	AI428936	2801	0.937848	0.770292	0.667904	1.38807	1.54905	1.5683	0.916204	0.275831
ENSMUSG00000072898	Gm10434	469	0.386173	0.825313	0.556587	1.44359	0.834105	1.06421	0.916001	0.209778
ENSMUSG00000065541	Mir24-2	106	0.165503	0.550209	0.389611	0.555228	0.53621	1.0082	0.915736	0.596876
ENSMUSG00000091461	2210008F06Rik	1080	0.606843	0.715271	0.389611	1.33255	0.893684	1.0082	0.91277	0.222148
ENSMUSG00000021730	Hcn1	3517	0.331005	0.110042	0.278293	0.38866	0.417052	0.560109	0.908312	0.622347
ENSMUSG00000050299	Gm9843	503	0.66201	0.550209	0.556587	0.943888	1.48947	0.896174	0.896682	0.229754
ENSMUSG00000075463	4930594M22Rik	4562	0.386173	0.275104	0.556587	0.555228	0.834105	0.896174	0.895662	0.478551
ENSMUSG00000029377	Ereg	4131	3.58589	2.86108	3.33952	6.05199	6.13663	5.93715	0.887743	0.075141
ENSMUSG00000035385	Ccl2	1263	12.2472	10.1789	12.0779	18.8778	20.9718	23.8606	0.884387	0.0575462
ENSMUSG00000030771	Micalcl	3483	0.275838	0.440167	0.111317	0.38866	0.655368	0.504098	0.87776	0.641114
ENSMUSG00000074788	5830416P10Rik	8653	0.275838	0.220083	0.0556587	0.166569	0.595789	0.280054	0.873228	0.763895
ENSMUSG00000037225	Fgf2	1795	0.606843	0.770292	1.11317	1.44359	1.54905	1.5683	0.868204	0.1524
ENSMUSG00000005628	Tmod4	1770	0.165503	0.330125	0.278293	0.38866	0.595789	0.448087	0.864702	0.680037
ENSMUSG00000038276	Accn3	1931	0.0551675	0.330125	0.389611	0.444183	0.53621	0.448087	0.863186	0.66276
ENSMUSG00000065734	Snord49a	71	0.551675	0.330125	0.278293	0.499706	1.132	0.504098	0.85658	0.559653
ENSMUSG00000054136	Adm2	1040	0.165503	0.220083	0.333952	0.333137	0.53621	0.448087	0.850985	0.770125
ENSMUSG00000022805	4932425I24Rik	4516	0.331005	0.0550209	0.111317	0.222091	0.417052	0.280054	0.849216	0.791869
ENSMUSG00000089886	Gm16184	572	0.110335	0.0550209	0.111317	0.0555228	0.119158	0.336065	0.84228	0.903834
ENSMUSG00000086411	Gm14236	870	0.606843	0.605229	0.556587	0.888366	0.834105	1.45628	0.841654	0.324445
ENSMUSG00000021319	Sfrp4	4573	0.717178	1.0454	0.779221	0.999411	1.90653	1.68033	0.839852	0.185395
ENSMUSG00000043795	Gm14492	2375	0.0551675	0	0	0.0555228	0.0595789	0	0.824505	1
ENSMUSG00000037254	Itih2	3621	0.165503	0.165063	0.111317	0.111046	0.297895	0.392076	0.823491	0.857113
ENSMUSG00000069873	4930438A08Rik	2055	0.331005	0.165063	0.333952	0.444183	0.655368	0.392076	0.822586	0.662366
ENSMUSG00000022146	Osmr	12364	32.1627	35.3784	35.4546	59.9092	61.2471	60.3797	0.817523	4.58807e-08
ENSMUSG00000029307	Dmp1	2758	583.838	553.95	613.748	1064.54	1075.94	936.446	0.812859	0.521988
ENSMUSG00000086560	Gm13372	686	0.331005	0.220083	0.445269	0.38866	0.417052	0.952185	0.809822	0.774581
ENSMUSG00000034394	Lif	4345	3.69622	2.69602	4.11874	6.5517	6.01747	5.82513	0.806517	0.16369
ENSMUSG00000064032	Gm10143	3331	0.386173	0.550209	0.556587	0.832843	0.834105	0.952185	0.802993	0.610599
ENSMUSG00000027470	Mylk2	2941	0.827513	0.495188	0.612245	0.999411	1.66821	0.728141	0.798733	0.527179
ENSMUSG00000075015	Gm10801	507	0.937848	1.26548	0.83488	1.66569	1.72779	1.90437	0.797528	0.324445
ENSMUSG00000066861	Oas1g	2683	0.0551675	0.0550209	0.111317	0.0555228	0.238316	0.112022	0.797169	0.93719
ENSMUSG00000052485	Tmem171	1578	1.10335	0.440167	0.946197	1.66569	1.66821	1.0082	0.79624	0.420513
ENSMUSG00000052143	Gm9869	372	0.993016	1.87071	1.50278	2.44301	2.97895	2.18442	0.795055	0.139508
ENSMUSG00000064115	Cadm2	11263	0.0551675	0.110042	0.0556587	0.111046	0.178737	0.112022	0.794734	0.932259
ENSMUSG00000035373	Ccl7	798	3.31005	2.14581	3.39518	5.66333	4.46842	5.20901	0.792811	0.307508
ENSMUSG00000072244	Trim6	4972	0.0551675	0.165063	0	0.166569	0.0595789	0.168033	0.79223	0.937673
ENSMUSG00000054582	Pabpc1l	2709	0.110335	0.165063	0.111317	0.166569	0.178737	0.336065	0.788024	0.868766
ENSMUSG00000090862	Rps13	1443	1.93086	2.641	1.78108	3.27585	4.28968	3.41666	0.784931	0.0816422
ENSMUSG00000020191	4930415F15Rik	1843	0.44134	0.330125	0.445269	0.666274	0.774526	0.67213	0.783691	0.514657
ENSMUSG00000045903	Npas4	3269	0.993016	0.66025	0.556587	1.16598	1.42989	1.23224	0.78359	0.299237
ENSMUSG00000057762	Gm6169	1104	0.331005	0.330125	0.556587	0.832843	0.53621	0.728141	0.781724	0.570601
ENSMUSG00000068227	Il2rb	3632	0.606843	0.385146	0.389611	0.832843	0.595789	0.952185	0.781354	0.542528
ENSMUSG00000091384	Gm17574	5749	0.386173	0.825313	0.500928	1.11046	0.834105	1.0082	0.779637	0.695108
ENSMUSG00000086285	D630044L22Rik	2957	0.551675	0.220083	0.222635	0.555228	0.834105	0.336065	0.774844	0.725479
ENSMUSG00000085355	3010003L21Rik	2101	0.772345	0.440167	0.445269	1.05493	1.132	0.67213	0.77448	0.400839
ENSMUSG00000087593	Gm16174	400	0.606843	0.605229	0.723563	1.33255	0.893684	1.06421	0.764195	0.342277
ENSMUSG00000072612	Gm10382	1232	0.165503	0.66025	0.278293	0.721797	0.893684	0.280054	0.761799	0.72695
ENSMUSG00000034765	Dusp5	2469	12.0265	10.9491	9.85158	17.3787	20.0185	18.0355	0.755157	0.0497014
ENSMUSG00000078937	Cpt1b	3353	0.165503	0.165063	0.166976	0.444183	0.238316	0.168033	0.752733	0.888416
ENSMUSG00000025450	Gm9752	2657	0.386173	1.21046	1.16883	2.27644	1.19158	1.17623	0.746426	0.56422
ENSMUSG00000050105	Grrp1	1824	6.01326	5.06192	5.95548	9.05022	9.59221	9.91392	0.744963	0.617947
ENSMUSG00000013989	D430018E03Rik	3830	0.165503	0.275104	0.166976	0.333137	0.297895	0.392076	0.733741	0.837203
ENSMUSG00000039714	Cplx3	2829	1.82053	1.54058	1.50278	3.1648	2.38316	2.52049	0.729396	0.199876
ENSMUSG00000075122	Cd80	3090	0.165503	0.275104	0.445269	0.610751	0.297895	0.560109	0.728708	0.720579
ENSMUSG00000042784	Muc1	2338	4.74441	3.6864	4.00742	6.99588	7.20905	6.38524	0.725543	0.00357231
ENSMUSG00000053666	Gm9917	5402	0.331005	0.715271	0.946197	0.999411	1.07242	1.23224	0.724741	0.602192
ENSMUSG00000092274	Neat1	23411	197.831	159.34	237.217	320.089	336.442	325.311	0.724069	0.123417
ENSMUSG00000085957	Syna	2025	0.827513	0.385146	0.890539	1.27703	1.31074	0.896174	0.721638	0.454269
ENSMUSG00000031762	Mt2	553	33.597	35.2684	35.0093	53.7461	63.6899	53.7704	0.720389	4.96823e-07
ENSMUSG00000086351	6230400D17Rik	1551	1.54469	1.21046	0.779221	1.66569	2.32358	1.84836	0.716754	0.329818
ENSMUSG00000002057	Foxn1	3205	0.110335	0.0550209	0.278293	0.0555228	0.178737	0.504098	0.715583	0.891159
ENSMUSG00000009394	Syn2	5683	0.717178	0.550209	0.667904	1.16598	1.07242	0.952185	0.715562	0.400839
ENSMUSG00000083299	Gm12332	921	0.22067	0.0550209	0.166976	0.333137	0.178737	0.224043	0.715438	0.886308
ENSMUSG00000087263	Gm15726	506	0	0.110042	0.0556587	0	0.119158	0.168033	0.713114	0.979688
ENSMUSG00000085766	2810430I11Rik	3414	1.8757	1.43054	2.282	3.10928	2.85979	3.19262	0.712761	0.143503
ENSMUSG00000075576	Gm12359	1818	0.551675	0.440167	0.946197	1.38807	0.774526	1.0082	0.710438	0.547935
ENSMUSG00000034205	Loxl2	5214	1.43436	0.605229	2.00371	2.27644	2.14484	2.18442	0.707503	0.245586
ENSMUSG00000044916	1700029I15Rik	640	0.496508	0.220083	0.389611	0.888366	0.297895	0.616119	0.705654	0.725479
ENSMUSG00000074676	Foxs1	1310	1.82053	1.98075	2.00371	2.99823	3.33642	3.13661	0.703265	0.0965073
ENSMUSG00000063234	Gpr84	1548	0.606843	0.275104	0.445269	0.499706	1.07242	0.616119	0.70292	0.66276
ENSMUSG00000050447	Lypd6	3805	0.44134	0	0.111317	0.222091	0.357474	0.336065	0.702015	0.866991
ENSMUSG00000006313	Upk1a	1300	1.15852	0.715271	0.890539	1.27703	1.60863	1.62431	0.70056	0.408278
ENSMUSG00000009654	Oit3	2779	0.110335	0.220083	0.222635	0.444183	0.297895	0.168033	0.700532	0.852986
ENSMUSG00000035183	Slc24a5	2320	0.496508	0.495188	0.333952	0.721797	0.595789	0.840163	0.697298	0.634695
ENSMUSG00000000486	44075	2354	0.551675	0.330125	0.166976	0.555228	0.595789	0.560109	0.692373	0.730076
ENSMUSG00000018819	Lsp1	5278	0.331005	0.495188	0.333952	0.610751	0.774526	0.504098	0.687306	0.662013
ENSMUSG00000044220	Nkx2-3	2109	1.43436	1.76067	1.6141	2.83167	2.56189	2.35246	0.685543	0.242463
ENSMUSG00000078317	F8a	3693	0.993016	1.26548	1.00186	1.66569	1.66821	1.90437	0.680877	0.310995
ENSMUSG00000085829	Gm4285	899	1.43436	0.825313	1.11317	1.44359	1.48947	2.46448	0.677399	0.376801
ENSMUSG00000092149	Gm17453	3585	0.717178	0.770292	0.612245	0.832843	1.31074	1.23224	0.674761	0.452501
ENSMUSG00000084998	Gm16279	2940	0.772345	0.770292	0.667904	1.27703	1.37032	0.896174	0.672857	0.524308
ENSMUSG00000010311	Optc	2971	0.331005	0.220083	0.445269	0.444183	0.595789	0.560109	0.670495	0.762246
ENSMUSG00000091802	Gm17638	4341	1.48952	0.825313	1.72542	2.33196	2.20442	1.90437	0.670415	0.621071
ENSMUSG00000046623	Gjb4	2839	0.22067	0.0550209	0.111317	0.222091	0.297895	0.112022	0.667711	0.908753
ENSMUSG00000091912	Gm17468	1995	1.21369	1.0454	1.83674	2.22091	2.50231	1.79235	0.665992	0.359774
ENSMUSG00000019890	Nts	1172	0.0551675	0.110042	0.333952	0.166569	0.476631	0.168033	0.663505	0.894841
ENSMUSG00000005686	Ampd3	5623	0.772345	0.330125	0.111317	0.888366	0.595789	0.448087	0.661816	0.786086
ENSMUSG00000020044	Timp3	8556	72.2695	72.2974	69.5733	107.326	111.532	118.687	0.656468	0.102102
ENSMUSG00000049303	Syt12	5673	7.06144	8.36317	7.95919	12.4926	13.3457	11.0341	0.656078	0.0424867
ENSMUSG00000061878	Sphk1	4027	27.5286	27.6205	29.833	44.3072	46.412	43.1844	0.65568	1.15929e-07
ENSMUSG00000038987	1700019L03Rik	1770	1.93086	2.69602	2.17069	3.99765	3.51516	3.19262	0.65383	0.141388
ENSMUSG00000091478	Gm10039	943	1.26885	1.10042	0.667904	1.44359	1.90653	1.45628	0.653712	0.400839
ENSMUSG00000091342	Gm17329	138	0.551675	1.0454	1.22449	1.16598	1.54905	1.73634	0.653507	0.563591
ENSMUSG00000074361	Gpr77	3558	0.331005	0.605229	0.83488	1.05493	1.01284	0.728141	0.652407	0.573194
ENSMUSG00000091914	2010015M23Rik	1197	1.37919	1.87071	2.11503	2.94271	2.91937	2.5765	0.651296	0.105116
ENSMUSG00000045180	Shroom2	10971	0.551675	0.715271	0.612245	0.610751	0.834105	1.51229	0.649736	0.606206
ENSMUSG00000087231	E230016M11Rik	3674	0.22067	0.440167	0.389611	0.610751	0.655368	0.392076	0.645148	0.804346
ENSMUSG00000083899	Gm12346	2255	0.275838	0.550209	0.333952	0.38866	0.774526	0.67213	0.644677	0.717666
ENSMUSG00000047104	Pbp2	789	0.44134	0.330125	0.278293	0.832843	0.595789	0.224043	0.643641	0.802745
ENSMUSG00000081726	Gm13202	461	1.48952	0.935354	0.890539	1.88778	2.08526	1.23224	0.643375	0.353392
ENSMUSG00000061787	Rps17	1386	2.81354	1.98075	2.282	3.49794	3.93221	3.64071	0.64311	0.125419
ENSMUSG00000001741	Il16	8831	0.331005	0.275104	0.333952	0.499706	0.297895	0.67213	0.64274	0.789838
ENSMUSG00000056185	Snx32	1637	0.66201	0.66025	0.389611	0.555228	0.953263	1.17623	0.639582	0.621869
ENSMUSG00000087528	9830144P21Rik	4878	0.551675	0.935354	1.11317	1.16598	1.60863	1.28825	0.638576	0.753237
ENSMUSG00000092981	Mir5125	78	2.0412	1.98075	2.33766	3.10928	3.27684	3.47267	0.630871	0.641114
ENSMUSG00000041481	Serpina3g	2365	3.64106	2.80606	3.33952	4.55287	5.12379	5.48906	0.630717	0.255417
ENSMUSG00000025909	Sntg1	10053	0.606843	0.880334	1.05751	0.999411	1.66821	1.28825	0.629429	0.668203
ENSMUSG00000090958	Lrrc32	3815	4.96508	3.6864	3.89611	5.49676	6.01747	7.89753	0.628908	0.272986
ENSMUSG00000091819	Gm17443	4609	0.66201	0.825313	0.667904	1.38807	0.53621	1.40027	0.627816	0.665565
ENSMUSG00000065226	SNORA8	136	0.606843	1.0454	1.22449	1.44359	1.66821	1.34426	0.626806	0.665565
ENSMUSG00000019960	Dusp6	2793	20.4672	20.5778	22.2635	33.2027	29.0745	35.4549	0.626588	0.0240464
ENSMUSG00000042662	Dusp15	3451	0.66201	0.550209	0.556587	0.77732	1.25116	0.728141	0.62515	0.559653
ENSMUSG00000048216	Gpr85	6082	0.717178	0.275104	0.445269	0.555228	0.953263	0.728141	0.62488	0.728817
ENSMUSG00000035673	Sbno2	4498	59.5809	60.0277	59.8887	89.5028	93.5389	93.6502	0.62422	1.64128e-05
ENSMUSG00000085148	2210403K04Rik	2032	12.0265	14.1404	15.3618	22.5978	20.9718	20.388	0.622866	0.121689
ENSMUSG00000028840	Zfp593	3709	1.8757	0.880334	1.39147	1.77673	2.02568	2.5765	0.619185	0.376801
ENSMUSG00000074039	4930520O04Rik	3902	1.10335	0.880334	0.83488	1.16598	1.66821	1.51229	0.61875	0.624613
ENSMUSG00000022485	Hoxc5	2921	0.827513	0.990375	1.11317	1.33255	1.54905	1.62431	0.616324	0.465239
ENSMUSG00000050671	Ism2	3113	1.32402	0.880334	0.723563	1.44359	1.31074	1.73634	0.61506	0.449246
ENSMUSG00000037428	Vgf	2551	0.110335	0.385146	0.278293	0.610751	0.417052	0.168033	0.614814	0.883002
ENSMUSG00000036528	Ppfibp2	4701	0.22067	0.330125	0.222635	0.333137	0.357474	0.504098	0.614607	0.874083
ENSMUSG00000055833	1700034H15Rik	6266	0.22067	0.220083	0.333952	0.222091	0.357474	0.616119	0.614152	0.888746
ENSMUSG00000074269	2410076I21Rik	1276	0.22067	0.330125	0.222635	0.444183	0.297895	0.448087	0.613635	0.861133
ENSMUSG00000021136	Smoc1	3813	1.43436	1.81569	1.22449	2.16539	2.62147	2.0724	0.610398	0.286884
ENSMUSG00000061356	Gm600	2726	0.882681	0.550209	0.723563	0.999411	0.953263	1.34426	0.61026	0.556674
ENSMUSG00000084899	Gm15344	419	0.386173	0.165063	0.333952	0.610751	0.297895	0.448087	0.610249	0.887395
ENSMUSG00000020027	Socs2	10122	30.1215	26.9602	24.9907	41.9753	44.7438	38.5915	0.610047	0.000114181
ENSMUSG00000028017	Egf	5725	0.993016	0.880334	1.55844	1.61016	1.78737	1.84836	0.609856	0.426342
ENSMUSG00000023905	Tnfrsf12a	959	233.083	202.257	223.859	329.195	353.303	323.071	0.609184	5.08351e-05
ENSMUSG00000091166	Tstd1	547	0.606843	0.495188	0.612245	0.832843	1.07242	0.728141	0.608195	0.579698
ENSMUSG00000019122	Ccl9	3196	0.606843	0.935354	0.278293	1.2215	0.834105	0.728141	0.607409	0.680037
ENSMUSG00000085144	A930029G22Rik	1707	0.44134	0.715271	0.556587	0.888366	0.714947	1.0082	0.60566	0.613626
ENSMUSG00000040663	Clcf1	3945	6.78561	6.3274	6.67904	9.05022	10.3667	10.5861	0.5995	0.29963
ENSMUSG00000074657	Kif5a	6690	0.44134	0.220083	0.500928	0.444183	0.655368	0.67213	0.598205	0.836581
ENSMUSG00000037995	Igsf9	6107	0.110335	0.165063	0.166976	0.166569	0.0595789	0.448087	0.597938	0.940907
ENSMUSG00000091354	6030419C18Rik	535	1.54469	0.880334	1.72542	1.66569	2.62147	2.01639	0.596731	0.37818
ENSMUSG00000072688	Gm10399	497	0.827513	0.385146	0.667904	0.721797	1.132	1.0082	0.5961	0.589769
ENSMUSG00000042672	Dcst1	4042	1.65503	2.09079	1.78108	3.66451	2.44274	2.24043	0.595326	0.289769
ENSMUSG00000074024	4632427E13Rik	5407	1.21369	1.0454	1.05751	1.99882	1.66821	1.34426	0.592768	0.535654
ENSMUSG00000038009	Dnajc22	1845	1.32402	1.15544	1.33581	1.99882	2.08526	1.68033	0.591218	0.299354
ENSMUSG00000029206	Nsun7	5653	0.275838	0.385146	0.779221	0.444183	1.132	0.616119	0.589701	0.748927
ENSMUSG00000070942	Il1rl2	1939	1.54469	1.48556	1.28015	2.44301	2.20442	1.84836	0.588965	0.324445
ENSMUSG00000025582	Nptx1	5212	0.606843	0.385146	0.445269	0.888366	0.774526	0.504098	0.584385	0.702667
ENSMUSG00000010044	Zmynd10	1743	0.22067	0.275104	0.333952	0.499706	0.357474	0.392076	0.583309	0.858469
ENSMUSG00000020838	Slc6a4	3815	0.386173	0.220083	0.222635	0.277614	0.357474	0.616119	0.583282	0.8857
ENSMUSG00000086826	Gm11739	720	1.15852	0.880334	0.890539	1.33255	1.72779	1.34426	0.582965	0.707589
ENSMUSG00000024430	Cabyr	2208	1.21369	0.495188	0.83488	1.2215	1.01284	1.5683	0.579921	0.580869
ENSMUSG00000081483	Gm12445	882	0.606843	0.825313	0.278293	0.555228	1.19158	0.840163	0.579772	0.66014
ENSMUSG00000063506	Arhgap22	3862	1.48952	1.37552	2.17069	2.16539	2.62147	2.74453	0.578686	0.452978
ENSMUSG00000091559	Gm17726	3345	0.331005	0.165063	0.222635	0.333137	0.417052	0.336065	0.578459	0.888401
ENSMUSG00000043833	2900005J15Rik	3832	0.717178	0.550209	0.556587	1.05493	0.893684	0.784152	0.578295	0.707148
ENSMUSG00000021950	Anxa8	1919	8.60614	6.6025	8.90539	11.7708	11.7966	12.4344	0.578079	0.0646303
ENSMUSG00000077440	SNORD101	73	0.551675	0.275104	0.389611	0.499706	0.655368	0.67213	0.57731	0.817787
ENSMUSG00000043099	Hic1	4138	0.275838	0.440167	0.500928	0.555228	0.714947	0.560109	0.57711	0.753237
ENSMUSG00000040414	Slc25a28	1510	31.5007	27.6755	33.8405	46.2505	50.0463	42.4562	0.576556	1.1522e-05
ENSMUSG00000028495	Rps6	1601	2.31704	2.69602	4.34138	5.44124	4.58758	3.92076	0.576464	0.299237
ENSMUSG00000016526	Dyrk3	2069	1.21369	1.26548	1.33581	2.10987	1.78737	1.79235	0.575993	0.319962
ENSMUSG00000025089	Gfra1	8272	1.37919	1.15544	1.16883	1.61016	2.08526	1.84836	0.575906	0.338926
ENSMUSG00000029607	Ankrd61	3427	0.44134	0.550209	0.222635	0.610751	0.476631	0.728141	0.57491	0.804346
ENSMUSG00000022997	Wnt1	1454	3.97206	3.74142	4.50835	7.10692	4.64716	6.44125	0.57475	0.428969
ENSMUSG00000048138	Dmrt2	2672	0.882681	0.935354	0.667904	1.2215	1.66821	0.840163	0.574267	0.598506
ENSMUSG00000030895	Hpx	1468	0.331005	0.440167	0.445269	0.444183	0.417052	0.952185	0.574098	0.800187
ENSMUSG00000086753	Gm15751	1860	0.827513	1.37552	1.39147	1.66569	1.72779	1.96038	0.572729	0.491346
ENSMUSG00000087672	Gm15122	460	0.66201	0.605229	0.723563	0.832843	0.953263	1.17623	0.568949	0.686813
ENSMUSG00000070427	Il18bp	1393	2.42737	2.86108	2.83859	4.27526	3.57474	4.20081	0.567948	0.507043
ENSMUSG00000030218	Mgp	594	111.604	87.4832	110.761	146.691	160.327	151.229	0.564523	0.12116
ENSMUSG00000085311	Gm15445	601	1.04818	0.605229	1.00186	1.2215	1.31074	1.40027	0.563243	0.716716
ENSMUSG00000090687	9330151L19Rik	2544	4.85474	3.52133	4.78664	6.77379	6.73242	5.93715	0.561993	0.0766874
ENSMUSG00000046714	Foxc2	2721	10.3715	8.30815	10.0186	12.8813	14.3585	15.0109	0.557604	0.120173
ENSMUSG00000048029	Eno4	1813	0.275838	0.220083	0.389611	0.610751	0.53621	0.168033	0.556978	0.867349
ENSMUSG00000070997	1700055D18Rik	1569	1.10335	0.330125	0.612245	1.05493	0.953263	1.0082	0.556631	0.68457
ENSMUSG00000020831	0610010K14Rik	1919	1.04818	1.15544	1.00186	1.9433	1.48947	1.28825	0.556536	0.621955
ENSMUSG00000074252	Gm10654	1632	0.772345	0.770292	0.500928	0.888366	0.834105	1.28825	0.556008	0.689537
ENSMUSG00000090863	A530084C06Rik	3199	0.937848	1.0454	1.50278	1.72121	1.84695	1.5683	0.555862	0.466866
ENSMUSG00000024987	Cyp26a1	1766	0.165503	0.0550209	0.278293	0.166569	0.238316	0.336065	0.554278	0.937841
ENSMUSG00000085126	Gm12589	635	1.37919	1.10042	1.28015	1.77673	1.78737	1.96038	0.553328	0.429875
ENSMUSG00000045506	A930002H24Rik	491	0.44134	0.550209	0.556587	0.77732	0.834105	0.67213	0.55255	0.719125
ENSMUSG00000039496	Cdnf	3137	0.496508	0.935354	1.16883	1.38807	1.42989	1.0082	0.552306	0.621063
ENSMUSG00000026979	Psd4	6185	3.31005	4.45669	4.06308	5.71885	5.89831	5.71311	0.549779	0.161677
ENSMUSG00000050762	Prss27	1247	0	0	0.111317	0	0.119158	0.0560109	0.548803	1
ENSMUSG00000085894	Gm15832	1829	0.993016	0.495188	0.612245	1.11046	1.19158	0.784152	0.547393	0.641114
ENSMUSG00000052837	Junb	1806	154.304	127.428	155.009	218.649	221.336	198.11	0.546954	0.000110897
ENSMUSG00000047953	Gp5	2194	0.331005	0.330125	0.111317	0.277614	0.357474	0.504098	0.546237	0.887069
ENSMUSG00000046561	Arsj	5026	0.772345	0.715271	0.779221	0.77732	1.37032	1.17623	0.544869	0.765443
ENSMUSG00000032501	Trib1	6565	10.8128	10.7291	12.1336	16.3792	16.3246	16.4112	0.544319	0.0306095
ENSMUSG00000003436	Dll3	2750	0	0.0550209	0.0556587	0.0555228	0	0.112022	0.542434	1
ENSMUSG00000087259	2610035D17Rik	3379	3.91689	3.57636	4.11874	5.94094	5.3621	5.60109	0.542197	0.0575462
ENSMUSG00000063011	Msln	2098	0.0551675	0.0550209	0	0.111046	0	0.0560109	0.541495	1
ENSMUSG00000091397	Gm17265	2718	0.717178	0.880334	1.33581	1.2215	1.37032	1.68033	0.540698	0.583925
ENSMUSG00000039452	Snx22	2548	0.772345	0.880334	1.00186	1.27703	1.132	1.45628	0.539875	0.776763
ENSMUSG00000004371	Il11	1828	1.37919	1.10042	0.946197	1.55464	2.02568	1.40027	0.532904	0.561818
ENSMUSG00000084416	Rpl10a-ps1	1360	1.48952	0.880334	1.05751	1.2215	1.9661	1.79235	0.532127	0.548206
ENSMUSG00000066108	Muc5b	15048	0.606843	0.715271	0.445269	0.888366	1.01284	0.67213	0.531938	0.695108
ENSMUSG00000021260	Hhipl1	3093	1.26885	2.58598	2.05937	3.1648	2.91937	2.46448	0.529703	0.426342
ENSMUSG00000047604	Frat2	2154	0.606843	0.770292	0.389611	1.2215	0.774526	0.560109	0.529582	0.678406
ENSMUSG00000033987	Dnahc17	16723	1.43436	1.15544	1.50278	2.33196	1.72779	1.84836	0.529012	0.702667
ENSMUSG00000047810	Ccdc88b	4967	0.331005	0.110042	0.222635	0.444183	0.238316	0.280054	0.528948	0.926501
ENSMUSG00000033453	Adamts15	5920	0.882681	1.10042	0.890539	1.66569	1.07242	1.40027	0.52686	0.641114
ENSMUSG00000002500	Rpl3l	1584	0.772345	0.770292	0.667904	0.943888	1.07242	1.17623	0.525196	0.630212
ENSMUSG00000086950	Gm16907	2314	0.66201	0.715271	0.556587	1.05493	0.774526	0.952185	0.521804	0.773679
ENSMUSG00000042854	Trp53rk	5432	3.58589	4.56673	3.61781	5.66333	5.18337	6.04917	0.521722	0.0807503
ENSMUSG00000056031	9330154J02Rik	1482	0.827513	0.605229	0.667904	0.555228	1.19158	1.28825	0.521291	0.668039
ENSMUSG00000019832	Rab32	2105	2.09637	1.5956	1.94805	2.38748	2.85979	2.85655	0.520694	0.592036
ENSMUSG00000027977	Ndst3	8874	0.882681	0.825313	0.556587	0.999411	1.19158	1.06421	0.516095	0.650782
ENSMUSG00000053297	AI854703	4145	3.03421	2.31088	3.33952	4.21974	4.11095	4.08879	0.51554	0.371618
ENSMUSG00000091994	E130317F20Rik	3263	4.13756	4.51171	4.78664	6.44065	6.31537	6.44125	0.514474	0.1061
ENSMUSG00000025964	Adam23	10350	1.43436	1.37552	1.50278	2.22091	2.62147	1.34426	0.514291	0.519261
ENSMUSG00000031772	Cntnap4	6428	0.496508	0.605229	0.890539	0.888366	0.893684	1.06421	0.512423	0.681102
ENSMUSG00000037805	Rpl10a	1378	47.8854	42.7512	50.0928	66.9606	69.3499	64.3565	0.511802	0.35029
ENSMUSG00000030643	Rab30	2111	1.26885	1.65063	1.22449	1.77673	1.66821	2.46448	0.511396	0.603469
ENSMUSG00000030862	Cpxm2	4435	0.551675	0.935354	1.6141	1.61016	0.953263	1.84836	0.511303	0.709123
ENSMUSG00000036718	Micall2	4343	30.8938	29.7113	30.7792	42.3084	44.4459	43.4084	0.510125	0.0212794
ENSMUSG00000032968	Inha	1473	1.15852	1.15544	1.28015	1.9433	1.60863	1.5683	0.509987	0.517995
ENSMUSG00000073867	AA474408	3338	0.993016	0.715271	1.16883	1.38807	1.25116	1.45628	0.508998	0.606459
ENSMUSG00000023947	Nfkbie	2416	7.83379	6.3274	8.84973	10.7159	11.737	10.306	0.508979	0.273534
ENSMUSG00000088219	snoU83B	92	0.44134	0.220083	0.333952	0.499706	0.476631	0.448087	0.508433	0.892453
ENSMUSG00000086395	A630014C17Rik	2982	0.882681	1.10042	1.83674	1.99882	2.44274	1.0082	0.508136	0.73651
ENSMUSG00000073821	8030451A03Rik	3142	1.48952	2.25585	1.11317	2.10987	2.74063	2.0724	0.506804	0.717292
ENSMUSG00000086075	Gm15728	3629	1.04818	0.66025	1.05751	1.05493	1.48947	1.40027	0.506009	0.592036
ENSMUSG00000038393	Txnip	2740	84.0753	51.8847	54.7681	91.002	105.455	73.8783	0.503054	0.213938
ENSMUSG00000069270	Hist1h2ac	2481	0.44134	0.110042	0.166976	0.333137	0.417052	0.280054	0.501728	0.91135
ENSMUSG00000078696	Gm12537	2253	0.496508	0.330125	0.333952	0.610751	0.476631	0.560109	0.500626	0.868813
ENSMUSG00000053358	Gm9905	1844	2.26187	1.54058	2.282	2.88719	2.74063	2.96858	0.498603	0.323119
ENSMUSG00000034959	5031414D18Rik	2637	0.275838	0.495188	0.556587	0.444183	0.774526	0.67213	0.497266	0.784447
ENSMUSG00000054072	Iigp1	3118	0.110335	0.110042	0.0556587	0.0555228	0.0595789	0.280054	0.496643	0.985639
ENSMUSG00000090891	D6Ertd527e	1403	0.22067	0.440167	0.500928	0.610751	0.297895	0.728141	0.496241	0.8857
ENSMUSG00000043017	Ptgir	3728	0.66201	0.770292	0.946197	1.16598	1.07242	1.12022	0.495978	0.639431
ENSMUSG00000074056	Gm10615	2213	0.717178	0.880334	0.946197	1.05493	1.31074	1.23224	0.495377	0.732624
ENSMUSG00000021508	Cxcl14	1819	4.13756	5.44706	4.8423	6.44065	6.4941	7.39343	0.49447	0.143921
ENSMUSG00000007122	Casq1	2575	1.21369	0.715271	0.612245	1.2215	1.19158	1.17623	0.494207	0.699762
ENSMUSG00000074818	Pdzd7	5174	1.48952	2.75104	2.67162	3.38689	2.91937	3.41666	0.492702	0.421828
ENSMUSG00000062157	Il28ra	4175	1.43436	2.31088	2.00371	2.94271	2.97895	2.18442	0.492651	0.427111
ENSMUSG00000085767	Gm13563	1670	0.66201	1.43054	1.22449	1.83225	1.66821	1.17623	0.492509	0.760284
ENSMUSG00000023206	Il15ra	2734	1.59986	1.98075	1.94805	2.72062	3.33642	1.73634	0.491045	0.62167
ENSMUSG00000029134	Plb1	8879	0.993016	0.880334	1.00186	1.33255	1.42989	1.28825	0.490679	0.701325
ENSMUSG00000032085	Tagln	1581	54.5607	51.4445	57.6624	73.4012	82.8743	73.5983	0.489989	0.520759
ENSMUSG00000035211	Xrra1	2612	0.717178	0.715271	0.83488	0.999411	1.01284	1.17623	0.489302	0.672412
ENSMUSG00000028583	Pdpn	1891	5.29608	5.06192	5.00928	7.99529	6.61326	6.94535	0.488871	0.088218
ENSMUSG00000002108	Nr1h3	2896	0.551675	0.605229	0.779221	0.999411	0.417052	1.28825	0.488828	0.767239
ENSMUSG00000039813	Tbc1d2	5411	1.98603	2.3659	2.05937	3.05376	2.97895	2.96858	0.488132	0.316931
ENSMUSG00000085687	Gm16153	4116	0.606843	0.605229	0.445269	0.943888	0.714947	0.67213	0.487903	0.816102
ENSMUSG00000034227	Foxj1	2620	0.937848	0.770292	1.16883	1.44359	1.132	1.45628	0.48761	0.677771
ENSMUSG00000091909	Gm17282	5126	1.76536	1.81569	2.50464	2.83167	2.62147	3.0806	0.487441	0.637159
ENSMUSG00000026885	Ttll11	4841	1.54469	1.3205	1.55844	2.6651	2.02568	1.51229	0.487436	0.474223
ENSMUSG00000059027	9630013D21Rik	3407	1.21369	0.770292	1.22449	1.33255	1.48947	1.68033	0.486675	0.585476
ENSMUSG00000051984	Sec31b	4205	0.386173	0.385146	0.278293	0.555228	0.357474	0.560109	0.486469	0.884798
ENSMUSG00000024830	Rps6kb2	2843	23.1152	25.0895	26.2152	33.5358	37.6539	33.1024	0.486395	0.0129409
ENSMUSG00000033854	Kcnk10	3880	4.2479	3.79644	4.11874	5.38572	5.71958	5.93715	0.485764	0.11457
ENSMUSG00000019997	Ctgf	2915	159.545	163.027	156.011	227.921	233.073	209.089	0.485547	0.574097
ENSMUSG00000015377	Fam116b	4586	5.62709	5.77719	5.34323	8.38395	7.08989	7.95354	0.484093	0.566867
ENSMUSG00000034278	Dnajc17	1297	4.2479	3.85146	3.72913	5.05258	6.19621	5.32103	0.48329	0.15206
ENSMUSG00000055188	2900002K06Rik	967	0.551675	0.550209	0.445269	0.610751	0.953263	0.616119	0.481802	0.81732
ENSMUSG00000085794	Vax2os1	4856	0.66201	0.220083	0.500928	0.610751	0.655368	0.67213	0.481046	0.866991
ENSMUSG00000085385	9430008C03Rik	3170	18.3156	16.2312	18.9796	23.4306	26.5126	24.7568	0.480611	0.468568
ENSMUSG00000051022	Hs3st1	3690	0.44134	0.440167	0.500928	0.666274	0.476631	0.784152	0.480075	0.839449
ENSMUSG00000067219	Nipal1	4199	0.937848	0.715271	0.83488	1.05493	1.19158	1.23224	0.47969	0.770197
ENSMUSG00000042115	Klhdc8a	4264	11.9714	9.02342	10.5195	12.8258	15.9076	15.1789	0.477885	0.218959
ENSMUSG00000018604	Tbx3	6735	11.9714	13.4251	11.744	17.6563	17.5758	16.4672	0.476631	0.0132359
ENSMUSG00000064797	snoZ40	73	0.386173	1.21046	0.890539	1.2215	0.893684	1.34426	0.474658	0.845525
ENSMUSG00000091387	Gcnt4	5090	7.17178	6.71254	8.23748	9.7165	10.188	10.8101	0.473262	0.164782
ENSMUSG00000033967	2310014L17Rik	3237	1.26885	1.10042	1.39147	1.44359	1.25116	2.52049	0.472522	0.738691
ENSMUSG00000027397	Slc20a1	4703	89.4817	94.4158	90.7236	120.762	122.911	137.283	0.472188	0.0025248
ENSMUSG00000057914	Cacnb2	9204	0.331005	0.330125	0.111317	0.555228	0.238316	0.280054	0.472051	0.918479
ENSMUSG00000056271	Lman1l	1672	15.8882	11.5544	16.3636	20.3214	21.4484	18.9877	0.471636	0.191982
ENSMUSG00000029864	Gstk1	922	0.275838	0.330125	0.333952	0.222091	0.53621	0.560109	0.471454	0.891159
ENSMUSG00000062101	Zfp119b	1628	2.64804	1.98075	1.94805	2.94271	3.396	2.80054	0.471253	0.41968
ENSMUSG00000072647	Adam1a	3091	2.70321	2.42092	3.17254	3.60899	3.69389	4.20081	0.471125	0.485264
ENSMUSG00000022468	Endou	2707	1.43436	0.770292	1.33581	1.61016	2.02568	1.28825	0.469954	0.624613
ENSMUSG00000020599	Rgs9	6784	0.496508	0.330125	0.111317	0.333137	0.297895	0.67213	0.469898	0.899345
ENSMUSG00000038059	2010002N04Rik	1982	8.88197	7.15271	7.84787	10.3273	11.4987	11.2582	0.46938	0.106473
ENSMUSG00000026413	Pkp1	5705	5.40642	5.77719	6.7347	7.38454	8.63894	8.79371	0.469168	0.287875
ENSMUSG00000018451	6330403K07Rik	1484	0.66201	0.385146	0.556587	0.610751	0.953263	0.67213	0.468683	0.831546
ENSMUSG00000021458	2010111I01Rik	6603	15.7779	17.6067	17.2542	23.2086	24.189	22.6844	0.468321	0.00379716
ENSMUSG00000038418	Egr1	5024	119.658	88.2534	109.87	154.631	146.088	138.683	0.467511	0.00549101
ENSMUSG00000032350	Gclc	3407	47.7199	47.2079	47.1985	65.628	65.4772	65.4207	0.467488	3.57858e-06
ENSMUSG00000024160	Spsb3	2798	6.17876	5.22698	5.51021	8.16186	7.26863	7.95354	0.467433	0.185395
ENSMUSG00000054321	Taf4b	5142	6.78561	6.93263	6.67904	9.7165	8.99642	9.46584	0.466265	0.125551
ENSMUSG00000023052	Npff	439	0.993016	0.825313	1.28015	1.38807	1.90653	1.0082	0.466255	0.70697
ENSMUSG00000087212	9330188P03Rik	979	1.8757	2.69602	3.39518	3.72003	3.99179	3.30464	0.466032	0.462857
ENSMUSG00000044794	9330133O14Rik	1988	5.84776	5.88723	5.62152	7.93977	7.74526	8.28961	0.465905	0.0816422
ENSMUSG00000059430	Actg2	1767	1.8757	1.65063	2.39332	2.94271	2.14484	3.0806	0.465105	0.708618
[truncated: 12,716 more rows]

## Sheet: Fig 3E WT FFSS vs STATIC
ID	Name	Length	WT-Cont1	WT-Cont2	WT-FFSS1	WT-FFSS2	logFC	FDR
[truncated: 12,849 more rows]

[truncated: 3 more sheets: Fig 3E FAK KO FFSS vs STATIC, Fig 4D FAK inhibitor vs DMSO, Fig 3E WT vs FAK KO (static)]
