# Supplementary material for: A FAK/HDAC5 signaling axis controls osteocyte mechanotransduction
Source: Nat Commun. 2020 Jul 1;11:3282. doi: 10.1038/s41467-020-17099-3 (PMC7329900; doi:10.1038/s41467-020-17099-3)
Supplement: Supplementary file 5 — Supplementary Data 2 [file 41467_2020_17099_MOESM5_ESM.xlsx]

## Sheet: Sheet2
	Genotyping primers	Forward (5'- -3')	Reverse (5'- -3')
	HDAC5 WT	CCTTGTGCATGCTGGGCTGG	GTCAAGTGGTCGTGCTGCT
	HDAC5 KO	CCTTGTGCATGCTGGGCTGG	GTTTGAGGGGACGACGACAG
	HDAC4 flox	ATCTGCCCACCAGAGTATGTG	CTTGTTGAGAACAAACTCCTGCAGCT
	DMP-1-cre	CGCGGTCTGGCAGTAAAAACTATC	CCCACCGTCAGTACGTGAGATATC
	qRT-PCR	Forward (5'- -3')	Reverse (5'- -3')
	ß‐actin	CCTCTATGCCAACACAGTGC	ACATCTGCTGGAAGGTGGAC
	SOST	GCCTCATCTGCCTACTTGTG	CTGTGGCATCATTCCTGAAG
	DMP-1	AGGACTCCACAGACACCACA	GGGTATCTTGGGCACTGTTT
	ANKRD37	GGCGATGCTGTTGCTTAGTT	CCTGCAGCTAGGTGAGCAG
	GPR35	TGGGGTCCGTCAGATGAG	AGCAGCAAGGCTGAGTAGATG
	APLN	TCGAGGACTGGACCAGGA	GAGCCCTTCAATCCTGCTTT
	CD244	GACAGGCGTGTTTCTGAGGT	GGAATCAGAAGGCTTGCACT
	MSS51	TGACTTCTGGGAGGAGCAA	GGGTAACCAAGCTTCCATCA
	HOB5	GCTTCACATCAGCCACGATA	CAGGTAGCGATTGAAGTGGAAT
	CRISPR- guide	Forward (5'- -3')	Reverse (5'- -3')
	FAK-KO1	CACCGCAAGCAGCCTACTTACTCGA	AAACTCGAGTAAGTAGGCTGCTTGC
	FAK-KO2	CACCGACTCCATGATTATCCAGACA	AAACTGTCTGGATAATCATGGAGTC
	PYK2-KO1	CACCGGCAGTATGCATCACTCCGGG	AAACCCCGGAGTGATGCATACTGCC
	PYK2-KO2	CACCGTTGATAAAAGTACAGCAATG	AAACCATTGCTGTACTTTTATCAAC
	ITGA3-KO1	CACCGGGCTATGGAGAATCACACTG	AAACCAGTGTGATTCTCCATAGCCC
	ITGA3-KO2	CACCGAATGACCTACAGCTCGACCC	AAACGGGTCGAGCTGTAGGTCATTC
	ITGA5-KO1	CACCGGTCTTACATAGCCATAGGTG	AAACCACCTATGGCTATGTAAGACC
	ITGA5-KO2	CACCGTTTGCTGTCAAATTGAATGG	AAACCCATTCAATTTGACAGCAAAC
	ITGA10-KO1	CACCGAACCGCCCAAGCGATCATGG	AAACCCATGATCGCTTGGGCGGTTC
	ITGA10-KO2	CACCGACTTCGGCCGAAGTATCGGA	AAACTCCGATACTTCGGCCGAAGTC
	ITGB1-KO1	CACCGTCCCAACATTCCTACCAATG	AAACCATTGGTAGGAATGTTGGGAC
	ITGB1-KO2	CACCGGAGGAATGTAACACGACTGC	AAACGCAGTCGTGTTACATTCCTCC
	ITGB3-KO1	CACCGGCAGGTGGAGGATTACCCCG	AAACCGGGGTAATCCTCCACCTGCC
	ITGB3-KO2	CACCGGCAGGCACAGTCACAGTCGA	AAACTCGACTGTGACTGTGCCTGCC
	ITGB5-KO1	CACCGCGCATCAAACCCCCCCTCGG	AAACCCGAGGGGGGGTTTGATGCGC
	ITGB5-KO2	CACCGTGCTGAGAGGTAGGTTCCGG	AAACCCGGAACCTACCTCTCAGCAC
