# Supplementary material for: A FAK/HDAC5 signaling axis controls osteocyte mechanotransduction
Source: Nat Commun. 2020 Jul 1;11:3282. doi: 10.1038/s41467-020-17099-3 (PMC7329900; doi:10.1038/s41467-020-17099-3)
Supplement: Supplementary file 6 — Supplementary Data 3 [file 41467_2020_17099_MOESM6_ESM.xlsx]

## Sheet: Sheet1
LIBRARY	PF_BASES	PF_ALIGNED_BASES	RIBOSOMAL_BASES	CODING_BASES	UTR_BASES	INTRONIC_BASES	INTERGENIC_BASES	IGNORED_READS	CORRECT_STRAND_READS	INCORRECT_STRAND_READS	PCT_RIBOSOMAL_BASES	PCT_CODING_BASES	PCT_UTR_BASES	PCT_INTRONIC_BASES	PCT_INTERGENIC_BASES	PCT_MRNA_BASES	PCT_USABLE_BASES	PCT_CORRECT_STRAND_READS	MEDIAN_CV_COVERAGE	MEDIAN_5PRIME_BIAS	MEDIAN_3PRIME_BIAS	MEDIAN_5PRIME_TO_3PRIME_BIAS	UNPAIRED_READS_EXAMINED	READ_PAIRS_EXAMINED	UNMAPPED_READS	UNPAIRED_READ_DUPLICATES	READ_PAIR_DUPLICATES	READ_PAIR_OPTICAL_DUPLICATES	PERCENT_DUPLICATION
STATIC_NT1 (Fig 2E)	1387171550	1384301937	489500	812595964	433097636	38445203	99712078	0	0	0	0.000354	0.587008	0.312864	0.027772	0.072031	0.899871	0.89801	0	0.662724	0.412245	0.419253	0.871712	27743431	0	0	17636191	0	0	0.635689
STATIC_NT2 (Fig 2E)	1383635200	1380728349	479200	805049426	439699314	35599641	99939418	0	0	0	0.000347	0.583061	0.318455	0.025783	0.072382	0.901516	0.899622	0	0.668637	0.392876	0.426854	0.819801	27672704	0	0	17642494	0	0	0.637541
FFSS350_NT1 (Fig 2E)	1377727050	1374927756	425450	775903484	438439425	41656688	118536606	0	0	0	0.000309	0.564323	0.318882	0.030297	0.086213	0.883205	0.88141	0	0.642003	0.366952	0.437476	0.791451	27554541	0	0	17212483	0	0	0.62467
FFSS350_NT2 (Fig 2E)	1386309200	1383399833	226600	754029609	463787740	43257492	122114810	0	0	0	0.000164	0.545055	0.335252	0.031269	0.088272	0.880308	0.87846	0	0.656898	0.295475	0.478549	0.614403	27726184	0	0	17777586	0	0	0.641184
FAK-Cont1 (Fig 3E)	1280183650	1277219393	5370050	695586132	415051476	48041520	113257795	0	0	0	0.004204	0.54461	0.324965	0.037614	0.088675	0.869575	0.867561	0	0.634769	0.367002	0.491197	0.748841	25603673	0	0	14808244	0	0	0.578364
FAK-Cont2 (Fig 3E)	1324493350	1321242553	1540600	717410669	432473082	51114249	118725767	0	0	0	0.001166	0.542982	0.327323	0.038686	0.089859	0.870305	0.868169	0	0.62038	0.370859	0.470163	0.746835	26489867	0	0	15494714	0	0	0.58493
FAK-FFSS1 (Fig 3E)	1292356200	1288870603	5510850	680278138	432229318	53772454	117166989	0	0	0	0.004276	0.527809	0.335355	0.041721	0.090907	0.863165	0.860837	0	0.63569	0.367069	0.528951	0.686182	25847124	0	0	15253884	0	0	0.590158
FAK-FFSS2 (Fig 3E)	1341605650	1338402232	2465050	720267217	437344721	55148024	123214743	0	0	0	0.001842	0.538155	0.326766	0.041204	0.092061	0.864921	0.862856	0	0.622767	0.35443	0.488851	0.71193	26832113	0	0	15951822	0	0	0.594505
LG-Cont1 (Fig 3E)	1346538700	1343240216	4145500	749964969	444521186	41974475	102703051	0	0	0	0.003086	0.558325	0.330932	0.031249	0.076459	0.889257	0.887079	0	0.622889	0.39804	0.466963	0.799357	26930774	0	0	15934442	0	0	0.591682
LG-Cont2 (Fig 3E)	1330235050	1326926528	4462900	741715823	440705513	37166381	102946748	0	0	0	0.003363	0.558973	0.332125	0.028009	0.077583	0.891098	0.888882	0	0.642141	0.33368	0.475488	0.691276	26604701	0	0	16129357	0	0	0.60626
LG-FFSS1 (Fig 3E)	1334757650	1331721529	3106750	726756959	445029409	39863552	117014421	0	0	0	0.002333	0.545727	0.334176	0.029934	0.087867	0.879903	0.877902	0	0.636449	0.335134	0.477717	0.676893	26695153	0	0	16336004	0	0	0.611946
LG-FFSS2 (Fig 3E)	1334281800	1331283230	3558500	742269563	435202373	37324256	112984442	0	0	0	0.002673	0.557559	0.326904	0.028036	0.084869	0.884464	0.882476	0	0.634758	0.365838	0.464188	0.756048	26685636	0	0	16201762	0	0	0.607134
PF-0uM-1 (Fig 4D)	1308004550	1304229364	21946350	678947460	438472205	38593871	126588235	0	0	0	0.016827	0.520574	0.336193	0.029591	0.09706	0.856766	0.854293	0	0.638283	0.345643	0.468815	0.705864	26160091	0	0	16091718	0	0	0.615125
PF-0uM-2 (Fig 4D)	1320588850	1317470639	4511650	688741477	451540654	41817726	130929037	0	0	0	0.003424	0.522776	0.342733	0.031741	0.099379	0.865509	0.863465	0	0.652022	0.295576	0.465185	0.615254	26411777	0	0	16624263	0	0	0.629426
PF-2.5uM-1 (Fig 4D)	1337459950	1334228004	3745200	695614858	454028041	38959873	141938499	0	0	0	0.002807	0.521361	0.340293	0.0292	0.106382	0.861654	0.859572	0	0.625087	0.347722	0.461276	0.699526	26749199	0	0	16947862	0	0	0.633584
PF-2.5uM-2 (Fig 4D)	1324372500	1321041886	5198100	694161661	440674964	45448348	135643348	0	0	0	0.003935	0.525465	0.333581	0.034403	0.102679	0.859047	0.856886	0	0.641997	0.343181	0.447299	0.701867	26487450	0	0	16457904	0	0	0.621347
CTR_STAT_r1 (Fig 2F)	1230976700	1227903376	2855050	679493829	431773633	31577435	82257691	0	0	0	0.002325	0.553377	0.351635	0.025717	0.06699	0.905012	0.902753	0	0.554655	0.539866	0.416221	1.09772	24619534	0	0	15008279	0	0	0.609609
CTR_STAT_r2 (Fig 2F)	1233998200	1230856317	4101200	678771339	432054147	31858109	84143801	0	0	0	0.003332	0.551463	0.351019	0.025883	0.068362	0.902482	0.900184	0	0.561875	0.537716	0.394846	1.11942	24679964	0	0	15027439	0	0	0.608892
CTR_STAT_r3 (Fig 2F)	1235607350	1232185420	3613250	680380265	433972009	31777019	82508480	0	0	0	0.002932	0.552174	0.352197	0.025789	0.066961	0.904371	0.901866	0	0.554496	0.547843	0.416409	1.12632	24712147	0	0	15040613	0	0	0.608632
DKO_STAT_r1 (Fig 2F)	1239638600	1236168607	2742000	657239527	438445610	37509931	100277480	0	0	0	0.002218	0.531675	0.354681	0.030344	0.08112	0.886356	0.883875	0	0.554255	0.529501	0.418884	1.04414	24792772	0	0	15146730	0	0	0.610933
DKO_STAT_r2 (Fig 2F)	1236972400	1233528958	2682900	665512690	430490520	37844758	97042893	0	0	0	0.002175	0.539519	0.348991	0.03068	0.078671	0.88851	0.886037	0	0.53963	0.540894	0.451755	1.02513	24739448	0	0	14911848	0	0	0.602756
DKO_STAT_r3 (Fig 2F)	1234931100	1231540901	2250750	660007410	433057015	39544971	96718633	0	0	0	0.001828	0.53592	0.351638	0.03211	0.078535	0.887558	0.885122	0	0.539999	0.538046	0.441475	1.0131	24698622	0	0	14948858	0	0	0.605251
CTR_FFSS_r1 (Fig 2F)	1232876200	1229795536	3145900	670937900	432467026	34526165	88774212	0	0	0	0.002558	0.545569	0.351658	0.028075	0.072186	0.897226	0.894984	0	0.577207	0.538523	0.393193	1.11179	24657524	0	0	14944794	0	0	0.606095
CTR_FFSS_r2 (Fig 2F)	1222152850	1218973850	3823550	654461898	401858693	62306548	96593147	0	0	0	0.003137	0.536896	0.32967	0.051114	0.079241	0.866565	0.864311	0	0.553205	0.576051	0.405765	1.13923	24443057	0	0	13853662	0	0	0.566773
CTR_FFSS_r3 (Fig 2F)	1215938100	1212617076	3527900	653582723	390154562	71679093	93743974	0	0	0	0.002909	0.538985	0.321746	0.059111	0.077307	0.860731	0.85838	0	0.561267	0.617659	0.400076	1.27755	24318762	0	0	13580458	0	0	0.558435
DKO_FFSS_r1 (Fig 2F)	1239095150	1235861410	2111650	656987207	429950578	42975532	103870681	0	0	0	0.001709	0.531603	0.347895	0.034774	0.084047	0.879498	0.877203	0	0.563894	0.543818	0.408689	1.07723	24781903	0	0	15079556	0	0	0.608491
DKO_FFSS_r2 (Fig 2F)	1158475650	1155111457	2044800	605423964	406437781	40366270	100871817	0	0	0	0.00177	0.524126	0.35186	0.034946	0.087326	0.875986	0.873442	0	0.582305	0.495554	0.439592	0.980597	23169513	0	0	14055047	0	0	0.606618
DKO_FFSS_r3 (Fig 2F)	1232566900	1229070382	2208000	649708865	422392870	45280690	109514800	0	0	0	0.001796	0.528618	0.343669	0.036841	0.089104	0.872287	0.869812	0	0.55298	0.537383	0.427657	1.08366	24651338	0	0	14830708	0	0	0.601619
