# Supplementary material for: A FAK/HDAC5 signaling axis controls osteocyte mechanotransduction
Source: Nat Commun. 2020 Jul 1;11:3282. doi: 10.1038/s41467-020-17099-3 (PMC7329900; doi:10.1038/s41467-020-17099-3)
Supplement: Supplementary file 7 — Supplementary Data 4 [file 41467_2020_17099_MOESM7_ESM.zip]

Archive with 1 entries (1 files):
- Supplemental Dataset 4.raw
