# Supplementary material for: A FAK/HDAC5 signaling axis controls osteocyte mechanotransduction
Source: Nat Commun. 2020 Jul 1;11:3282. doi: 10.1038/s41467-020-17099-3 (PMC7329900; doi:10.1038/s41467-020-17099-3)
Supplement: Supplementary file 9 — Source Data [file 41467_2020_17099_MOESM9_ESM.xlsx]

## Sheet: Figure 1A
p.SL		Left (Control)									Right(Loading)
	WT	0	0	0.252	0	13.401	37.546	8.392	30.358	24.78	0	0	23.602	17.478	22.961	48.123	30.895	21.042	54.377
	HDAC5 KO	20.956	9.155	8.519	4.733	7.735					7.434	20.217	20.084	4.707	24.285
	HDAC4 cKO	20.111	0	2.362	0	0.602					27.863	7.289	20.375	23.587	21.883
	H4H5 DKO	0.512	0	11.894	7.275	0					3.58	14.456	6.244	12.339	0
p.DL		Left (Control)									Right(Loading)
	WT	0	0	0	0	0	0	0	0	0	0	0	0.735	22.537	12.718	5.555	24.207	17.714	14.199
	HDAC5 KO	0	0	0	0	0					7.296	17.202	12.995	0	7.059
	HDAC4 cKO	0	0	0	0	0					4.023	0	7.96	0	5.361
	H4H5 DKO	0	0	0	0	0					0	1.114	0	0	0
p.MAR		Left (Control)									Right(Loading)
	WT	0.3	0.3	0.3	0.3	0.3	0.459	0.3	0.3	0.3	0	0	0.762	0.704	1.58	0.886	1.546	1.102	1.646
	HDAC5 KO	0.3	0.3	0.3	0.3	0.3					0.889	1.634	1.009	0.3	2.257
	HDAC4 cKO	0.3	0.3	0.3	0.3	0.3					1.004	0.3	0.966	0.3	0.978
	H4H5 DKO	0.3	0.3	0.3	0.3	0.3					0.3	0.898	0.3	0.3	0.3
p.MS		Left (Control)									Right(Loading)
	WT	0	0	0.126	0	6.7	18.773	4.196	15.179	12.39	0	0	12.686	31.276	24.198	29.617	39.655	28.235	41.387
	HDAC5 KO	10.478	4.577	4.26	2.366	3.867					11.013	27.31	23.037	2.353	19.201
	HDAC4 cKO	10.056	0	1.181	0	0.301					17.955	3.644	18.147	11.794	16.303
	H4H5 DKO	0.256	0	5.947	3.637	0					1.79	8.342	3.122	6.17	0
p.BFR		Left (Control)									Right(Loading)
	WT	0	0	0	0	0.02	0.086	0.013	0.046	0.037	0	0	0.097	0.22	0.382	0.262	0.613	0.311	0.681
	HDAC5 KO	0.031	0.014	0.013	0.007	0.012					0.098	0.446	0.232	0.007	0.433
	HDAC4 cKO	0.03	0	0.004	0	0.001					0.18	0.011	0.175	0.035	0.159
	H4H5 DKO	0.001	0	0.018	0.011	0					0.005	0.075	0.009	0.019	0

## Sheet: Figutre 1C
	% positive osteocytes
	WT control	WT loading	Hdac4/5 DKO control	Hdac4/5 DKO loading
	71.9	51.7	82.5	78.6
	74.5	59.4	81.1	80.8
	73.1	56.9	83.4	71.4

## Sheet: Figure 1D
		WT control	WT loaded		DKO control	DKO loaded
		0.328053	0.376573		0.426909	1.03025
		0.270368	0.350382		0.2018	0.466516
		0.829895	0.216584		0.701249	0.836826
		0.553249	0.217638		0.743291	0.079992
	avg	0.495391	0.290294		0.518312	0.603397
	stdev	0.254216	0.0851795		0.253388	0.420074
	sem	0.127108	0.0425897		0.126694	0.210037

## Sheet: Figure 1F
	Active b-catenin
		Left (control)			Right (loading)
	WT	33.3333	13.3333	10	88.8889	83.3333	88.2353
	H4H5 DKO	23.0769	17.6471	9.52381	14.2857	16.6667	17.6471

## Sheet: Figure 2A
	Sost expression	WT		H4KO		H5KO		DKO
		STATIC	FFSS	STATIC	FFSS	STATIC	FFSS	STATIC	FFSS
		8.12231e-05	2.33628e-05	1.28653e-06	6.09187e-07	0.00261907	0.00120349	0.0861156	0.0956846
		4.32877e-05	3.43028e-05	1.10957e-06	6.84141e-07	0.00347264	0.00141175	0.102855	0.0872706
		6.46782e-05	1.29952e-05	2.41621e-06	8.225e-07	0.00413288	0.00160172	0.0952805	0.0708671
		0.000115984	1.20849e-05					0.0950104	0.107703
	mean	7.62933e-05	2.06864e-05	1.6041e-06	7.05276e-07	0.00340819	0.00140565	0.0948153	0.0903813
			0.00696573		0.0478458		0.0057538		0.309529
	SOST ratio (FFSS/STATIC)
	WT	0.306224	0.449618	0.170332	0.158401
	HDAC4 CRISPR KO	0.379768	0.426495	0.512747
	HDAC5 CRISPR KO	0.353116	0.414224	0.469961
	HDAC5 HDAC4 CRISPR KO	1.00917	0.920428	0.747423	1.13592

## Sheet: Figure 2C
	Nuclear intensity
	HDAC5			HDAC4
	STATIC	FFSS		STATIC	FFSS
	8.205	34.886		11.374	27.085
	4.277	24.828		13.25	29.099
	8.875	34.854		18.804	16.989
	4.783	13.901		10.598	18.182
	3.197	13.686		7.019	13.94
	6.079	19.001		7.371	12.611
	7.068	14.444		10.871	14.657
	13.021	37.002		18.581	13.231
	9.869	30.828		11.733	32.029
	4.172	15.338		6.148	41.143
	6.274	9.856		9.285	13.287
	6.868	17.871		8.599	21.16
	6.271	19.805		7.867	13.104
	5.536	26.771		10.426	9.939
	8.74	17.93		14.921	26.107
		27.815			20.591
		26.104			15.513
		20.813			19.589
		25.012			14.135
		24.632			35.306
		23.575			24.285
					26.161
					19.289
					23.688
					30.243
					23.091
					17.585
					30.174
					32.988

## Sheet: Figure 2D
																			% nuclear
																				HDAC5			HDAC4
																			0 min	0.267537	0.36946	0.396682	0.21833	0.208626	0.260269
																			10 min	0.284942	0.427799	0.320763	0.326879	0.274079	0.264586
																			20 min	0.4018	0.316134	0.424926	0.313775	0.265732	0.199226
																			30 min	0.480718	0.433503	0.536254	0.223145	0.247265	0.192309
																			60 min	0.446337	0.498898	0.494294	0.076235	0.252543	0.247581

## Sheet: Fig 2E, 2F, 3E, 4D
See supplemental table 1 for source data related to Figure 2E
See supplemental table 1 for source data related to Figure 2F
FFSS induced genes (#)
	Up	Down
Control	483	335
H4H5 DKO	5	15
See supplemental table 1 for source data related to Figure 3E
See Supplemental Table 1 for source data for Figure 4D

## Sheet: Figure 2G
Term	Combined Score	Genes
focal adhesion	17.9387	FBLIM1;SYNPO2;TGFB1I1;ITGB3;FHL2;NEXN;HSPB1;TWF1;HSPG2;PVR;ACTG1;FLRT2;CAPN5;ZYX;HSPA1B
cortical actin cytoskeleton	17.3367	ARHGAP33;NOTCH3;BAIAP2L2;SYNPO2L;DLG4;SYNPO2;KLHL17;SLC2A1;RARA;TWF1;ALDOA
actin cytoskeleton	15.5442	ARHGAP33;MPP2;NOTCH3;BAIAP2L2;SYNPO2L;SYNPO2;KLHL17;RARA;HSPB1;TWF1;ALDOA;ACTG1
actin body	12.9144	ARHGAP33;NOTCH3;BAIAP2L2;SYNPO2L;SYNPO2;KLHL17;RARA;TWF1;ALDOA
dynactin complex	12.8719	ARHGAP33;NOTCH3;BAIAP2L2;SYNPO2L;SYNPO2;KLHL17;RARA;TWF1;ALDOA
actin filament bundle	12.835	ARHGAP33;NOTCH3;BAIAP2L2;SYNPO2L;SYNPO2;KLHL17;RARA;TWF1;ALDOA
actin fusion focus	12.8189	ARHGAP33;NOTCH3;BAIAP2L2;SYNPO2L;SYNPO2;KLHL17;RARA;TWF1;ALDOA
striated muscle thin filament	12.7135	ARHGAP33;NOTCH3;BAIAP2L2;SYNPO2L;SYNPO2;KLHL17;RARA;TWF1;ALDOA
actomyosin	12.4881	ARHGAP33;NOTCH3;BAIAP2L2;SYNPO2L;SYNPO2;KLHL17;RARA;TWF1;ALDOA
endoplasmic reticulum lumen	12.463	ADAMTSL1;WNT6;ADAMTS5;P4HA1;SPP1;PDGFB;VWA1;DMP1;PTGS2;CYR61;FSTL3
smooth endoplasmic reticulum lumen	12.3867	ADAMTSL1;WNT6;ADAMTS5;P4HA1;SPP1;PDGFB;VWA1;DMP1;PTGS2;CYR61;FSTL3
cortical endoplasmic reticulum lumen	12.0418	ADAMTSL1;WNT6;ADAMTS5;P4HA1;SPP1;PDGFB;VWA1;DMP1;PTGS2;CYR61;FSTL3
perinuclear endoplasmic reticulum lumen	11.7362	ADAMTSL1;WNT6;ADAMTS5;P4HA1;SPP1;PDGFB;VWA1;DMP1;PTGS2;CYR61;FSTL3
rough endoplasmic reticulum lumen	10.7455	ADAMTSL1;WNT6;ADAMTS5;P4HA1;SPP1;PDGFB;VWA1;DMP1;PTGS2;CYR61;FSTL3
sarcoplasmic reticulum lumen	10.7069	ADAMTSL1;WNT6;ADAMTS5;P4HA1;SPP1;PDGFB;VWA1;DMP1;PTGS2;CYR61;FSTL3
actin filament	9.90909	ARHGAP33;NOTCH3;BAIAP2L2;SYNPO2L;SYNPO2;KLHL17;RARA;TWF1;ALDOA
platelet alpha granule lumen	8.89664	PFKL;IDH1;PGAM1;SERPINE1;PDGFB;PGM2;ALDOA;VEGFA
endocytic vesicle	8.42736	STARD4;RUSC2;ARRDC2;PALM;TGFA;ARRB1;RAB11FIP4
chromatin	8.22018	KDM3A;HLCS;AKAP8L;ARRB1;HR
transcriptionally silent chromatin	8.14285	KDM3A;HLCS;AKAP8L;ARRB1;HR

## Sheet: Figure 2H
	GeneXplain adjusted score
prkaca	0.750599
akt1	0.682203
jun	0.91623
trp53	0.699495
ep300	0.720971
sp1	0.613703
creb1	0.533095
tnf	0.58976
mapk8	0.57556
nfkb1	0.604242
src	0.494401
myc	0.498937
stat3	0.425787
pik3r1	0.359014
casp3	0.483461
egf	0.48334
mapk1	0.455437
pma	0.453396
fgf2	0.421009
ccnd1	0.388817
igf1	0.349933
ppp2r1a	0.349827
tgfb1	0.483137
gsk3b	0.414893
smad3	0.476524
bcl2	0.429927
yy1	0.400367
app	0.491534
fn1	0.391956
tbp	0.385718
ang1	0.382253
ppp2r4	0.344404
csnk2a2	0.311969
fos	0.47649
egfr	0.400699
ppp1cc	0.338083
esr1	0.303085
il6	0.398863
abl1	0.365576
mapk14	0.326513
egr1	0.531717
runx2	0.396642
srf	0.392715
ngfb	0.391722
smad4	0.360063
map3k1	0.356624
ptk2	0.354286
mdm2	0.321863
cdc42	0.320422
raf1	0.318732
stat1	0.318552
irs1	0.286443
eg667035	0.414429
rps27a	0.414429
rela	0.386508
ifng	0.348251
cav1	0.345929
smad2	0.316672
brca1	0.278581
pten	0.27732
hspa4	0.375193
ets1	0.342687
il2	0.339243
tcfap2a	0.270617
hsp90aa1	0.268378
cdk5	0.366904
pcna	0.36538
myod1	0.333874
ptpn11	0.330488
plg	0.296982
il1	0.2962
e2f1	0.262064
adp	0.289009
rb1	0.287328
shc1	0.286716
hspa1b	0.384446
cd44	0.35225
hdac1	0.316582
parp1	0.31444
hemgn	0.280569
mdk	0.279365
cdk2	0.342311
mmp9	0.27341
vegfa	0.270425
bad	0.26996
Hdac9	0.335206
hdac9	0.335206
ptgs2	0.300212
cftr	0.299972
nos2	0.299808
Kat2b	0.265288
pcaf	0.26507
fasl	0.264018
gab1	0.263683
cbl	0.262386
ptk2b	0.262255
insr	0.261021
cdkn2b	0.227677
sfpi1	0.290388
il1b	0.288979
nos3	0.287936
mapk8ip1	0.257358
cebpb	0.25701
rbl1	0.256552
atf2	0.25613
prl	0.255863
bcl2l1	0.254414
sumo1	0.221884
cd28	0.221336
nfatc2	0.221301
ngfr	0.22129
ppara	0.219846
stat5a	0.21892
ncor2	0.35444
sp3	0.353468
smad7	0.284118
epha4	0.245529
pias1	0.212639
il18	0.211782
atm	0.209434
nfkbia	0.377993
mmrn1	0.308986
nr5a1	0.27526
setd2	0.274593
vil2	0.271777
myo15	0.269697
hdac3	0.239675
etv5	0.239191
csnk2a1	0.238563
mbtps1	0.238239
ros1	0.237417
camk2a	0.23741
mapk9	0.204284
il5	0.204026
prkcm	0.203951
vip	0.203608
irs2	0.203032
prdx2	0.203
nr4a1	0.202702
nf1	0.202607
myb	0.202512
ntrk1	0.202448
bax	0.202079
rhoa	0.295598
syk	0.263232
prkcd	0.262983
loc433749	0.262418
grb2	0.262188
atf3	0.231375
rps6ka1	0.229478
pdgfrb	0.228429
rac1	0.227029
rel	0.292725
wt1	0.257173
aprt	0.256555
nudt6	0.25626
gata1	0.255826
pml	0.25567
klf5	0.222559
fhl2	0.221977
icam1	0.221412
il4	0.219451
pxn	0.218847
apc	0.247068
crk	0.246012
fyn	0.244893
timp1	0.213913
mapk3	0.213017
camk2g	0.212284
cdkn1b	0.212046
map2k1	0.211274
axin1	0.309617
htatip	0.274638
egr2	0.242177
hnf4a	0.239919
spp1	0.239229
mafb	0.206146
map2k7	0.205361
pparg	0.205323
junb	0.205273
plau	0.205008
ncoa1	0.204817
gata2	0.204801
il3	0.203353
eif2ak2	0.202689
kitl	0.202211
sox9	0.26784
erbb2	0.264675
smad1	0.232241
cd40	0.230634
hspa8	0.248789
fosl1	0.215004
notch1	0.213972
sdc2	0.213551
traf6	0.212886
dym	0.239947
ptbp1	0.203754
apoe	0.266535
hsf1	0.231092

[truncated: 57 more sheets: Figure 3A, Figure 3B, Figure 3C, Figure 3D, Figure 3F, Figure 3G, Figure 4A, Figure 4B, Figure 4C, Figure 4E, Figure 4F, Figure 5A, Figure 5B, Figure 5C, Figure 5E, Figure 5D, Figure 5F, Figure 6AB, Figure 6C, Figure 6D …]
